# Supplementary material for: Cluster replicability in single-cell and single-nucleus atlases of the mouse brain
Source: bioRxiv. 2025 Feb 25:2025.02.24.639959. Preprint. [Version 1] doi: 10.1101/2025.02.24.639959 (PMC11888248; doi:10.1101/2025.02.24.639959)
Supplement: Supplement 1 — Supplementary Table 1 - Identifiers, cluster sizes, and AUROC scores for the 2009 reciprocal best hit pairs. [file media-1.xlsx]

## Sheet: Sheet1
cl_singlecell	cluster_id_singlecell	knowledgeID_singlecell	cluster_label_singlecell	name_singlenucleus	cell_count_singlecell	cell_count_singlenucleus	Mean_AUROC
24690	4390	CS20230722_CLUS_4390	4390 PGRN-PARN-MDRN Hoxb5 Glut_6	Ex_Lhx9_Slc38a11_6	19	43	1
4058	4519	CS20230722_CLUS_4519	4519 NTS Aldh1a2 Glut_1	Ex_Hmx3_Npbwr1	35	33	1
1288	526	CS20230722_CLUS_0526	0526 OB Meis2 Thsd7b Gaba_4	Inh_Tmem200a_Esr2	678	1718	1
3857	4628	CS20230722_CLUS_4628	4628 CS-RPO Meis2 Gaba_5	Inh_Pax5_Gdf10_2	45	47	1
2986	4796	CS20230722_CLUS_4796	4796 DTN-LDT-IPN Otp Pax3 Gaba_5	Inh_Pax3_Vmn1r207_5	218	96	1
5158	5201	CS20230722_CLUS_5201	5201 CB Granule Glut_2	Ex_Gabra6_Gabrd	115909	552018	1
3967	4527	CS20230722_CLUS_4527	4527 NTS Dbh Glut_1	NorEx_Phox2b_Ppara_2	157	53	1
3007	3829	CS20230722_CLUS_3829	3829 IPN Otp Crisp1 Gaba_1	Inh_Pax7_Vmn1r207_7	355	153	1
2989	4799	CS20230722_CLUS_4799	4799 DTN-LDT-IPN Otp Pax3 Gaba_5	Inh_Pax3_Vmn1r207_3	42	150	1
3847	4203	CS20230722_CLUS_4203	4203 IRN Vip Glut_1	Ex_Onecut2_Hmx3_Adamtsl3_2	37	44	1
4263	4291	CS20230722_CLUS_4291	4291 NTS Phox2b Glut_8	Ex_Phox2b_Bmp3_3	34	31	1
3140	3522	CS20230722_CLUS_3522	3522 PAG-MRN-RN Foxa2 Gaba_3	Inh_Pax5_Slc12a7_2	41	37	1
3097	4130	CS20230722_CLUS_4130	4130 PRNc-NI-SG-RPO Vsx2 Nr4a2 Glut_2	Ex_Vsx2_Tspo2_2	49	70	1
3921	4259	CS20230722_CLUS_4259	4259 NTS Phox2b Glut_4	Ex_Phox2b_Slc39a12_2	141	62	1
1374	579	CS20230722_CLUS_0579	0579 OB-mi Frmd7 Gaba_1	Inh_Vip_Trim55_1	210	439	1
3169	3480	CS20230722_CLUS_3480	3480 IC Six3 En2 Gaba_3	Inh_Six3_Fgf15	56	101	1
4457	5147	CS20230722_CLUS_5147	5147 SPVI-SPVC Sall3 Lhx1 Gly-Gaba_1	Inh_Pax2_Olfr372_1	82	240	1
3862	4630	CS20230722_CLUS_4630	4630 CS-RPO Meis2 Gaba_5	Inh_Pax5_Olig3_2	34	26	1
977	178	CS20230722_CLUS_0178	0178 IT AON-TT-DP Glut_3	Ex_Abi3bp_Hcrtr2	295	138	1
4392	5081	CS20230722_CLUS_5081	5081 NTS-PARN Neurod2 Gly-Gaba_1	Inh_Hoxc4_F5_1	138	58	1
3358	3428	CS20230722_CLUS_3428	3428 MRN-VTN-PPN Pax5 Cdh23 Gaba_2	Inh_Pax5_Pgr15l_2	52	57	1
2252	2096	CS20230722_CLUS_2096	2096 AVPV-MEPO-SFO Tbr1 Glut_5	Ex_Slc12a7_Krt19	113	43	1
949	1143	CS20230722_CLUS_1143	1143 LSX Prdm12 Slit2 Gaba_6	Inh_Sp8_Spp1_1	44	244	1
2985	4779	CS20230722_CLUS_4779	4779 DTN-LDT-IPN Otp Pax3 Gaba_2	Inh_Pax3_Vmn1r207_2	304	138	1
3950	4251	CS20230722_CLUS_4251	4251 NTS Phox2b Glut_3	Ex_Phox2b_Ghsr_2	54	72	1
3923	4261	CS20230722_CLUS_4261	4261 NTS Phox2b Glut_4	Ex_Phox2b_Slc39a12_1	67	69	1
4050	4509	CS20230722_CLUS_4509	4509 MV-SPIV Zic4 Neurod2 Glut_3	CholEx_Fbxl7_Defa24	182	36	1
3971	4530	CS20230722_CLUS_4530	4530 NTS Dbh Glut_1	NorEx_Phox2b_Ppara_1	60	60	1
24598	4366	CS20230722_CLUS_4366	4366 PGRN-PARN-MDRN Hoxb5 Glut_4	Ex_Pax2_Erfl_2	11	63	1
4336	4585	CS20230722_CLUS_4585	4585 SPVC Ccdc172 Glut_1	Ex_Ebf2_Ddit4l_1	87	374	1
4337	4581	CS20230722_CLUS_4581	4581 SPVC Ccdc172 Glut_1	Ex_Ebf2_Ddit4l_3	22	39	1
1194	939	CS20230722_CLUS_0939	0939 OT D3 Folh1 Gaba_1	Inh_Isl1_Drd1_Folh1_1	9429	6815	1
1289	520	CS20230722_CLUS_0520	0520 OB Meis2 Thsd7b Gaba_1	Inh_Vwc2l_Colq	134	786	1
3977	5011	CS20230722_CLUS_5011	5011 PRP Gata3 Slc6a5 Gly-Gaba_1	Inh_Foxp2_Tmem233_3	35	43	1
1284	527	CS20230722_CLUS_0527	0527 OB Meis2 Thsd7b Gaba_5	Inh_Frmd7_Zim1	148	599	1
1379	575	CS20230722_CLUS_0575	0575 OB-out Frmd7 Gaba_2	Inh_Creb5_Ror1_2	158	673	1
4335	4586	CS20230722_CLUS_4586	4586 SPVC Ccdc172 Glut_1	Ex_Ebf2_C1qtnf7_1	69	268	1
3934	4534	CS20230722_CLUS_4534	4534 NTS Dbh Glut_2	NorEx_Phox2b_Pmnt_1	53	168	1
4245	4435	CS20230722_CLUS_4435	4435 SPVI-SPVC Tlx3 Ebf3 Glut_4	Ex_Lmx1b_Dynap_4	58	52	1
4283	4070	CS20230722_CLUS_4070	4070 PB Evx2 Glut_6	Ex_Pax5_Ggta1_2	25	45	1
1381	577	CS20230722_CLUS_0577	0577 OB-out Frmd7 Gaba_2	Inh_Creb5_Ror1_1	172	826	1
2602	4074	CS20230722_CLUS_4074	4074 PB Evx2 Glut_7	Ex_Lhx9_Nps	51	21	1
1281	617	CS20230722_CLUS_0617	0617 OB-STR-CTX Inh IMN_5	Inh_Vwc2l_Otogl1_2	54	55	1
1605	2071	CS20230722_CLUS_2071	2071 MS-SF Bsx Glut_1	Ex_Onecut3_Spag16_3	23	75	1
2670	4086	CS20230722_CLUS_4086	4086 PB Evx2 Glut_9	CholEx_Tcf24_Oxtr	14	16	1
4231	4425	CS20230722_CLUS_4425	4425 SPVI-SPVC Tlx3 Ebf3 Glut_3	Ex_Ebf2_Sec1_1	76	139	1
2775	3920	CS20230722_CLUS_3920	3920 PB Lmx1a Glut_1	Ex_Lmx1b_Cd36_2	25	32	1
3966	4545	CS20230722_CLUS_4545	4545 NTS Dbh Glut_3	NorEx_Phox2b_Gfral_2	50	71	1
3166	3556	CS20230722_CLUS_3556	3556 PAG-ND-PCG Onecut1 Gaba_5	Inh_Gata3_Ucn3	10	40	1
4345	4573	CS20230722_CLUS_4573	4573 SPVC Mafa Glut_1	Ex_Ebf2_Nat8f6_2	137	92	1
4267	4064	CS20230722_CLUS_4064	4064 PB Evx2 Glut_6	Ex_Pax5_Npbwr1	74	39	1
4232	4428	CS20230722_CLUS_4428	4428 SPVI-SPVC Tlx3 Ebf3 Glut_3	Ex_Ebf2_Sec1_4	45	126	1
4208	5140	CS20230722_CLUS_5140	5140 SPVI-SPVC Sall3 Nfib Gly-Gaba_2	Inh_Pax2_Kirrel2_1	40	172	1
1836	1410	CS20230722_CLUS_1410	1410 CEA-BST Rai14 Pdyn Crh Gaba_2	Inh_Pde11a_Pgm5_6	87	612	1
2984	4795	CS20230722_CLUS_4795	4795 DTN-LDT-IPN Otp Pax3 Gaba_5	Inh_Pax3_Vmn1r207_7	176	51	1
3943	4246	CS20230722_CLUS_4246	4246 NTS Phox2b Glut_3	Ex_Phox2b_Dkk2_3	36	65	1
4387	5076	CS20230722_CLUS_5076	5076 NTS-PARN Neurod2 Gly-Gaba_1	Inh_Hoxc4_Fbln2_1	129	79	1
2413	3852	CS20230722_CLUS_3852	3852 SNc-VTA-RAmb Foxa1 Dopa_2	DopEx_Calb1_Lpl_1	63	50	1
2400	3864	CS20230722_CLUS_3864	3864 SNc-VTA-RAmb Foxa1 Dopa_4	DopEx_Calb1_Col6a5	297	117	1
1285	525	CS20230722_CLUS_0525	0525 OB Meis2 Thsd7b Gaba_3	Inh_Vwc2l_Otogl1_3	193	75	1
3915	4543	CS20230722_CLUS_4543	4543 NTS Dbh Glut_3	NorEx_Phox2b_Gfral_1	36	48	1
4340	4571	CS20230722_CLUS_4571	4571 SPVC Mafa Glut_1	Ex_Ebf2_Rxfp1	78	92	1
2836	3880	CS20230722_CLUS_3880	3880 MB-MY Tph2 Glut-Sero_1	Ser_Fev_Siglec15	77	82	1
4459	5158	CS20230722_CLUS_5158	5158 SPVI-SPVC Sall3 Lhx1 Gly-Gaba_2	Inh_Pax2_Glp1r_3	150	307	1
3029	3996	CS20230722_CLUS_3996	3996 LDT-PCG Vsx2 Lhx4 Glut_4	Ex_Nkx6-1_Vsx2_1	126	21	1
3001	4619	CS20230722_CLUS_4619	4619 CS-RPO Meis2 Gaba_3	Inh_Pax7_P2ry10b_3	19	53	1
3103	4127	CS20230722_CLUS_4127	4127 PRNc-NI-SG-RPO Vsx2 Nr4a2 Glut_2	Ex_Vsx2_Ghrh_2	57	79	1
3956	4254	CS20230722_CLUS_4254	4254 NTS Phox2b Glut_3	Ex_Phox2a_Qrfpr	18	20	1
2396	3867	CS20230722_CLUS_3867	3867 SNc-VTA-RAmb Foxa1 Dopa_5	DopEx_Calb1_Aqp1	57	160	1
34321	4919	CS20230722_CLUS_4919	4919 MY Lhx1 Gly-Gaba_5	Inh_Tfap2b_Gabrq_1	51	53	1
3868	4212	CS20230722_CLUS_4212	4212 PRP-NI-PRNc-GRN Otp Glut_2	Ex_C1ql4_Nostrin	25	91	1
34197	4923	CS20230722_CLUS_4923	4923 MY Lhx1 Gly-Gaba_7	Inh_Foxl3_Apela	27	31	1
3930	4299	CS20230722_CLUS_4299	4299 NTS Phox2b Glut_9	Ex_Phox2b_Zbbx_Nts_1	31	25	1
4330	4577	CS20230722_CLUS_4577	4577 SPVC Mafa Glut_2	Ex_Ebf2_Gask1b_1	379	264	1
34342	4899	CS20230722_CLUS_4899	4899 MY Lhx1 Gly-Gaba_3	Inh_Pax2_Igfbpl1_2	59	46	1
4410	5039	CS20230722_CLUS_5039	5039 PARN-MDRNd-NTS Gbx2 Gly-Gaba_3	Inh_Pax2_Igfbp4	92	78	1
4153	5172	CS20230722_CLUS_5172	5172 DCO Il22 Gly-Gaba_2	Inh_Tfap2a_Nxf7	123	206	1
4433	5063	CS20230722_CLUS_5063	5063 PARN-MDRNd-NTS Gbx2 Gly-Gaba_7	Inh_Pax2_Postn_2	128	17	1
571	925	CS20230722_CLUS_0925	0925 PAL-STR Gaba-Chol_1	CholInh_Ecel1_Nid1	108	56	1
4359	5109	CS20230722_CLUS_5109	5109 NTS-PARN Neurod2 Gly-Gaba_5	Inh_Hoxc4_Chrdl2_7	135	50	1
4243	4434	CS20230722_CLUS_4434	4434 SPVI-SPVC Tlx3 Ebf3 Glut_4	Ex_Lmx1b_Dynap_5	72	138	1
4414	5057	CS20230722_CLUS_5057	5057 PARN-MDRNd-NTS Gbx2 Gly-Gaba_6	Inh_Pax2_Chrdl2_1	60	25	1
3046	3991	CS20230722_CLUS_3991	3991 LDT-PCG Vsx2 Lhx4 Glut_3	Ex_Vsx2_Col2a1	139	33	1
3961	4525	CS20230722_CLUS_4525	4525 NTS Dbh Glut_1	Ex_Phox2b_Gch1	80	99	1
2266	2086	CS20230722_CLUS_2086	2086 AVPV-MEPO-SFO Tbr1 Glut_3	Ex_Slc12a7_Odad1_1	103	112	1
1323	550	CS20230722_CLUS_0550	0550 OB-in Frmd7 Gaba_3	Inh_Frmd7_Ltbp2_2	398	693	1
4339	4583	CS20230722_CLUS_4583	4583 SPVC Ccdc172 Glut_1	Ex_Ebf2_Mgp	26	158	1
3473	3786	CS20230722_CLUS_3786	3786 SC Tnnt1 Gli3 Gaba_2	Inh_Otx2_Bmp4_2	200	84	1
3201	4754	CS20230722_CLUS_4754	4754 PDTg-PCG Pax6 Gaba_3	Inh_Foxp2_Sox2_2	193	47	1
1371	512	CS20230722_CLUS_0512	0512 DG-PIR Ex IMN_2	NG_Draxin_5	174	308	1
4036	4517	CS20230722_CLUS_4517	4517 NTS Aldh1a2 Glut_1	Ex_Hmx3_Has2	59	74	1
3060	4112	CS20230722_CLUS_4112	4112 PCG-PRNr Vsx2 Nkx6-1 Glut_3	Ex_Vsx2_Igfbp4_3	101	27	1
3919	4257	CS20230722_CLUS_4257	4257 NTS Phox2b Glut_4	Ex_Phox2b_Slc39a12_3	80	91	1
2609	4057	CS20230722_CLUS_4057	4057 PB Evx2 Glut_5	Ex_Lhx9_Atp8b1_3	35	39	1
2420	3840	CS20230722_CLUS_3840	3840 SNc-VTA-RAmb Foxa1 Dopa_1	ExInh_Lmx1b_Met	83	18	1
3142	3524	CS20230722_CLUS_3524	3524 PAG-MRN-RN Foxa2 Gaba_3	Inh_Pax5_Cmtm8_1	80	41	1
8175	4564	CS20230722_CLUS_4564	4564 VCO Mafa Meis2 Glut_3	Ex_Ebf2_Fzd9_3	25	57	1
4346	4592	CS20230722_CLUS_4592	4592 SPVC Nmu Glut_2	Ex_Ebf2_Pla2g5_11	40	114	1
4212	5130	CS20230722_CLUS_5130	5130 SPVI-SPVC Sall3 Nfib Gly-Gaba_1	Inh_Pax2_Pdyn	56	57	1
3099	4124	CS20230722_CLUS_4124	4124 PRNc-NI-SG-RPO Vsx2 Nr4a2 Glut_1	Ex_Vsx2_Ghrh_3	152	100	1
3158	3546	CS20230722_CLUS_3546	3546 PAG-ND-PCG Onecut1 Gaba_2	Inh_Gata3_Pdlim3_4	26	22	1
584	931	CS20230722_CLUS_0931	0931 PAL-STR Gaba-Chol_2	Chol_Ecel1_Gm7271	65	46	1
3012	3830	CS20230722_CLUS_3830	3830 IPN Otp Crisp1 Gaba_1	Inh_Pax7_Vmn1r207_5	129	36	1
4230	4424	CS20230722_CLUS_4424	4424 SPVI-SPVC Tlx3 Ebf3 Glut_3	Ex_Ebf2_Emilin2	60	131	1
3010	3834	CS20230722_CLUS_3834	3834 IPN Otp Crisp1 Gaba_2	Inh_Pax7_Vmn1r207_6	673	180	1
989	1048	CS20230722_CLUS_1048	1048 LSX Sall3 Pax6 Gaba_2	Inh_Pax6_Eya4_4	142	115	1
2910	2596	CS20230722_CLUS_2596	2596 MH Tac2 Glut_5	Ex_Pou4f1_Cdh3_Lpar1	83	359	1
3474	3787	CS20230722_CLUS_3787	3787 SC Tnnt1 Gli3 Gaba_2	Inh_Otx2_Pcp2	371	755	1
2766	499	CS20230722_CLUS_0499	0499 HPF CR Glut_1	Ng_Lhx1_Gcgr	100	36	1
2787	3924	CS20230722_CLUS_3924	3924 PB Lmx1a Glut_1	Ex_Lmx1b_Itih5_2	64	24	1
2159	5066	CS20230722_CLUS_5066	5066 MV Nr4a2 Gly-Gaba_1	Inh_Pax2_Chrna6_3	35	54	1
3550	3794	CS20230722_CLUS_3794	3794 SCs Lef1 Gli3 Gaba_2	Inh_Pax7_Egflam_7	267	656	1
1408	515	CS20230722_CLUS_0515	0515 DG-PIR Ex IMN_2	NG_Draxin_2	511	463	1
3920	4258	CS20230722_CLUS_4258	4258 NTS Phox2b Glut_4	Ex_Phox2b_Dpy19l2	42	17	1
4220	4290	CS20230722_CLUS_4290	4290 NTS Phox2b Glut_8	Ex_Phox2b_Slc39a12_6	96	98	1
3851	4623	CS20230722_CLUS_4623	4623 CS-RPO Meis2 Gaba_4	Inh_Bhlhe22_Cdh23_1	96	57	1
3827	4471	CS20230722_CLUS_4471	4471 CU-ECU-SPVI Foxb1 Glut_2	Ex_Lhx2_Frk	11	153	1
767	859	CS20230722_CLUS_0859	0859 Sst Chodl Gaba_4	Inh_Lhx6_Sst_Chodl_1	2542	622	1
1419	1528	CS20230722_CLUS_1528	1528 PVR Six3 Sox3 Gaba_8	Inh_Otx2_Prdm16_5	167	397	1
294	175	CS20230722_CLUS_0175	0175 IT AON-TT-DP Glut_3	Ex_Abi3bp_Calcrl	297	221	1
3471	3782	CS20230722_CLUS_3782	3782 SC Tnnt1 Gli3 Gaba_1	Inh_Otx2_Ntrk1_2	30	111	1
3613	3827	CS20230722_CLUS_3827	3827 SCsg Gabrr2 Gaba_5	Inh_Otx2_Tnnt1_2	948	435	1
3833	4462	CS20230722_CLUS_4462	4462 CU-ECU-SPVI Foxb1 Glut_1	Ex_Lhx9_Dnah5	42	48	1
2397	3861	CS20230722_CLUS_3861	3861 SNc-VTA-RAmb Foxa1 Dopa_4	DopEx_Calb1_Npw_2	177	114	1
4101	4638	CS20230722_CLUS_4638	4638 PRNc Otp Gly-Gaba_1	Inh_Pax8_Hhip	32	25	1
3014	3831	CS20230722_CLUS_3831	3831 IPN Otp Crisp1 Gaba_2	Inh_Pax7_Vmn1r207_4	911	251	1
2997	4788	CS20230722_CLUS_4788	4788 DTN-LDT-IPN Otp Pax3 Gaba_3	Inh_Sox6_Postn_2	128	81	1
4916	3361	CS20230722_CLUS_3361	3361 SCsg Pde5a Glut_1	Ex_Ebf2_Nek11_2	476	1828	1
4237	4588	CS20230722_CLUS_4588	4588 SPVC Nmu Glut_1	Ex_Ebf2_Olfr273_1	149	829	1
1378	591	CS20230722_CLUS_0591	0591 OB Dopa-Gaba_3	Inh_Frmd7_Slc17a8	71	137	1
3707	4641	CS20230722_CLUS_4641	4641 PRNc Otp Gly-Gaba_2	Inh_Foxd3_Gm525_2	35	27	1
3905	4234	CS20230722_CLUS_4234	4234 NTS Phox2b Glut_1	Ex_Phox2b_Pdyn_5	30	49	1
2762	497	CS20230722_CLUS_0497	0497 HPF CR Glut_1	Ng_Lhx1_Mab21l3_2	2498	887	1
1258	518	CS20230722_CLUS_0518	0518 OB Meis2 Thsd7b Gaba_1	Inh_Aqp9_4930523C07Rik	246	37	1
672	704	CS20230722_CLUS_0704	0704 RHP-COA Ndnf Gaba_6	Inh_Htr3a_Ibsp_6	211	536	1
3240	4721	CS20230722_CLUS_4721	4721 NI-RPO Gata3 Nr4a2 Gaba_1	Inh_Gata3_Chrna5	127	50	1
2815	3949	CS20230722_CLUS_3949	3949 PB Lmx1a Glut_5	Ex_Lmx1b_Arsj_2	41	32	1
4438	5041	CS20230722_CLUS_5041	5041 PARN-MDRNd-NTS Gbx2 Gly-Gaba_3	Inh_Pax8_Krt19	74	37	1
3592	3815	CS20230722_CLUS_3815	3815 SCsg Gabrr2 Gaba_3	Inh_Otx2_Tnnt1_1	311	641	1
3873	4301	CS20230722_CLUS_4301	4301 NTS Phox2b Glut_9	Ex_Phox2b_Npb	84	43	1
4874	3207	CS20230722_CLUS_3207	3207 SC Bnc2 Glut_3	Ex_Sox6_Prom1	314	622	1
3311	3491	CS20230722_CLUS_3491	3491 IC Six3 En2 Gaba_4	Inh_Six3_Ikzf1_1	29	216	1
3946	4247	CS20230722_CLUS_4247	4247 NTS Phox2b Glut_3	Ex_Phox2b_Dkk2_2	120	187	1
1356	602	CS20230722_CLUS_0602	0602 OB-STR-CTX Inh IMN_2	Inh_Cobll1_Heg1	52	229	1
4986	3263	CS20230722_CLUS_3263	3263 SCiw Pitx2 Glut_1	Ex_Sall3_Efemp1_2	56	40	1
8163	4559	CS20230722_CLUS_4559	4559 VCO Mafa Meis2 Glut_1	Ex_Ebf2_Tnfaip8_5	39	84	1
3938	4279	CS20230722_CLUS_4279	4279 NTS Phox2b Glut_6	Ex_Phox2a_Cyp26b1_2	42	30	1
1299	529	CS20230722_CLUS_0529	0529 OB Trdn Gaba_1	Inh_Plpp4_Fn1	996	2475	1
1387	573	CS20230722_CLUS_0573	0573 OB-out Frmd7 Gaba_1	Inh_Plpp4_Fbln5	532	2093	1
668	697	CS20230722_CLUS_0697	0697 RHP-COA Ndnf Gaba_4	Inh_Htr3a_Pdzph1_2	87	36	1
3576	3672	CS20230722_CLUS_3672	3672 SC Otx2 Gcnt4 Gaba_2	Inh_Otx2_Samsn1_1	762	516	1
2695	492	CS20230722_CLUS_0492	0492 OB Eomes Ms4a15 Glut_3	Ex_Lhx1_Edn1	101	876	1
2402	3868	CS20230722_CLUS_3868	3868 SNc-VTA-RAmb Foxa1 Dopa_5	DopEx_Calb1_Trpv1	73	48	1
3740	4812	CS20230722_CLUS_4812	4812 POR Spp1 Gly-Gaba_1	Inh_Nkx6-1_Cox8b	22	158	1
4106	4660	CS20230722_CLUS_4660	4660 PRNc Otp Gly-Gaba_4	Inh_Fbxl7_Ankrd1	31	29	1
1383	568	CS20230722_CLUS_0568	0568 OB-out Frmd7 Gaba_1	Inh_Plpp4_Ret	455	1206	1
2377	2553	CS20230722_CLUS_2553	2553 PH-SUM Foxa1 Glut_5	Ex_Lmx1a_Crhbp_5	55	57	1
1820	1407	CS20230722_CLUS_1407	1407 CEA-BST Rai14 Pdyn Crh Gaba_1	Inh_Pde11a_Atp2c2_1	61	193	1
24586	4342	CS20230722_CLUS_4342	4342 PGRN-PARN-MDRN Hoxb5 Glut_2	Ex_Pou4f1_Ppp1r1c_2	11	28	1
2866	1990	CS20230722_CLUS_1990	1990 TRS-BAC Sln Glut_1	Ex_Sln_Sost_1	938	3487	1
8178	4566	CS20230722_CLUS_4566	4566 VCO Mafa Meis2 Glut_4	Ex_Lhx9_A1bg_1	32	74	1
1385	571	CS20230722_CLUS_0571	0571 OB-out Frmd7 Gaba_1	Inh_Sel1l3_Zfp385c_2	1372	1531	1
3858	4629	CS20230722_CLUS_4629	4629 CS-RPO Meis2 Gaba_5	Inh_Bhlhe22_Chrna2	90	155	1
4400	5038	CS20230722_CLUS_5038	5038 PARN-MDRNd-NTS Gbx2 Gly-Gaba_3	Inh_Pax2_Tnfaip8l3_4	66	36	1
1390	570	CS20230722_CLUS_0570	0570 OB-out Frmd7 Gaba_1	Inh_Plpp4_Aox3_5	260	633	1
3958	4541	CS20230722_CLUS_4541	4541 NTS Dbh Glut_2	Ex_Phox2b_Dbh_5	83	103	1
3949	4250	CS20230722_CLUS_4250	4250 NTS Phox2b Glut_3	Ex_Phox2b_Clca3a2	214	150	1
292	153	CS20230722_CLUS_0153	0153 L2/3 IT PIR-ENTl Glut_3	Ex_Abi3bp_Insyn2b	75	40	1
3028	3995	CS20230722_CLUS_3995	3995 LDT-PCG Vsx2 Lhx4 Glut_4	Ex_Lhx4_Vsx2_2	276	35	1
3947	4248	CS20230722_CLUS_4248	4248 NTS Phox2b Glut_3	Ex_Phox2b_Abcc6	179	122	1
88	474	CS20230722_CLUS_0474	0474 L5 NP CTX Glut_4	Ex_Fezf2_Urah_Sntb1	522	171	1
1324	551	CS20230722_CLUS_0551	0551 OB-in Frmd7 Gaba_3	Inh_Frmd7_Ltbp2_3	144	255	1
972	1147	CS20230722_CLUS_1147	1147 LSX Prdm12 Slit2 Gaba_8	Inh_Sp8_Fbxw13	574	733	1
1353	603	CS20230722_CLUS_0603	0603 OB-STR-CTX Inh IMN_2	Inh_Frmd7_Edaradd	601	412	1
3818	4464	CS20230722_CLUS_4464	4464 CU-ECU-SPVI Foxb1 Glut_1	Ex_Hoxc6_Rxfp2_1	97	184	1
4875	3208	CS20230722_CLUS_3208	3208 SC Bnc2 Glut_3	Ex_Sox6_Rbm47	45	951	1
4242	4447	CS20230722_CLUS_4447	4447 SPVI-SPVC Tlx3 Ebf3 Glut_7	Ex_Ebf2_6430628N08Rik_3	63	61	1
4166	5179	CS20230722_CLUS_5179	5179 CB PLI Gly-Gaba_1	Inh_Tfap2a_Pthlh_3	45	35	1
4595	3290	CS20230722_CLUS_3290	3290 IC Tfap2d Maf Glut_1	Ex_Tfap2d_Ctsc	127	69	1
2679	1989	CS20230722_CLUS_1989	1989 BST-po Iigp1 Glut_1	Ex_Ebf2_Iigp1_1	155	1606	1
2460	2377	CS20230722_CLUS_2377	2377 PVH-SO-PVa Otp Glut_3	Ex_Sim1_Cxcl1	313	563	1
3874	4237	CS20230722_CLUS_4237	4237 NTS Phox2b Glut_2	Ex_Phox2b_Slc6a2	74	16	1
2671	3346	CS20230722_CLUS_3346	3346 CUN-PPN Evx2 Meis2 Glut_4	Ex_C1ql4_Drd1_4	58	54	1
2953	4677	CS20230722_CLUS_4677	4677 CS-PRNr-PCG Tmem163 Otp Gaba_1	Inh_Irx5_Tafa4_3	28	70	1
2	327	CS20230722_CLUS_0327	0327 L2 IT PPP-APr Glut_3	Ex_Plcg2_Ret_2	499	113	1
34179	4859	CS20230722_CLUS_4859	4859 MY Lhx1 Gly-Gaba_1	Inh_Pax2_Gpr83	31	58	1
4560	3316	CS20230722_CLUS_3316	3316 IC Tfap2d Maf Glut_6	Ex_Tfap2d_Atp6ap1l_2	1329	129	1
1322	530	CS20230722_CLUS_0530	0530 OB Trdn Gaba_2	Inh_Plpp4_Cartpt	1441	3857	1
24678	4411	CS20230722_CLUS_4411	4411 MV-SPIV Slc6a2 Glut_1	CholEx_Lhx9_Evx2_Crabp1	37	71	1
1287	523	CS20230722_CLUS_0523	0523 OB Meis2 Thsd7b Gaba_2	Inh_Frm7_Epcam_1	38	75	1
978	1049	CS20230722_CLUS_1049	1049 LSX Sall3 Pax6 Gaba_2	Inh_Pax6_Gpr39_2	84	85	1
3984	4840	CS20230722_CLUS_4840	4840 PRP Otp Gly-Gaba_5	Inh_Fbxl7_Cyp26b1_2	111	68	1
1321	531	CS20230722_CLUS_0531	0531 OB Trdn Gaba_2	Inh_Plpp4_Pdgfd	1070	2266	1
5283	5312	CS20230722_CLUS_5312	5312 Microglia NN_1	Micro_Selplg_Siglech	86232	129820	1
1315	555	CS20230722_CLUS_0555	0555 OB-in Frmd7 Gaba_4	Inh_Frmd7_Slc26a7_1	57	206	1
1235	1284	CS20230722_CLUS_1284	1284 MEA-BST Lhx6 Nfib Gaba_1	Inh_Lhx6_Esr2_7	56	111	1
536	785	CS20230722_CLUS_0785	0785 Sst Gaba_6	Inh_Lhx6_Cxcr4_6	51	135	1
3939	4280	CS20230722_CLUS_4280	4280 NTS Phox2b Glut_6	Ex_Phox2a_Cyp26b1_1	39	66	1
3727	4632	CS20230722_CLUS_4632	4632 CS-RPO Meis2 Gaba_5	Inh_Pax5_Gdf10_1	26	172	1
1553	1467	CS20230722_CLUS_1467	1467 MPO-ADP Lhx8 Gaba_3	Inh_Lhx8_Nmu	32	106	1
34316	4930	CS20230722_CLUS_4930	4930 MY Lhx1 Gly-Gaba_9	Inh_Gata3_Qrfpr_2	30	30	1
682	695	CS20230722_CLUS_0695	0695 RHP-COA Ndnf Gaba_3	Inh_Htr3a_Prom1_2	178	47	1
1314	524	CS20230722_CLUS_0524	0524 OB Meis2 Thsd7b Gaba_2	Inh_Frm7_Epcam_2	157	275	1
2994	4784	CS20230722_CLUS_4784	4784 DTN-LDT-IPN Otp Pax3 Gaba_3	Inh_Sox6_Chrna2	47	30	1
4754	2871	CS20230722_CLUS_2871	2871 PAG-MRN Pou3f1 Glut_4	Ex_C1ql4_Teddm3_3	35	58	1
1344	611	CS20230722_CLUS_0611	0611 OB-STR-CTX Inh IMN_4	Inh_Vcan_Htr3a	104	28	1
5360	1577	CS20230722_CLUS_1577	1577 TMv-PMv Tbx3 Hist-Gaba_1	Inh_Tbx3_Atf7ip2	72	601	1
14873	5206	CS20230722_CLUS_5206	5206 Bergmann NN_1	Astro_Emid1_Gdf10	3321	22158	1
3226	4742	CS20230722_CLUS_4742	4742 LDT-PCG-CS Gata3 Lhx1 Gaba_2	Inh_Gata3_Tnnt1_3	135	32	1
4139	4985	CS20230722_CLUS_4985	4985 PAS-MV Ebf2 Gly-Gaba_2	Inh_Pax2_Sgo2b_5	335	418	1
2570	4142	CS20230722_CLUS_4142	4142 PRNc-PARN Tlx1 Glut_3	Ex_Hmx3_Twist2_1	42	59	1
2950	4675	CS20230722_CLUS_4675	4675 CS-PRNr-PCG Tmem163 Otp Gaba_1	Inh_Irx5_Tafa4_4	36	69	1
3411	3607	CS20230722_CLUS_3607	3607 PRT Tcf7l2 Gaba_2	Inh_Pax3_Galnt15	154	15	1
4469	5161	CS20230722_CLUS_5161	5161 SPVI-SPVC Sall3 Lhx1 Gly-Gaba_2	Inh_Pax2_Htr3a	108	463	1
24658	3353	CS20230722_CLUS_3353	3353 PAG Tcf24 Glut_1	Ex_Nkx2-1_Otp_2	29	34	1
3470	3781	CS20230722_CLUS_3781	3781 SC Tnnt1 Gli3 Gaba_1	Inh_Otx2_Ntrk1_1	625	590	1
650	651	CS20230722_CLUS_0651	0651 Vip Gaba_7	Inh_Vip_Slc17a8	170	46	1
3117	3521	CS20230722_CLUS_3521	3521 PAG-MRN-RN Foxa2 Gaba_3	Inh_Pax5_Asb4_5	43	65	1
3884	4238	CS20230722_CLUS_4238	4238 NTS Phox2b Glut_2	Ex_Phox2_4930469K13Rik	38	23	1
2375	2559	CS20230722_CLUS_2559	2559 PH-SUM Foxa1 Glut_6	Ex_Lmx1a_Gngt2	247	227	1
3017	3993	CS20230722_CLUS_3993	3993 LDT-PCG Vsx2 Lhx4 Glut_4	Ex_Lhx4_Vsx2_1	211	77	1
2172	4935	CS20230722_CLUS_4935	4935 MV-SPIV-PRP Dmbx1 Gly-Gaba_1	Inh_Fbxl7_Nccrp1	18	23	1
3215	4726	CS20230722_CLUS_4726	4726 NI-RPO Gata3 Nr4a2 Gaba_2	Inh_Gata3_Areg_2	58	83	1
3628	4327	CS20230722_CLUS_4327	4327 PGRN-PARN-MDRN Hoxb5 Glut_1	CholEx_Hoxb5_Prdm16_1	38	91	1
3744	4646	CS20230722_CLUS_4646	4646 PRNc Otp Gly-Gaba_2	Inh_Nkx6-1_Ikzf1	36	110	1
2501	2338	CS20230722_CLUS_2338	2338 LHA-AHN-PVH Otp Trh Glut_4	Ex_Sim1_Trh_11	141	343	1
4693	2884	CS20230722_CLUS_2884	2884 MRN Pou3f1 C1ql4 Glut_1	Ex_C1ql4_Olfr48	20	78	1
3781	4548	CS20230722_CLUS_4548	4548 NTS Dbh Glut_4	Nor_Phox2b_Pla2g4d_1	22	361	1
1467	1617	CS20230722_CLUS_1617	1617 SCH Six6 Cdc14a Gaba_3	Inh_Six6_Vipr2_10	365	324	1
4451	5155	CS20230722_CLUS_5155	5155 SPVI-SPVC Sall3 Lhx1 Gly-Gaba_2	Inh_Pax2_Glp1r_2	50	81	1
4660	3256	CS20230722_CLUS_3256	3256 SCdg-PAG Tfap2b Glut_1	Ex_Tfap2b_Slco1c1	182	33	1
885	1050	CS20230722_CLUS_1050	1050 LSX Otx2 Gaba_1	Inh_Ecel1_Asb4_2	222	121	1
1465	1610	CS20230722_CLUS_1610	1610 SCH Six6 Cdc14a Gaba_1	Inh_Six6_Vipr2_9	244	151	1
42	485	CS20230722_CLUS_0485	0485 NP PPP Glut_1	Ex_Fezf2_Tmem255b_2	804	109	1
957	1148	CS20230722_CLUS_1148	1148 LSX Prdm12 Slit2 Gaba_9	Inh_Sp8_Mc4r	104	334	1
3843	4824	CS20230722_CLUS_4824	4824 PRP Otp Gly-Gaba_2	Inh_Fbxl7_Crabp1_1	132	203	1
3698	4936	CS20230722_CLUS_4936	4936 MV-SPIV-PRP Dmbx1 Gly-Gaba_1	Inh_Fbxl7_Adad2_1	44	58	1
1236	1285	CS20230722_CLUS_1285	1285 MEA-BST Lhx6 Nfib Gaba_1	Inh_Lhx6_Esr2_6	143	291	1
3724	4217	CS20230722_CLUS_4217	4217 PRP-NI-PRNc-GRN Otp Glut_3	Ex_Fam163a_Npy2r	15	46	1
4429	5022	CS20230722_CLUS_5022	5022 PARN-MDRNd-NTS Gbx2 Gly-Gaba_1	Inh_Pax2_Tfap2c_1	18	41	1
4446	5055	CS20230722_CLUS_5055	5055 PARN-MDRNd-NTS Gbx2 Gly-Gaba_5	Inh_Pax2_Tnfaip8l3_2	43	46	1
609	791	CS20230722_CLUS_0791	0791 Sst Gaba_6	Inh_Lhx6_Cox6a2_Rxfp3	100	86	1
4271	4081	CS20230722_CLUS_4081	4081 PB Evx2 Glut_8	Ex_Pax5_Lnp1_1	18	145	1
4167	5188	CS20230722_CLUS_5188	5188 CBX MLI Megf11 Gaba_1	Inh_Tfap2a_Sla	31095	14482	1
3812	4469	CS20230722_CLUS_4469	4469 CU-ECU-SPVI Foxb1 Glut_2	Ex_Lhx2_Hgf_1	119	1107	1
933	1164	CS20230722_CLUS_1164	1164 LSX Prdm12 Zeb2 Gaba_3	Inh_Clic4_Ano3_3	332	63	1
3794	3959	CS20230722_CLUS_3959	3959 PSV Lmx1a Trpv6 Glut_1	Ex_Tlx1_Tmem215_3	14	35	1
4913	3368	CS20230722_CLUS_3368	3368 SCsg Pde5a Glut_3	Ex_Ebf2_Vmn1r214	37	1251	1
3469	3788	CS20230722_CLUS_3788	3788 SC Tnnt1 Gli3 Gaba_2	Inh_Otx2_Bmp4_3	162	323	1
4033	4818	CS20230722_CLUS_4818	4818 PRP Otp Gly-Gaba_1	Inh_Pax2_Antxr2_2	57	28	1
1325	552	CS20230722_CLUS_0552	0552 OB-in Frmd7 Gaba_3	Inh_Frmd7_Ltbp2_1	490	1250	1
689	666	CS20230722_CLUS_0666	0666 Sncg Gaba_1	Inh_Sncg_Sln_Plch2_1	694	290	1
2150	2758	CS20230722_CLUS_2758	2758 MB-ant-ve Dmrta2 Glut_1	Ex_Dmrta2_Nmu	21	75	1
24416	4389	CS20230722_CLUS_4389	4389 PGRN-PARN-MDRN Hoxb5 Glut_6	Ex_Pax8_Sfrp1	11	45	1
4993	3279	CS20230722_CLUS_3279	3279 SCiw Pitx2 Glut_3	Ex_Sall1_Lrrc38_1	1122	1063	1
34198	4867	CS20230722_CLUS_4867	4867 MY Lhx1 Gly-Gaba_1	Inh_Pax2_Hmcn1	23	49	1
3071	4104	CS20230722_CLUS_4104	4104 PCG-PRNr Vsx2 Nkx6-1 Glut_2	Ex_Pitx2_Zbtb7c_5	53	65	1
3506	3680	CS20230722_CLUS_3680	3680 SC-PAG Lef1 Emx2 Gaba_1	Inh_Emx2_Irx4	133	324	1
5249	5307	CS20230722_CLUS_5307	5307 SMC NN_1	Endo_Flt1_Acta2_Olfr558_3	9689	140	1
2462	2382	CS20230722_CLUS_2382	2382 PVH-SO-PVa Otp Glut_5	Ex_Sim1_Cartpt	271	87	1
4743	2868	CS20230722_CLUS_2868	2868 PAG-MRN Pou3f1 Glut_2	Ex_Ebf2_Antxr2	193	92	1
4470	3068	CS20230722_CLUS_3068	3068 PAG-MRN Tfap2b Glut_1	Ex_Tfap2b_Saa1	96	60	1
4437	5037	CS20230722_CLUS_5037	5037 PARN-MDRNd-NTS Gbx2 Gly-Gaba_2	Inh_Pax8_Asb4_1	29	51	1
3845	4828	CS20230722_CLUS_4828	4828 PRP Otp Gly-Gaba_3	Inh_Pou6f2_Gldn_2	261	174	1
3265	3753	CS20230722_CLUS_3753	3753 SCs Pax7 Nfia Gaba_2	Inh_Pax7_Qrfpr_3	274	614	1
2961	4758	CS20230722_CLUS_4758	4758 PDTg Otp Shroom3 Gaba_1	Inh_Foxp2_Sox2_4	240	201	1
4962	2813	CS20230722_CLUS_2813	2813 CUN Evx2 Lhx2 Glut_1	Ex_Evx2_Ngfr	76	24	1
3108	4117	CS20230722_CLUS_4117	4117 PCG-PRNr Vsx2 Nkx6-1 Glut_5	Ex_Fbxl7_Hmga2	24	139	1
4591	3286	CS20230722_CLUS_3286	3286 IC Tfap2d Maf Glut_1	Ex_Tfap2d_Casq2	1808	1037	1
2783	3923	CS20230722_CLUS_3923	3923 PB Lmx1a Glut_1	Ex_Lmx1b_Drd1_3	19	55	1
2976	4763	CS20230722_CLUS_4763	4763 LDT-PCG St18 Gaba_1	Inh_Ebf2_Stc1_2	94	75	1
4865	2805	CS20230722_CLUS_2805	2805 PAG Pou4f3 Glut_1	Ex_Prox1_Ltbp1	63	23	1
4561	3304	CS20230722_CLUS_3304	3304 IC Tfap2d Maf Glut_3	Ex_Tfap2d_Atp6ap1l_1	622	821	1
579	844	CS20230722_CLUS_0844	0844 STR Lhx8 Gaba_2	Inh_Lhx6_Crhbp_1	493	642	1
761	860	CS20230722_CLUS_0860	0860 Sst Chodl Gaba_5	Inh_Lhx6_Tent5a_Arhgap28	149	115	1
883	1061	CS20230722_CLUS_1061	1061 LSX Otx2 Gaba_3	Inh_Nkx2-1_Asb	275	412	1
727	728	CS20230722_CLUS_0728	0728 Lamp5 Lhx6 Gaba_1	Inh_Lhx6_Car8_8	63	168	1
1263	1010	CS20230722_CLUS_1010	1010 STR-PAL Chst9 Gaba_3	Inh_Ppp1r1b_Drd1_Ccn1	590	111	1
4474	3088	CS20230722_CLUS_3088	3088 PAG Pou4f1 Bnc2 Glut_2	Ex_Nxph4_Arhgap36	71	52	1
4140	4986	CS20230722_CLUS_4986	4986 PAS-MV Ebf2 Gly-Gaba_2	Inh_Pax2_Sgo2b_6	429	250	1
4712	2882	CS20230722_CLUS_2882	2882 PAG-MRN Pou3f1 Glut_6	Ex_Prox1_Cmbl	34	18	1
4492	3090	CS20230722_CLUS_3090	3090 PAG Pou4f1 Bnc2 Glut_2	Ex_Ebf2_Slc38a11	179	37	1
726	731	CS20230722_CLUS_0731	0731 Lamp5 Lhx6 Gaba_1	Inh_Lhx6_Car8_2	934	417	1
1234	1283	CS20230722_CLUS_1283	1283 MEA-BST Lhx6 Nfib Gaba_1	Inh_Lhx6_Esr2_3	59	131	1
4744	2860	CS20230722_CLUS_2860	2860 PAG-MRN Pou3f1 Glut_1	Ex_C1ql4_Trhr_7	105	61	1
341	386	CS20230722_CLUS_0386	0386 SUB-ProS Glut_1	Ex_Fezf2_Nts	600	929	1
2778	3957	CS20230722_CLUS_3957	3957 PB Lmx1a Glut_7	Ex_Tfap2b_Ccdc172_Calcr	30	23	1
4448	5152	CS20230722_CLUS_5152	5152 SPVI-SPVC Sall3 Lhx1 Gly-Gaba_2	Inh_Pax2_Gbx1_Mboat1_1	99	286	1
1401	508	CS20230722_CLUS_0508	0508 DG Glut_3	Ex_Dsp_Atf3_3	165	42	1
4701	2726	CS20230722_CLUS_2726	2726 PRC-PAG Pax6 Glut_1	Ex_Pax6_Qrfprl_2	40	55	1
3824	4465	CS20230722_CLUS_4465	4465 CU-ECU-SPVI Foxb1 Glut_1	Ex_Hoxc6_Hpse_2	82	113	1
4994	3280	CS20230722_CLUS_3280	3280 SCiw Pitx2 Glut_3	Ex_Sall1_Lrrc38_2	1101	582	1
24523	4388	CS20230722_CLUS_4388	4388 PGRN-PARN-MDRN Hoxb5 Glut_6	Ex_Tlx1_Crocc2_6	42	31	1
3814	4463	CS20230722_CLUS_4463	4463 CU-ECU-SPVI Foxb1 Glut_1	Ex_Hoxc6_Slc7a13_2	16	89	1
24742	4853	CS20230722_CLUS_4853	4853 MY Lhx1 Gly-Gaba_1	Inh_Pax8_Qrfpr_2	10	60	1
3409	3571	CS20230722_CLUS_3571	3571 PAG-RN Nkx2-2 Otx1 Gaba_2	Inh_Nkx2-2_Trh_2	42	97	1
3271	3750	CS20230722_CLUS_3750	3750 SCs Pax7 Nfia Gaba_1	Inh_Tfap2b_Ntrk1	340	127	1
2929	4793	CS20230722_CLUS_4793	4793 DTN-LDT-IPN Otp Pax3 Gaba_4	Inh_Pax3_Vmn1r207_12	1238	1190	1
3445	3441	CS20230722_CLUS_3441	3441 SNr-VTA Pax5 Npas1 Gaba_2	Inh_Pax5_Padi1_1	75	252	1
918	1087	CS20230722_CLUS_1087	1087 LSX Nkx2-1 Gaba_2	Inh_Sp8_Ctsc_2	539	713	1
4683	3163	CS20230722_CLUS_3163	3163 PAG Pou4f2 Glut_3	Ex_Fn1_Nts	85	94	1
24741	4852	CS20230722_CLUS_4852	4852 MY Lhx1 Gly-Gaba_1	Inh_Pax2_Tnnt2	9	37	1
3876	4286	CS20230722_CLUS_4286	4286 NTS Phox2b Glut_7	Ex_Phox2b_Zar1l	55	56	1
4178	4567	CS20230722_CLUS_4567	4567 SPVO Mafa Meis2 Glut_1	Ex_Lhx2_Thbs2	36	686	1
546	775	CS20230722_CLUS_0775	0775 Sst Gaba_3	Inh_Lhx6_Sst_Th_Elfn1	143	38	1
4311	4165	CS20230722_CLUS_4165	4165 PB-NTS Phox2b Ebf3 Lmx1b Glut_2	Ex_Phox2b_Bmp3_1	56	44	1
3175	3585	CS20230722_CLUS_3585	3585 PAG-RN Nkx2-2 Otx1 Gaba_4	Inh_Nkx2-2_Gata2_4	117	49	1
5003	3268	CS20230722_CLUS_3268	3268 SCiw Pitx2 Glut_1	Ex_Pitx2_Gm7271	20	51	1
4170	5192	CS20230722_CLUS_5192	5192 CBX MLI Cdh22 Gaba_1	Inh_Tfap2a_Cdh1	13098	4938	1
3345	3510	CS20230722_CLUS_3510	3510 PAG-MRN-RN Foxa2 Gaba_1	Inh_Foxa2_Upp1_3	47	93	1
4258	4419	CS20230722_CLUS_4419	4419 SPVI-SPVC Tlx3 Ebf3 Glut_2	Ex_Ebf3_Adam33_7	70	19	1
4430	5023	CS20230722_CLUS_5023	5023 PARN-MDRNd-NTS Gbx2 Gly-Gaba_1	Inh_Pax2_Tfap2c_2	35	28	1
4017	4666	CS20230722_CLUS_4666	4666 PB Sst Gly-Gaba_1	Inh_Pou6f2_Pi15_2	17	31	1
3216	4727	CS20230722_CLUS_4727	4727 NI-RPO Gata3 Nr4a2 Gaba_2	Ex_Gata3_Tgm6_2	58	63	1
4453	5156	CS20230722_CLUS_5156	5156 SPVI-SPVC Sall3 Lhx1 Gly-Gaba_2	Inh_Pax2_Met_3	88	261	1
3162	3475	CS20230722_CLUS_3475	3475 IC Six3 En2 Gaba_1	Inh_Six3_Gchfr_1	70	135	1
4031	4816	CS20230722_CLUS_4816	4816 PRP Otp Gly-Gaba_1	Inh_Pax2_Pkhd1l1_4	43	138	1
24580	4343	CS20230722_CLUS_4343	4343 PGRN-PARN-MDRN Hoxb5 Glut_2	Ex_Pou4f1_Crabp1_1	25	48	1
34332	4908	CS20230722_CLUS_4908	4908 MY Lhx1 Gly-Gaba_4	Inh_Pax2_Dmrt3_5	28	77	1
3800	4371	CS20230722_CLUS_4371	4371 PGRN-PARN-MDRN Hoxb5 Glut_5	Ex_Tlx1_Crocc2_5	46	80	1
1277	1005	CS20230722_CLUS_1005	1005 STR-PAL Chst9 Gaba_2	Inh_Pax6_Adra2a	4074	3851	1
2749	2140	CS20230722_CLUS_2140	2140 SI-MA-LPO-LHA Skor1 Glut_1	Ex_Samd3_Emx2_1	56	50	1
34328	4921	CS20230722_CLUS_4921	4921 MY Lhx1 Gly-Gaba_6	Inh_Pax8_Sfrp1_5	53	52	1
3310	3490	CS20230722_CLUS_3490	3490 IC Six3 En2 Gaba_4	Inh_Emx2_Qrfprl	90	43	1
3823	4461	CS20230722_CLUS_4461	4461 CU-ECU-SPVI Foxb1 Glut_1	Ex_Lhx9_Prdm6_1	27	57	1
3835	4457	CS20230722_CLUS_4457	4457 CU-ECU-SPVI Foxb1 Glut_1	Ex_Lhx9_Igfbpl1_2	49	72	1
2516	2385	CS20230722_CLUS_2385	2385 PVH-SO-PVa Otp Glut_6	Ex_Sim1_Ucn3_3	113	108	1
34164	4928	CS20230722_CLUS_4928	4928 MY Lhx1 Gly-Gaba_9	Inh_Gata3_Msx1_4	18	43	1
1308	562	CS20230722_CLUS_0562	0562 OB-in Frmd7 Gaba_5	Inh_Frmd7_Trhr_4	510	698	1
2463	2383	CS20230722_CLUS_2383	2383 PVH-SO-PVa Otp Glut_5	Ex_Sim1_Serpina3i	332	103	1
3785	4833	CS20230722_CLUS_4833	4833 PRP Otp Gly-Gaba_4	Inh_Pax2_Sp8	43	68	1
4828	2795	CS20230722_CLUS_2795	2795 PAG-SC Neurod2 Meis2 Glut_4	Ex_Ebf2_Nr1h4	75	64	1
3115	3525	CS20230722_CLUS_3525	3525 PAG-MRN-RN Foxa2 Gaba_4	Inh_Pax5_Slc38a11_2	52	18	1
1466	1616	CS20230722_CLUS_1616	1616 SCH Six6 Cdc14a Gaba_3	Inh_Six6_Vipr2_11	265	94	1
4876	3234	CS20230722_CLUS_3234	3234 SCig Foxb1 Glut_4	Ex_Sox6_Ttc29_2	63	57	1
3571	3729	CS20230722_CLUS_3729	3729 SCs Dmbx1 Gaba_2	Inh_Dmbx1_Tacr3_3	999	2252	1
261	156	CS20230722_CLUS_0156	0156 L2/3 IT PIR-ENTl Glut_4	Ex_Rorb_Ptpn20	6261	115	1
34330	4922	CS20230722_CLUS_4922	4922 MY Lhx1 Gly-Gaba_6	Inh_Pax8_Sfrp1_4	60	55	1
649	623	CS20230722_CLUS_0623	0623 Vip Gaba_1	Inh_Vip_Crh_1	2375	515	1
1255	1002	CS20230722_CLUS_1002	1002 STR-PAL Chst9 Gaba_1	Inh_Ppp1r1b_Drd1_Shisa8_3	209	125	1
4143	4987	CS20230722_CLUS_4987	4987 PAS-MV Ebf2 Gly-Gaba_2	Inh_Pax2_Tnc	68	77	1
3566	3741	CS20230722_CLUS_3741	3741 SC Lef1 Otx2 Gaba_1	Inh_Pax7_Slc9a3	916	568	1
3683	4375	CS20230722_CLUS_4375	4375 PGRN-PARN-MDRN Hoxb5 Glut_5	Ex_Pou4f1_Abcc9_3	66	29	1
3348	3511	CS20230722_CLUS_3511	3511 PAG-MRN-RN Foxa2 Gaba_1	Inh_Nkx2-2_Clic5	9	27	1
2605	4038	CS20230722_CLUS_4038	4038 PB Evx2 Glut_3	Ex_Lhx9_Prok2	33	52	1
563	934	CS20230722_CLUS_0934	0934 PAL-STR Gaba-Chol_3	Inh_Nkx2-1_Sst_2	79	52	1
24597	4367	CS20230722_CLUS_4367	4367 PGRN-PARN-MDRN Hoxb5 Glut_4	Ex_Pax2_Mafb_2	28	77	1
3203	4717	CS20230722_CLUS_4717	4717 NI-RPO Gata3 Nr4a2 Gaba_1	Inh_Gata3_Areg_1	62	24	1
4818	2783	CS20230722_CLUS_2783	2783 PAG-SC Neurod2 Meis2 Glut_1	Ex_Ebf2_Sp5_8	111	44	1
1312	564	CS20230722_CLUS_0564	0564 OB-in Frmd7 Gaba_5	Inh_Frmd7_Trhr_1	457	765	1
4218	4199	CS20230722_CLUS_4199	4199 PG-TRN-LRN Fat2 Glut_1	Ex_Hoxb3_Ldlrap1_9	3002	926	1
24710	4848	CS20230722_CLUS_4848	4848 MY Lhx1 Gly-Gaba_1	Inh_Gata3_Nptx2_2	11	39	1
4053	4939	CS20230722_CLUS_4939	4939 MV-SPIV-PRP Dmbx1 Gly-Gaba_1	Inh_Fbxl7_Pkhd1l1	104	99	1
4594	3289	CS20230722_CLUS_3289	3289 IC Tfap2d Maf Glut_1	Ex_Tfap2d_Hspg2	66	197	1
3366	4691	CS20230722_CLUS_4691	4691 CS-PRNr-DR En1 Sox2 Gaba_1	Inh_Sox1_Sostdc1	116	80	1
4823	2793	CS20230722_CLUS_2793	2793 PAG-SC Neurod2 Meis2 Glut_4	Ex_Ebf2_Mybpc1	233	173	1
3123	3547	CS20230722_CLUS_3547	3547 PAG-ND-PCG Onecut1 Gaba_2	Inh_Otx1_Sox14_3	106	60	1
3184	3481	CS20230722_CLUS_3481	3481 IC Six3 En2 Gaba_3	Inh_Six3_Met_4	25	31	1
433	399	CS20230722_CLUS_0399	0399 CA2-FC-IG Glut_1	Ex_Crym_Nuak2	143	4290	1
5005	2915	CS20230722_CLUS_2915	2915 PRC-PAG Tcf7l2 Irx2 Glut_2	Ex_Pitx2_Col6a5	40	40	1
2240	2449	CS20230722_CLUS_2449	2449 STN-PSTN Pitx2 Glut_4	Ex_Lmx1a_Pkd1l1	47	44	1
3465	4698	CS20230722_CLUS_4698	4698 CS-PRNr-DR En1 Sox2 Gaba_2	Inh_Sox2_Ikzf1_8	51	166	1
1607	2057	CS20230722_CLUS_2057	2057 MS-SF Bsx Glut_1	Ex_Otx2_Six6_1	51	404	1
2772	3914	CS20230722_CLUS_3914	3914 PB Lmx1a Glut_1	Ex_Lmx1b_Itih5_1	23	72	1
1555	1461	CS20230722_CLUS_1461	1461 MPO-ADP Lhx8 Gaba_2	Inh_Lhx8_Efhb_1	70	450	1
2691	2185	CS20230722_CLUS_2185	2185 SI-MA-LPO-LHA Skor1 Glut_6	Ex_Samd3_Emx2_7	161	47	1
3107	4135	CS20230722_CLUS_4135	4135 PRNc-NI-SG-RPO Vsx2 Nr4a2 Glut_4	Ex_Evx2_Pdyn	110	114	1
3882	4296	CS20230722_CLUS_4296	4296 NTS Phox2b Glut_9	Ex_Phox2b_Ddit4l	31	31	1
4300	4154	CS20230722_CLUS_4154	4154 PB-NTS Phox2b Ebf3 Lmx1b Glut_1	Ex_Phox2b_Six2_5	72	37	1
4575	3033	CS20230722_CLUS_3033	3033 PAG-SC Pou4f1 Zic1 Glut_2	Ex_Nxph4_Zar1l_4	63	21	1
3063	4181	CS20230722_CLUS_4181	4181 IPN-LDT Vsx2 Nkx6-1 Glut_2	Ex_Pax8_Tnfrsf8	226	87	1
4081	4656	CS20230722_CLUS_4656	4656 PRNc Otp Gly-Gaba_4	Inh_Fbxl7_Hgf	95	162	1
5243	5304	CS20230722_CLUS_5304	5304 Peri NN_1	Endo_Flt1_Kcnj8	24403	19271	1
3347	3508	CS20230722_CLUS_3508	3508 IC Six3 En2 Gaba_7	Inh_Six3_Fgf16	34	16	1
2923	4670	CS20230722_CLUS_4670	4670 CS-PRNr-PCG Tmem163 Otp Gaba_1	Inh_Pax7_Slc38a11	80	77	1
15081	4383	CS20230722_CLUS_4383	4383 PGRN-PARN-MDRN Hoxb5 Glut_5	Ex_Lmx1b_Meox2	9	55	1
4265	4423	CS20230722_CLUS_4423	4423 SPVI-SPVC Tlx3 Ebf3 Glut_2	Ex_Ebf3_Adam33_11	131	67	1
1596	1523	CS20230722_CLUS_1523	1523 PVR Six3 Sox3 Gaba_6	Inh_Otx2_Prdm16_4	89	245	1
24561	2746	CS20230722_CLUS_2746	2746 PRC-PAG Pax6 Glut_3	Ex_Pax6_Avpr1a_6	103	26	1
1745	1777	CS20230722_CLUS_1777	1777 ZI Pax6 Gaba_9	Inh_Pax6_Pdgfd_1	330	240	1
34363	4870	CS20230722_CLUS_4870	4870 MY Lhx1 Gly-Gaba_1	Inh_Onecut3_Crabp1_1	21	45	1
3151	3533	CS20230722_CLUS_3533	3533 PAG-ND-PCG Onecut1 Gaba_1	Inh_Otx1_Cd36_1	53	117	1
4198	5137	CS20230722_CLUS_5137	5137 SPVI-SPVC Sall3 Nfib Gly-Gaba_2	Inh_Pax2_Lama4_2	120	209	1
4318	4488	CS20230722_CLUS_4488	4488 MV-SPIV Phox2b Ebf3 Lbx1 Glut_4	Ex_Phox2b_Vmn1r196	46	26	1
24666	4090	CS20230722_CLUS_4090	4090 PB Evx2 Glut_9	Ex_Evx2_Prdm6_1	16	156	1
3793	4146	CS20230722_CLUS_4146	4146 PB-PSV Phox2b Glut_1	Ex_Phox2b_Ghrh_1	16	24	1
3337	3487	CS20230722_CLUS_3487	3487 IC Six3 En2 Gaba_3	Inh_Gata3_Lrrc38	39	85	1
4982	2832	CS20230722_CLUS_2832	2832 CUN Evx2 Lhx2 Glut_4	Ex_Evx2_Clec9a	108	25	1
3815	4454	CS20230722_CLUS_4454	4454 CU-ECU-SPVI Foxb1 Glut_1	Ex_Lhx9_Lrrk1	32	77	1
3095	4132	CS20230722_CLUS_4132	4132 PRNc-NI-SG-RPO Vsx2 Nr4a2 Glut_3	Ex_Vsx2_Drd3_3	74	126	1
3049	4002	CS20230722_CLUS_4002	4002 LDT-PCG Vsx2 Lhx4 Glut_5	Ex_Vsx2_Apbb1ip	69	124	1
2456	2418	CS20230722_CLUS_2418	2418 PH-ant-LHA Otp Bsx Glut_5	Ex_Nkx2-4_Calcr_6	143	89	1
3023	4000	CS20230722_CLUS_4000	4000 LDT-PCG Vsx2 Lhx4 Glut_5	Ex_Vsx2_Col15a1	58	75	1
566	843	CS20230722_CLUS_0843	0843 STR Lhx8 Gaba_2	Inh_Lhx6_Mc3r_1	244	490	1
2621	4063	CS20230722_CLUS_4063	4063 PB Evx2 Glut_6	Ex_Pax5_Gng8	56	60	1
2965	3400	CS20230722_CLUS_3400	3400 PPN-CUN-PCG Otp En1 Gaba_2	Inh_Pax7_Zic2	26	48	1
837	908	CS20230722_CLUS_0908	0908 NDB-SI-MA-STRv Lhx8 Gaba_8	Inh_Lhx6_Vip	241	484	1
3364	4701	CS20230722_CLUS_4701	4701 CS-PRNr-DR En1 Sox2 Gaba_2	Inh_Sox1_Cd40	58	97	1
1057	984	CS20230722_CLUS_0984	0984 STR D2 Gaba_5	Inh_Ppp1r1b_Drd2_Pde1a_Myo3b	243	1976	1
3093	4191	CS20230722_CLUS_4191	4191 LDT Vsx2 Nkx6-1 Nfib Glut_1	Ex_Pax8_Rassf10	203	118	1
1273	991	CS20230722_CLUS_0991	0991 STR D1 Sema5a Gaba_1	Inh_Ppp1r1b_Drd1_Adamtsl5	485	1205	1
3913	4288	CS20230722_CLUS_4288	4288 NTS Phox2b Glut_7	Ex_Phox2b_Susd5_2	58	30	1
3733	4221	CS20230722_CLUS_4221	4221 PRP-NI-PRNc-GRN Otp Glut_4	Ex_Evx2_Npsr1	177	223	1
1835	1409	CS20230722_CLUS_1409	1409 CEA-BST Rai14 Pdyn Crh Gaba_2	Inh_Pde11a_Pgm5_3	191	170	1
3564	3731	CS20230722_CLUS_3731	3731 SCs Dmbx1 Gaba_2	Inh_Dmbx1_Car8	966	1044	1
4733	2927	CS20230722_CLUS_2927	2927 SPA-SPFm-SPFp-POL-PIL-PoT Sp9 Glut_1	Ex_Neurod6_Dnah11_8	81	81	1
1337	554	CS20230722_CLUS_0554	0554 OB-in Frmd7 Gaba_3	Inh_Frmd7_Mgam	310	163	1
92	478	CS20230722_CLUS_0478	0478 NP SUB Glut_1	Ex_Fezf2_Kl_1	56	1184	1
14886	5240	CS20230722_CLUS_5240	5240 Astroependymal NN_2	Astro_Fabp7_Wt1	66	220	1
2032	1868	CS20230722_CLUS_1868	1868 TMd-DMH Foxd2 Gaba_1	Inh_Sox14_Skor1	43	61	1
4856	2981	CS20230722_CLUS_2981	2981 SPA-SPFm-SPFp-POL-PIL-PoT Sp9 Glut_6	Ex_Lhx9_Slc26a7_2	42	21	1
34200	4896	CS20230722_CLUS_4896	4896 MY Lhx1 Gly-Gaba_3	Inh_Pax2_Cd40	26	20	1
3407	3563	CS20230722_CLUS_3563	3563 PAG-RN Nkx2-2 Otx1 Gaba_1	Inh_Otx1_Ppp1r3a	100	161	1
4811	2781	CS20230722_CLUS_2781	2781 PAG-SC Neurod2 Meis2 Glut_1	Ex_Ebf2_Ltbp1_1	20	169	1
535	768	CS20230722_CLUS_0768	0768 Sst Gaba_3	Inh_Lhx6_Sst_Ccna1_3	66	128	1
413	348	CS20230722_CLUS_0348	0348 L4 RSP-ACA Glut_1	Ex_Fezf2_Il22	5013	6631	1
359	270	CS20230722_CLUS_0270	0270 CA1-ProS Glut_1	Ex_Fibcd1_Psrc1_5	300	322	1
2356	2774	CS20230722_CLUS_2774	2774 IF-RL-CLI-PAG Foxa1 Glut_2	Ex_Dmrta2_Chat_2	272	197	1
2052	1810	CS20230722_CLUS_1810	1810 DMH-LHA Gsx1 Gaba_3	CholInh_Ecel1_Ghrh_2	707	95	1
3797	3961	CS20230722_CLUS_3961	3961 PSV Lmx1a Trpv6 Glut_1	Ex_Lmx1b_Adam33_2	56	65	1
3717	4643	CS20230722_CLUS_4643	4643 PRNc Otp Gly-Gaba_2	Inh_Foxp2_Npy_2	37	68	1
3836	4823	CS20230722_CLUS_4823	4823 PRP Otp Gly-Gaba_2	Inh_Fbxl7_Crabp1_2	29	113	1
4829	2796	CS20230722_CLUS_2796	2796 PAG-SC Neurod2 Meis2 Glut_4	Ex_Ebf2_Fgfr4	92	75	1
1329	565	CS20230722_CLUS_0565	0565 OB-in Frmd7 Gaba_6	Inh_Frmd7_Ano2_2	216	352	1
2026	1869	CS20230722_CLUS_1869	1869 TMd-DMH Foxd2 Gaba_1	Inh_Meox2_Chodl	171	70	1
2426	2375	CS20230722_CLUS_2375	2375 PVH-SO-PVa Otp Glut_3	Ex_Sim1_Slc10a6_1	526	98	1
2405	3854	CS20230722_CLUS_3854	3854 SNc-VTA-RAmb Foxa1 Dopa_3	DopEx_Sox6_Aldh1a1	66	5308	1
24715	4873	CS20230722_CLUS_4873	4873 MY Lhx1 Gly-Gaba_2	Inh_Pax2_Nkx6-1_1	10	62	1
2029	1866	CS20230722_CLUS_1866	1866 TMd-DMH Foxd2 Gaba_1	Inh_Meox2_Sox14	117	82	1
5258	5295	CS20230722_CLUS_5295	5295 ABC NN_1	Fibro_Eya2_Dapl1	173	2824	1
23	407	CS20230722_CLUS_0407	0407 L6b EPd Glut_3	Ex_Ccn2_Prph	708	376	1
2359	2556	CS20230722_CLUS_2556	2556 PH-SUM Foxa1 Glut_5	Ex_Lmx1a_Csf2rb2_4	103	101	1
24713	4872	CS20230722_CLUS_4872	4872 MY Lhx1 Gly-Gaba_2	Inh_Foxd3_Sp9	16	25	1
2826	2519	CS20230722_CLUS_2519	2519 PH-LHA Foxb1 Glut_6	Ex_Nkx2-1_Nppb	319	535	1
3183	3605	CS20230722_CLUS_3605	3605 PRT Tcf7l2 Gaba_1	Inh_Nkx2-2_Svep1_2	49	104	1
709	719	CS20230722_CLUS_0719	0719 Lamp5 Gaba_3	Inh_Lamp5_Ndnf_Tgfbi	1460	807	1
4838	3964	CS20230722_CLUS_3964	3964 PB-SUT Tlx3 Lhx2 Glut_1	Ex_Lmx1b_Scn5a_2	39	89	1
3553	3713	CS20230722_CLUS_3713	3713 SCm-PAG Cdh23 Gaba_2	Inh_Tfap2b_Tspo2	286	150	1
3038	3983	CS20230722_CLUS_3983	3983 LDT-PCG Vsx2 Lhx4 Glut_2	Ex_Vsx2_Igfbp4_2	104	33	1
2915	3396	CS20230722_CLUS_3396	3396 PPN-CUN-PCG Otp En1 Gaba_2	Inh_Pax7_Erfl_3	52	195	1
5272	5320	CS20230722_CLUS_5320	5320 ILC NN_2	Lymphocyte_Itgal_Il1rl1	28	76	1
3261	3748	CS20230722_CLUS_3748	3748 SCs Pax7 Nfia Gaba_1	Inh_Tfap2b_Tnc	218	596	1
4510	3073	CS20230722_CLUS_3073	3073 PAG-MRN Tfap2b Glut_2	Ex_Tfap2b_Ghrh_2	110	128	1
4882	3205	CS20230722_CLUS_3205	3205 SC Bnc2 Glut_2	Ex_Tfap2d_Emid1_2	258	162	1
4320	4487	CS20230722_CLUS_4487	4487 MV-SPIV Phox2b Ebf3 Lbx1 Glut_3	Ex_Phox2b_Igfbpl1_5	77	32	1
1078	974	CS20230722_CLUS_0974	0974 STR D2 Gaba_2	Inh_Ppp1r1b_Drd2_Atf3	163	28	1
770	861	CS20230722_CLUS_0861	0861 Sst Chodl Gaba_5	Inh_Lhx6_Spag17	201	137	1
3980	4959	CS20230722_CLUS_4959	4959 MY Prox1 Lmo7 Gly-Gaba_1	Inh_Lmo7_Fbln1_3	40	77	1
1966	1859	CS20230722_CLUS_1859	1859 TU-ARH Otp Six6 Gaba_3	Inh_Six6_Th	192	111	1
4757	2865	CS20230722_CLUS_2865	2865 PAG-MRN Pou3f1 Glut_1	Ex_Nxph4_Krt73	102	176	1
557	761	CS20230722_CLUS_0761	0761 Sst Gaba_1	Inh_Lhx6_Sst_Crh_Baiap3	1324	777	1
4944	3251	CS20230722_CLUS_3251	3251 SCig-an-PPT Foxb1 Glut_1	Ex_Tfap2b_Tstd1_1	16	118	1
3264	3756	CS20230722_CLUS_3756	3756 SCs Pax7 Nfia Gaba_3	Inh_Pax7_Qrfpr_1	411	1398	1
1266	992	CS20230722_CLUS_0992	0992 STR D1 Sema5a Gaba_2	Inh_Ppp1r1b_Drd1_Tacr1_3	2045	102	1
3577	3745	CS20230722_CLUS_3745	3745 SC Lef1 Otx2 Gaba_2	Inh_Otx2_Samsn1_2	16	407	1
513	820	CS20230722_CLUS_0820	0820 Sst Gaba_16	Inh_Lhx6_Sst_Crhr2_Stac	1454	1270	1
1559	1476	CS20230722_CLUS_1476	1476 MPO-ADP Lhx8 Gaba_4	Inh_Lhx8_Pde11a_2	67	675	1
296	177	CS20230722_CLUS_0177	0177 IT AON-TT-DP Glut_3	Ex_Abi3bp_Pnmt	2209	103	1
4185	4148	CS20230722_CLUS_4148	4148 PSV Pvalb Lhx2 Glut_1	Ex_Lmx1b_Vmn1r196	584	4279	1
4425	5019	CS20230722_CLUS_5019	5019 PARN-MDRNd-NTS Gbx2 Gly-Gaba_1	Inh_Pax2_Robo3	20	52	1
4695	2874	CS20230722_CLUS_2874	2874 PAG-MRN Pou3f1 Glut_5	Ex_C1ql4_Cox6a2_1	58	38	1
5107	2720	CS20230722_CLUS_2720	2720 PF Fzd5 Glut_2	Ex_Lypd6b_Dipk1c_2	212	1010	1
24688	4153	CS20230722_CLUS_4153	4153 PSV Pvalb Lhx2 Glut_4	Ex_Lmx1b_Dytn	33	234	1
2061	1799	CS20230722_CLUS_1799	1799 DMH-LHA Gsx1 Gaba_2	Inh_Lhx1_Nkx2-4_3	43	35	1
2975	4766	CS20230722_CLUS_4766	4766 LDT-PCG St18 Gaba_1	Inh_Ebf2_Chrna5_1	86	111	1
3992	4964	CS20230722_CLUS_4964	4964 MY Prox1 Lmo7 Gly-Gaba_1	Inh_Pax2_Fst_1	137	105	1
4685	3165	CS20230722_CLUS_3165	3165 PAG Pou4f2 Glut_3	Ex_Pou4f1_Phex	236	187	1
2370	2558	CS20230722_CLUS_2558	2558 PH-SUM Foxa1 Glut_6	Ex_Lmx1a_Wnt11	106	161	1
4614	3136	CS20230722_CLUS_3136	3136 PAG Pou4f1 Ebf2 Glut_6	Ex_Ebf2_Atp8b1	472	331	1
3149	3517	CS20230722_CLUS_3517	3517 PAG-MRN-RN Foxa2 Gaba_2	Inh_Foxa2_Ano1	38	155	1
3086	4188	CS20230722_CLUS_4188	4188 LDT Vsx2 Nkx6-1 Nfib Glut_1	Ex_Nkx6-1_Vsx2_2	72	65	1
1306	534	CS20230722_CLUS_0534	0534 OB-in Frmd7 Gaba_1	Inh_Frmd7_Tpbg	919	5032	1
4686	3166	CS20230722_CLUS_3166	3166 PAG Pou4f2 Glut_3	Ex_Pou4f1_Trim21	161	74	1
3272	3587	CS20230722_CLUS_3587	3587 PAG-RN Nkx2-2 Otx1 Gaba_4	Inh_Nkx2-2_Gata2_6	64	28	1
2959	4674	CS20230722_CLUS_4674	4674 CS-PRNr-PCG Tmem163 Otp Gaba_1	Inh_Irx5_Erfl_1	73	233	1
831	891	CS20230722_CLUS_0891	0891 NDB-SI-MA-STRv Lhx8 Gaba_4	Inh_Lhx6_Gpr174_2	133	850	1
2226	2455	CS20230722_CLUS_2455	2455 STN-PSTN Pitx2 Glut_5	Ex_Pitx2_Odad2_1	320	1557	1
4975	2817	CS20230722_CLUS_2817	2817 CUN Evx2 Lhx2 Glut_1	Ex_Evx2_Adamts19	180	22	1
4826	3359	CS20230722_CLUS_3359	3359 SCop Pou4f2 Neurod2 Glut_1	Ex_Pou4f2_Plac9a	220	186	1
3450	3447	CS20230722_CLUS_3447	3447 PAG-PPN Pax5 Sox21 Gaba_2	Inh_Pax5_Sox21_3	56	34	1
3786	4340	CS20230722_CLUS_4340	4340 PGRN-PARN-MDRN Hoxb5 Glut_2	Ex_Lhx3_Slc5a7_1	23	34	1
4581	3297	CS20230722_CLUS_3297	3297 IC Tfap2d Maf Glut_2	Ex_Tfap2d_Crhr2_3	79	201	1
24665	4089	CS20230722_CLUS_4089	4089 PB Evx2 Glut_9	Ex_Evx2_Prdm6_2	24	48	1
785	1454	CS20230722_CLUS_1454	1454 SI-MPO-LPO Lhx8 Gaba_5	Inh_Lhx6_Ntrk1	31	55	1
554	758	CS20230722_CLUS_0758	0758 Sst Gaba_1	Inh_Lhx6_Sst_Crh_Pdzrn3	1516	754	1
2631	4035	CS20230722_CLUS_4035	4035 PB Evx2 Glut_3	Ex_Irx4_Slc17a8	24	149	1
2311	2737	CS20230722_CLUS_2737	2737 PRC-PAG Pax6 Glut_2	Ex_Pax6_Otx1_1	48	92	1
2660	3351	CS20230722_CLUS_3351	3351 CUN-PPN Evx2 Meis2 Glut_5	Ex_C1ql4_Crispld2_2	83	343	1
4909	3191	CS20230722_CLUS_3191	3191 PAG Pou4f2 Mesi2 Glut_3	Ex_Pou4f2_Sult3a2_11	123	43	1
743	869	CS20230722_CLUS_0869	0869 NDB-SI-MA-STRv Lhx8 Gaba_1	Inh_Lhx6_Moxd1_3	76	32	1
703	708	CS20230722_CLUS_0708	0708 Lamp5 Gaba_1	Inh_Lamp5_Ndnf_Prom1	10946	2012	1
34312	4933	CS20230722_CLUS_4933	4933 PPY-PGRNl Vip Glyc-Gaba_1	Inh_Tfap2b_Aym1_1	44	36	1
4821	2784	CS20230722_CLUS_2784	2784 PAG-SC Neurod2 Meis2 Glut_1	Ex_Ebf2_Slc5a7	381	167	1
2490	2330	CS20230722_CLUS_2330	2330 LHA-AHN-PVH Otp Trh Glut_2	Ex_Sim1_Adgb_2	260	120	1
4572	3014	CS20230722_CLUS_3014	3014 PAG-SC Pou4f1 Zic1 Glut_1	Ex_Nxph4_Hpgd	70	80	1
1268	997	CS20230722_CLUS_0997	0997 STR D1 Sema5a Gaba_3	Inh_Ppp1r1b_Drd1_Tacr1_2	1341	128	1
3756	4314	CS20230722_CLUS_4314	4314 PGRN-PARN-MDRN Hoxb5 Glut_1	Ex_Evx1_Nptx2	22	53	1
4742	2875	CS20230722_CLUS_2875	2875 PAG-MRN Pou3f1 Glut_5	Ex_C1ql4_Trhr_2	102	108	1
3782	4339	CS20230722_CLUS_4339	4339 PGRN-PARN-MDRN Hoxb5 Glut_2	Ex_Lhx3_Tspo2_3	96	41	1
298	402	CS20230722_CLUS_0402	0402 NLOT Rho Glut_1	Ex_Sim1_C1ql1	1408	773	1
4953	3218	CS20230722_CLUS_3218	3218 SCig Foxb1 Glut_1	Ex_Tfap2b_Megf11	78	1142	1
2682	2173	CS20230722_CLUS_2173	2173 SI-MA-LPO-LHA Skor1 Glut_5	Ex_Skor1_Hpgd_1	136	70	1
2149	2762	CS20230722_CLUS_2762	2762 MRN-PAG Nkx6-1 Glut_1	Ex_Nkx6-1_Atp6v1c2	99	44	1
2354	2777	CS20230722_CLUS_2777	2777 IF-RL-CLI-PAG Foxa1 Glut_3	Ex_Dmrta2_Crhbp_4	32	59	1
817	907	CS20230722_CLUS_0907	0907 NDB-SI-MA-STRv Lhx8 Gaba_8	Inh_Gbx1_Htr1a_2	236	217	1
3032	3975	CS20230722_CLUS_3975	3975 LDT-PCG Vsx2 Lhx4 Glut_1	Ex_Lhx4_Gpr101_2	58	95	1
3132	3552	CS20230722_CLUS_3552	3552 PAG-ND-PCG Onecut1 Gaba_3	Inh_Otx1_Sox14	190	573	1
1533	1539	CS20230722_CLUS_1539	1539 BST-MPN Six3 Nrgn Gaba_1	Inh_Dlx1_Dock5_1	297	187	1
2308	2740	CS20230722_CLUS_2740	2740 PRC-PAG Pax6 Glut_2	Ex_Pax6_Slc5a7_1	72	61	1
1218	1311	CS20230722_CLUS_1311	1311 MEA-BST Lhx6 Nfib Gaba_6	Inh_Lhx6_Npy_2	272	267	1
4580	3296	CS20230722_CLUS_3296	3296 IC Tfap2d Maf Glut_2	Ex_Tfap2d_Crhr2_2	65	193	1
784	1423	CS20230722_CLUS_1423	1423 SI-MPO-LPO Lhx8 Gaba_1	Inh_Lhx6_Ccdc172_2	83	56	1
3840	4837	CS20230722_CLUS_4837	4837 PRP Otp Gly-Gaba_4	Inh_Etv3l_Erfl_2	33	117	1
3059	4111	CS20230722_CLUS_4111	4111 PCG-PRNr Vsx2 Nkx6-1 Glut_3	Ex_Vsx2_Igfbp4_1	120	38	1
2476	2326	CS20230722_CLUS_2326	2326 LHA-AHN-PVH Otp Trh Glut_1	Ex_Sim1_Ghrh	101	182	1
3912	4287	CS20230722_CLUS_4287	4287 NTS Phox2b Glut_7	Ex_Phox2b_Npffr2_2	85	141	1
4599	3096	CS20230722_CLUS_3096	3096 PAG Pou4f1 Bnc2 Glut_2	Ex_Ebf2_Spef2_1	143	47	1
612	739	CS20230722_CLUS_0739	0739 Pvalb Gaba_2	Inh_Lhx6_Cox6a2_Nxph2_1	55	255	1
1066	969	CS20230722_CLUS_0969	0969 STR D2 Gaba_1	Inh_Sox8_Calcrl_10	82	67	1
2158	2753	CS20230722_CLUS_2753	2753 MB-ant-ve Dmrta2 Glut_1	Ex_Emx2_Foxa2_3	13	65	1
149	17	CS20230722_CLUS_0017	0017 IT EP-CLA Glut_2	Ex_Sulf1_Agtr1b	1518	187	1
4884	3186	CS20230722_CLUS_3186	3186 PAG Pou4f2 Mesi2 Glut_2	Ex_Pou4f2_Sult3a2_4	205	23	1
4526	3040	CS20230722_CLUS_3040	3040 PAG-MRN Tfap2b Glut_1	Ex_Tfap2b_Wfdc10	46	58	1
832	892	CS20230722_CLUS_0892	0892 NDB-SI-MA-STRv Lhx8 Gaba_4	Inh_Lhx6_Gpr174_1	237	3245	1
736	896	CS20230722_CLUS_0896	0896 NDB-SI-MA-STRv Lhx8 Gaba_5	Inh_Nkx2-1_Gm8113_2	149	378	1
3101	4101	CS20230722_CLUS_4101	4101 PCG-PRNr Vsx2 Nkx6-1 Glut_1	Ex_Vsx2_Pgm5_1	80	152	1
3641	4337	CS20230722_CLUS_4337	4337 PGRN-PARN-MDRN Hoxb5 Glut_2	Ex_Vsx2_Nkx6-3_3	17	87	1
3045	3978	CS20230722_CLUS_3978	3978 LDT-PCG Vsx2 Lhx4 Glut_1	Ex_Vsx2_Lhx4_5	277	100	1
4507	3087	CS20230722_CLUS_3087	3087 PAG Pou4f1 Bnc2 Glut_1	Ex_Ebf2_Ghrh_3	81	30	1
4485	3043	CS20230722_CLUS_3043	3043 PAG-MRN Tfap2b Glut_1	Ex_Tfap2b_Calcr	30	91	1
4305	4156	CS20230722_CLUS_4156	4156 PB-NTS Phox2b Ebf3 Lmx1b Glut_1	Ex_Phox2b_Plscr4	31	58	1
2857	3890	CS20230722_CLUS_3890	3890 MB-MY Tph2 Glut-Sero_2	Ex_Gata3_Slc17a8_1	124	95	1
1300	567	CS20230722_CLUS_0567	0567 OB-in Frmd7 Gaba_8	Inh_Frmd7_Crhbp_3	403	275	1
4357	5101	CS20230722_CLUS_5101	5101 NTS-PARN Neurod2 Gly-Gaba_4	Inh_Hoxc4_Tfap2b	84	1217	1
3726	4220	CS20230722_CLUS_4220	4220 PRP-NI-PRNc-GRN Otp Glut_3	Ex_Fam163a_Kcne4_1	26	62	1
3387	3581	CS20230722_CLUS_3581	3581 PAG-RN Nkx2-2 Otx1 Gaba_3	Inh_Nkx2-2_Gata2_1	50	61	1
4630	3111	CS20230722_CLUS_3111	3111 PAG Pou4f1 Ebf2 Glut_2	Ex_Ebf2_Layn	98	58	1
4998	3281	CS20230722_CLUS_3281	3281 SCiw Pitx2 Glut_3	Ex_Sall1_Fgf7_1	149	119	1
4815	2790	CS20230722_CLUS_2790	2790 PAG-SC Neurod2 Meis2 Glut_3	Ex_Ebf2_Gpsm3_1	97	26	1
3565	3728	CS20230722_CLUS_3728	3728 SCs Dmbx1 Gaba_1	Inh_Dmbx1_Tacr3_2	245	401	1
3109	4118	CS20230722_CLUS_4118	4118 PCG-PRNr Vsx2 Nkx6-1 Glut_5	Ex_Vsx2_Lhx3_2	50	85	1
1316	549	CS20230722_CLUS_0549	0549 OB-in Frmd7 Gaba_2	Inh_Frmd7_Ror1	1662	2256	1
416	311	CS20230722_CLUS_0311	0311 CA3 Glut_3	Ex_Crym_Mndal_4	77	1486	1
4441	5044	CS20230722_CLUS_5044	5044 PARN-MDRNd-NTS Gbx2 Gly-Gaba_3	Inh_Pax2_Tnfaip8l3_1	136	150	1
314	343	CS20230722_CLUS_0343	0343 L2/3 IT RSP Glut_2	Ex_Slc30a3_Shisa8_1	19864	5201	1
84	461	CS20230722_CLUS_0461	0461 L5 NP CTX Glut_1	Ex_Fezf2_Hmga2_Ttc6	466	105	1
4676	3156	CS20230722_CLUS_3156	3156 PAG Pou4f2 Glut_2	Ex_Pou4f2_Trim21	236	99	1
332	278	CS20230722_CLUS_0278	0278 CA1-ProS Glut_3	Ex_Fezf2_Gpr101_4	57	109	1
2148	2759	CS20230722_CLUS_2759	2759 MB-ant-ve Dmrta2 Glut_1	Ex_Dmrta2_Fn1_1	27	147	1
3400	3572	CS20230722_CLUS_3572	3572 PAG-RN Nkx2-2 Otx1 Gaba_3	Inh_Nkx2-2_Ecel1_1	174	66	1
4294	3973	CS20230722_CLUS_3973	3973 PB Pax5 Glut_2	Ex_Lmx1b_Morc1_2	15	49	1
4843	2897	CS20230722_CLUS_2897	2897 PRC-PAG Tcf7l2 Irx2 Glut_1	Ex_Defb1_Bhlhe23_1	39	46	1
4513	2890	CS20230722_CLUS_2890	2890 MRN Pou3f1 C1ql4 Glut_2	Ex_C1ql4_Ebf2	46	61	1
4188	4755	CS20230722_CLUS_4755	4755 PDTg-PCG Pax6 Gaba_3	Inh_Foxp2_Sox2_1	611	471	1
1221	1313	CS20230722_CLUS_1313	1313 MEA-BST Lhx6 Nfib Gaba_6	Inh_Lhx6_Itgad	220	429	1
4640	3123	CS20230722_CLUS_3123	3123 PAG Pou4f1 Ebf2 Glut_3	Ex_Ebf2_Npffr2_2	263	186	1
4892	3189	CS20230722_CLUS_3189	3189 PAG Pou4f2 Mesi2 Glut_3	Ex_Pou4f2_Grpr	178	99	1
120	7	CS20230722_CLUS_0007	0007 IT EP-CLA Glut_1	Ex_Sulf1_Drd2	9681	803	1
1567	1473	CS20230722_CLUS_1473	1473 MPO-ADP Lhx8 Gaba_4	Inh_Lhx8_Lypd6	308	333	1
3036	4010	CS20230722_CLUS_4010	4010 LDT-PCG Vsx2 Lhx4 Glut_7	Ex_Lhx4_Gpr101_5	64	34	1
1075	976	CS20230722_CLUS_0976	0976 STR D2 Gaba_2	Inh_Ppp1r1b_Drd2_Stard8_1	715	1194	1
3224	4713	CS20230722_CLUS_4713	4713 LDT-DTN Gata3 Nfix Gaba_2	Inh_Gata3_Sp9_1	264	170	1
1524	1316	CS20230722_CLUS_1316	1316 CEA-BST Gal Avp Gaba_1	Inh_Esr2_Avp_1	213	744	1
4431	5024	CS20230722_CLUS_5024	5024 PARN-MDRNd-NTS Gbx2 Gly-Gaba_1	Inh_Pax8_A830031A19Rik_2	31	25	1
2949	4671	CS20230722_CLUS_4671	4671 CS-PRNr-PCG Tmem163 Otp Gaba_1	Inh_Foxp2_Lbhd2_1	68	67	1
4862	2925	CS20230722_CLUS_2925	2925 SPA-SPFm-SPFp-POL-PIL-PoT Sp9 Glut_1	Ex_Dach2_Arhgap36_3	35	33	1
3193	4737	CS20230722_CLUS_4737	4737 LDT-PCG-CS Gata3 Lhx1 Gaba_1	Inh_Gata3_Aldh1a2	74	56	1
2770	3912	CS20230722_CLUS_3912	3912 PB Lmx1a Glut_1	Ex_Lmx1b_Ptgfr	65	65	1
318	293	CS20230722_CLUS_0293	0293 CA1-ProS Glut_6	Ex_Fezf2_C1qtnf7	983	1036	1
4553	3032	CS20230722_CLUS_3032	3032 PAG-SC Pou4f1 Zic1 Glut_2	Ex_Lhx2_Mafa	251	252	1
2451	2415	CS20230722_CLUS_2415	2415 PH-ant-LHA Otp Bsx Glut_5	Ex_Nkx2-4_Svep1_2	244	66	1
3033	3976	CS20230722_CLUS_3976	3976 LDT-PCG Vsx2 Lhx4 Glut_1	Ex_Lhx4_Gpr101_3	31	86	1
3288	3665	CS20230722_CLUS_3665	3665 LGv-SPFp-SPFm Nkx2-2 Tcf7l2 Gaba_6	Inh_Six3_Nkx2-2_Yap1	60	371	1
128	1	CS20230722_CLUS_0001	0001 CLA-EPd-CTX Car3 Glut_1	Ex_Oprk1_Col11a1	4262	9111	1
4968	2821	CS20230722_CLUS_2821	2821 CUN Evx2 Lhx2 Glut_2	Ex_C1ql4_Asb4	214	48	1
4304	4155	CS20230722_CLUS_4155	4155 PB-NTS Phox2b Ebf3 Lmx1b Glut_1	Ex_Phox2b_Six2_3	43	63	1
15073	4382	CS20230722_CLUS_4382	4382 PGRN-PARN-MDRN Hoxb5 Glut_5	Ex_Lmx1b_Ccdc172	15	78	1
5255	5311	CS20230722_CLUS_5311	5311 Endo NN_1	Endo_Flt1_Rgs5_Slc19a3_1	30159	33307	1
4249	4292	CS20230722_CLUS_4292	4292 NTS Phox2b Glut_8	Ex_Phox2b_Olig3_7	19	28	1
3198	4736	CS20230722_CLUS_4736	4736 LDT-PCG-CS Gata3 Lhx1 Gaba_1	Inh_Gata3_Qrfprl_2	98	55	1
3546	3795	CS20230722_CLUS_3795	3795 SCs Lef1 Gli3 Gaba_3	Inh_Pax7_Bmp3_1	66	607	1
4530	3067	CS20230722_CLUS_3067	3067 PAG-MRN Tfap2b Glut_1	Ex_Tfap2b_Clec12a	91	80	1
2625	4061	CS20230722_CLUS_4061	4061 PB Evx2 Glut_5	Ex_Lhx9_Cyp19a1	91	28	1
75	445	CS20230722_CLUS_0445	0445 L6 CT CTX Glut_3	Ex_Fezf2_Sebox	8418	2373	1
3222	4712	CS20230722_CLUS_4712	4712 LDT-DTN Gata3 Nfix Gaba_2	Inh_Gata3_Sp9_2	46	98	1
5127	2702	CS20230722_CLUS_2702	2702 RE-Xi Nox4 Glut_3	Ex_Plekhg1_Nox4_Kcp_2	175	1052	1
3112	4119	CS20230722_CLUS_4119	4119 PCG-PRNr Vsx2 Nkx6-1 Glut_5	Ex_Vsx2_Sp8	34	29	1
317	346	CS20230722_CLUS_0346	0346 L2/3 IT RSP Glut_2	Ex_Slc30a3_Shisa8_7	883	384	1
4718	2853	CS20230722_CLUS_2853	2853 APN C1ql4 Glut_1	Ex_C1ql4_Tnfrsf11b_1	142	362	1
3480	3653	CS20230722_CLUS_3653	3653 LGv-SPFp-SPFm Nkx2-2 Tcf7l2 Gaba_4	Inh_Nkx2-2_Mc4r_2	165	26	1
2028	1867	CS20230722_CLUS_1867	1867 TMd-DMH Foxd2 Gaba_1	Inh_Sox14_Scgn	271	116	1
1332	546	CS20230722_CLUS_0546	0546 OB-in Frmd7 Gaba_2	Inh_Frmd7_Ano2_1	1343	1455	1
3721	4644	CS20230722_CLUS_4644	4644 PRNc Otp Gly-Gaba_2	Inh_Foxd3_Gm525_1	80	48	1
3518	3698	CS20230722_CLUS_3698	3698 SC-PAG Lef1 Emx2 Gaba_4	Inh_Pax7_Samd3	323	209	1
272	145	CS20230722_CLUS_0145	0145 L2/3 IT PIR-ENTl Glut_2	Ex_Slc30a3_Ssmem1_1	3333	248	1
2350	2776	CS20230722_CLUS_2776	2776 IF-RL-CLI-PAG Foxa1 Glut_3	Ex_Dmrta2_Cd274	171	343	1
270	165	CS20230722_CLUS_0165	0165 L2/3 IT PIR-ENTl Glut_7	Ex_Slc30a3_Adrb2	3153	27	1
5065	2683	CS20230722_CLUS_2683	2683 TH Prkcd Grin2c Glut_13	Ex_Plekhg1_Fign_Ppp1r3a_2	730	154	1
2181	3956	CS20230722_CLUS_3956	3956 PB Lmx1a Glut_7	Ex_Lmx1a_Pirt	24	41	1
2780	4547	CS20230722_CLUS_4547	4547 NTS Dbh Glut_4	Ex_Phox2b_Sall1	59	20	1
3909	4304	CS20230722_CLUS_4304	4304 NTS Phox2b Glut_10	Ex_Phox2b_Adam33_2	44	40	1
299	342	CS20230722_CLUS_0342	0342 L2/3 IT RSP Glut_1	Ex_Slc30a3_P2rx6	7924	12387	1
774	862	CS20230722_CLUS_0862	0862 Sst Chodl Gaba_6	Inh_Lhx6_Crhbp_3	60	86	1
5232	5286	CS20230722_CLUS_5286	5286 MOL NN_4	Oligo_Klk6_1	5449	39353	1
3287	3636	CS20230722_CLUS_3636	3636 LGv-SPFp-SPFm Nkx2-2 Tcf7l2 Gaba_1	Inh_Gata3_Nkx2-2_Cfap100_2	59	108	1
2458	2417	CS20230722_CLUS_2417	2417 PH-ant-LHA Otp Bsx Glut_5	Ex_Nkx2-4_Svep1_1	187	82	1
14953	5232	CS20230722_CLUS_5232	5232 Astro-OLF NN_1	Astro_Fabp7_Hs3st3a1_2	202	5112	1
5122	2690	CS20230722_CLUS_2690	2690 RE-Xi Nox4 Glut_1	Ex_Plekhg1_Nox4_Kcp_3	288	235	1
3417	3771	CS20230722_CLUS_3771	3771 PRT Mecom Gaba_2	Inh_Lhx1_Emx2_1	495	120	1
14862	5207	CS20230722_CLUS_5207	5207 Astro-CB NN_1	Astro_Emid1_Cd38	1716	21137	0.99
312	335	CS20230722_CLUS_0335	0335 L2/3 IT PPP Glut_2	Ex_Foxp2_Dsc3	10619	7150	0.99
14965	5216	CS20230722_CLUS_5216	5216 Astro-NT NN_2	Astro_Agt_Sntg1	20018	233564	0.99
