# Supplementary material for: Cluster replicability in single-cell and single-nucleus atlases of the mouse brain
Source: bioRxiv. 2025 Feb 25:2025.02.24.639959. Preprint. [Version 1] doi: 10.1101/2025.02.24.639959 (PMC11888248; doi:10.1101/2025.02.24.639959)
Supplement: Supplement 5 — Supplementary Table 5 - Manual curation results and characteristics of the 41 BARseq clusters with top hits to reciprocal cluster pairs. [file media-5.xlsx]

## Sheet: Sheet1
GO_id	GO_name	is_synGO	num_genes	average_correlation	prop_best	gene_set
GO:0000002	mitochondrial genome maintenance	FALSE	30	0.445918	0.166667	Endog,Lig3,Mef2a,Mpv17,Polg,Rnaseh1,Rrm1,Top3a,Trp53,Akt3,Mrpl39,Mrpl15,Mrpl17,Polg2,Tk2,Stoml2,Chchd4,Tymp,Opa1,Mgme1,Mettl4,Gimap3,Stox1,Flcn,Twnk,Sesn2,Dna2,Ssbp1,Rrm2b,Primpol
GO:0000018	regulation of DNA recombination	FALSE	121	0.365579	0.239669	Blm,Cd28,Chek1,Epc1,Ercc2,H1f3,H1f0,Ifng,Il2,Il4,Lig3,Mlh1,Msh2,Msh6,Pms2,Pms2,Ptprc,Rad50,Rad51,Rad51ap1,Rpa2,Ruvbl2,Foxp3,Stat6,Supt6,Vps72,Alyref,Terf2,Morf4l1,Tgfb1,Timeless,Cd40,Tnfsf4,Ube2b,Was,Trp53bp1,H1f2,H1f4,Sirt6,Il27ra,H1f9,Paxip1,Alyref2,Morf4l2,Ppp4c,Actl6a,Ruvbl1,H1f5,Clcf1,Terf2ip,Tbx21,Rad18,Fignl1,Yeats4,Ndfip1,Dmap1,Exosc3,Actr2,Khdc3,Pagr1a,Wdr48,Ooep,Mrnip,Tnfsf13,Meaf6,Ing3…
GO:0000027	ribosomal large subunit assembly	FALSE	23	0.292079	0	Rplp0,Bop1,Rpl6,Rrs1,Rpl3l,Mrpl20,Rpl11,Rpf2,Brix1,Nop53,Rpl24,Mrto4,Ddx28,Dhx30,Fastkd2,Nop2,Rpl10,Nle1,Traf7,Ppan,Rpl10l,Rpl23a,Rpl5
GO:0000028	ribosomal small subunit assembly	FALSE	16	0.25637	0	Rpsa,Rps2,Rps14,Rps15,Rps19,Rps5,Abt1,Mrps7,Rps28,Rps27,Eral1,Rps27l,Mrps11,Rrp7a,Rps25,Pwp2
GO:0000038	very long-chain fatty acid metabolic process	FALSE	26	0.450822	0.461538	Acox1,Abcd1,Elovl3,Abcd4,Pex2,Pex5,Slc27a2,Slc27a5,Slc27a4,Abcd2,Acot1,Elovl1,Elovl2,Hacd3,Hacd4,Acox2,Tecr,Acaa1a,Elovl6,Acot2,Acot3,Acot4,Acsl6,Acot5,Acaa1b,Tecrl
GO:0000041	transition metal ion transport	FALSE	86	0.423352	0.383721	Ap3b1,Ap3d1,Atox1,Atp7a,Atp7b,B2m,Abcc2,Dnm2,Sfxn1,Cblif,Slc6a9,Slc39a7,Heph,Hfe,Hpx,Hrh1,Hsd3b2,Hsd3b3,Hsd3b6,Ifng,Lcn2,Ltf,Slc11a1,Slc11a2,Pik3c2a,Rab11b,Slc31a1,Slc31a2,Tcn2,Trpc1,Trpc2,Slc30a1,Slc30a3,Slc30a4,Abcc5,Trpm2,Meltf,Slc39a1,Tfr2,Slc46a1,Slc40a1,Snx3,Slc22a17,Iscu,Hamp2,Slc30a7,Rep15,Cltc,Slc39a8,Ftmt,Slc25a37,Slc48a1,Slc39a13,Steap3,Atp2c2,Pgrmc2,Scara5,Inhca,Slc39a5,Slc39a4,Steap2…
GO:0000045	autophagosome assembly	FALSE	77	0.470387	0.272727	Ap4m1,Atp2a2,Rb1cc1,Irgm1,Igtp,Pip4k2a,Rab1a,Rab19,Rab23,Rab33b,Rab7,Sec22b,Ulk1,Tcirg1,Bag3,Ulk2,Wipi1,Rnf5,Ubqln2,Wdr45,Sh3glb1,Ift20,Ubqln1,Becn1,Nupr1,Gabarap,Gabarapl1,Trp53inp1,Moap1,Ralb,Emc6,Map1lc3a,Map1lc3b,Stx17,Tmem39a,Atg101,Trp53inp2,Pink1,Rab43,Sting1,C9orf72,Atg16l2,Mtmr3,Wipi2,Chmp4b,Vmp1,Trappc8,Rab1b,Atg2b,Arfip2,Atg16l1,Phf23,Lrba,Gabarapl2,Rab3gap2,Stx12,Pip4k2b,Ehmt2,Snx18,M…
GO:0000070	mitotic sister chromatid segregation	FALSE	139	0.368334	0.18705	Apc,Birc5,Atm,Bub1,Bub1b,Cit,Smc3,Smc2,Haspin,Kpnb1,Incenp,Kifc5b,Nek2,Nudc,Nup62,Plk1,Rad21,Ran,Rasl2-9,Rb1,Aurkb,Tacc3,Tnks,Ttk,Prap1,Baz1b,Atrx,Zfp207,Cdc6,Cul3,Macroh2a1,Racgap1,Zw10,Pttg1,Hnrnpu,Knstrn,Pibf1,Cdca8,Cdc23,Ncaph2,Rab11a,Spag5,Akap8l,Ncapg,Mad2l1,Becn1,Naa10,Anapc7,Akap8,Rec8,Psrc1,Wrap73,Anapc5,Rrs1,Nek6,Cenpk,Anapc11,Chmp4c,Mad2l1bp,Dsn1,Nuf2,Khdc3,2610002M06Rik,Riok2,Ndc80,Ch…
GO:0000075	cell cycle checkpoint signaling	FALSE	141	0.390362	0.255319	Apc,Birc5,Atf2,Atm,Blm,Brca1,Bub1,Bub1b,Casp2,Ccnd1,Ccng1,Cdk1,Cdkn1a,Chek1,Clock,Plk3,Cry1,E2f1,Fem1b,Hmga2,Hsf1,Hus1,Ier3,Mbd4,Mre11a,Msh2,Muc1,Nek1,Orc1,Plk1,Pml,Ptpn11,Rad1,Rad9a,Rpa2,Rps6,Stil,Aurkb,Aurka,Timeless,Trex1,Trp53,Ttk,Prap1,Xpc,Zfp207,Zfy2,Cdc6,Mapk14,Ppp2r5c,Zw10,Trp53bp1,Nbn,Chek2,Ddx39b,Foxo4,Mad2l1,Rbm38,Fzr1,Brd4,Pidd1,Donson,Map3k20,Tipin,Inip,Chmp4c,Mad2l1bp,Zfp830,Khdc3,N…
GO:0000077	DNA damage checkpoint signaling	FALSE	88	0.415884	0.272727	Atf2,Atm,Blm,Brca1,Casp2,Ccnd1,Ccng1,Cdk1,Cdkn1a,Chek1,Clock,Cry1,E2f1,Fem1b,Hmga2,Hus1,Ier3,Mbd4,Mre11a,Msh2,Muc1,Nek1,Plk1,Pml,Ptpn11,Rad1,Rad9a,Rpa2,Trex1,Trp53,Prap1,Xpc,Mapk14,Ppp2r5c,Trp53bp1,Nbn,Chek2,Ddx39b,Foxo4,Rbm38,Fzr1,Brd4,Pidd1,Donson,Map3k20,Tipin,Zfp830,Rnaseh2b,Rps27l,Mrnip,Nop53,Etaa1,Syf2,Abraxas1,Foxn3,Mus81,Rhno1,Rint1,Dtl,Ticrr,Ints7,Trim39,Cdk5rap3,Hinfp,Fbxo4,Thoc5,Babam2…
GO:0000079	regulation of cyclin-dependent protein serine/threonine kinase activity	FALSE	59	0.414838	0.389831	Adam17,Akt1,Apc,Blm,Casp3,Ccna1,Ccna2,Ccnb2,Ccnd1,Ccne1,Ccne2,Ccnf,Ccng1,Ccng2,Ccni,Cdk5r1,Cdk5r2,Cdkn1a,Cdkn1b,Cdkn1c,Cdkn2a,Cdkn2b,Cdkn2c,Cdkn2d,Hhex,Men1,Pdgfb,Pim1,Pkd1,Plk1,Pten,Stil,Tnfaip3,Cdc6,Lats2,Lats2,Psmd10,Sfn,Psrc1,Bccip,Ccnh,Cdk5rap1,Ccny,Cnppd1,Spdya,Hexim2,Spdye4a,Cdk5rap3,Tfap4,Mapre3,Inca1,Hexim1,Ccnb3,Myocd,Ccno,Ccnj,Ccnb1,Ccnjl,Wee2
GO:0000083	regulation of transcription involved in G1/S transition of mitotic cell cycle	FALSE	17	0.508407	0.529412	Bach1,Cdk5,E2f1,Cdk16,Cdk18,Cdk14,Rb1,Zpr1,Esrrb,E2f6,E2f7,Brd4,Hinfp,E2f4,Klf11,Cdk17,Cdk15
GO:0000086	G2/M transition of mitotic cell cycle	FALSE	107	0.401036	0.28972	Birc5,Atm,Bach1,Blm,Brca1,Ccna2,Ccnd1,Ccng1,Cdc25a,Cdc25b,Cdc25c,Cdk1,Cdc7,Cdk2,Cdk4,Cdkn1a,Cdkn2a,Chek1,Fhl4,Foxm1,Hmga2,Hspa2,Hus1,Ier3,Lmnb1,Mbd4,Mre11a,Nes,Orc1,Cdk14,Abcb1b,Abcb1a,Pkia,Plk1,Rad21,Rad51b,Rrm1,Sin3a,Wnt10b,Cdc6,Esrrb,Nbn,Skp2,Miip,Fbxl6,Fbxl12,Fbxl17,Fbxl8,Chek2,Rab11a,Ppm1d,Foxo4,Fzr1,Gpr132,Brd4,Arpp19,Donson,Inip,Chmp4c,Zfp830,Mastl,Fbxo5,Rnaseh2b,Ccny,Fam122a,Mrnip,Nop53,F…
GO:0000096	sulfur amino acid metabolic process	FALSE	26	0.380277	0.461538	Agxt,Mat1a,Bhmt,Cbs,Cdo1,Comt,Dpep1,Ggt1,Gnmt,Mthfr,Mmut,Tst,Nox4,Apip,Bhmt2,Mtap,Enoph1,Mri1,Adi1,Cth,Mthfd1,Mtrr,Cps1,Mtr,Mpst,Mthfd2l
GO:0000097	sulfur amino acid biosynthetic process	FALSE	15	0.394147	0.466667	Bhmt,Cbs,Ggt1,Mthfr,Apip,Bhmt2,Mtap,Enoph1,Mri1,Adi1,Cth,Mthfd1,Mtrr,Mtr,Mthfd2l
GO:0000132	establishment of mitotic spindle orientation	FALSE	24	0.373092	0.291667	Cenpa,Dctn1,Htt,Arhgef2,Pax6,Plk1,Dynlt1b,Spry1,Spry2,Zw10,Mad2l1,Bccip,Ndc80,Nde1,Spdl1,Sapcd2,Gpsm2,Misp,Ndel1,Numa1,Fbxw11,Insc,Pkhd1,Nsfl1c
GO:0000154	rRNA modification	FALSE	29	0.375501	0.0689655	Fbl,Emg1,Tfb2m,Nhp2,Ftsj3,Bud23,Nop10,Dimt1,Mrm3,Trmt112,Mrm2,Gar1,Tsr3,Rpusd4,Nsun4,Mettl5,Zcchc4,Nat10,Nsun5,Rpusd3,Nsun3,Rpusd1,Nop2,Tfb1m,Naf1,Fbll1,Dkc1,Rpusd2,Fdxacb1
GO:0000184	nuclear-transcribed mRNA catabolic process, nonsense-mediated decay	FALSE	35	0.376457	0.142857	Apobec1,Gspt1,Gspt2,Hnrnpab,Eif3e,Magoh,Pabpc1,Upf1,Rnps1,Exosc10,Pnrc2,Syncrip,Rbm8a,Magohb,Ncbp2,A1cf,Dcp2,Nbas,Dhx34,Smg9,Parn,Smg8,Secisbp2,Pym1,Smg6,Skiv2l,Casc3,Eif4a3,Smg7,Helz2,Smg1,Pnldc1,Ctif,Upf2,Eif4a3l1
GO:0000212	meiotic spindle organization	FALSE	17	0.316463	0.117647	Aspm,Ccnb2,Mos,Aurka,Atrx,Septin1,Ndc80,Fbxo5,Washc1,Mei1,Golga2,Tubg1,Tubg2,Espl1,Dicer1,Washc5,Cenpe
GO:0000245	spliceosomal complex assembly	FALSE	34	0.434527	0.176471	Celf1,Srsf10,Sf3a2,Snrpc,Srpk2,Usp39,Ddx39b,Ptbp2,Srpk3,Mbnl1,Isy1,Gemin2,Crnkl1,Luc7l,Gemin6,Sf3a1,Luc7l3,Srsf6,Scaf11,Khdc4,Sf3a3,Celf6,Nol3,Sf3b1,Rbm5,Psip1,Srsf1,Luc7l2,Slu7,Ythdc1,Sfswap,Setx,Srsf12,Gcfc2
GO:0000266	mitochondrial fission	FALSE	37	0.51586	0.432432	Ap3b1,Lpin1,Kdr,Mapt,Ralbp1,Stat2,Aurka,Prkn,Rala,Mtch2,Dhodh,Vps35,Myo19,Fis1,Carlr,Slc25a46,Mtfr1,Mtfp1,Spire1,Mul1,Pink1,Ggnbp1,Mtfr2,Ddhd2,Pgam5,Tmem135,Dnm1l,4930550C14Rik,Mff,Mtfr1l,Ddhd1,Mfn2,Mcu,Cyrib,Mief2,Mief1,Mir539
GO:0000271	polysaccharide biosynthetic process	FALSE	56	0.449129	0.482143	Acadm,Akt1,Akt2,Ap2a1,Cd36,Egf,Ext1,Fut9,Gfpt1,Has1,Has2,Has3,Ndst1,Igf2,Insr,Ndst2,Pdgfb,Enpp1,Per2,Ppp1ca,Ppp1cb,Inpp5k,Ptger4,Pth,Sorbs1,Tgfb1,Hs2st1,Esrrb,Gyg,Ppp1r3c,B3gnt2,Ppp1r3f,Ptges3,Cltc,Phkg2,Dyrk2,C1qtnf2,B3gnt3,Ppp1r3g,B3gnt9,Gck,Nhlrc1,Ppp1r3e,Ppp1r3a,Ugp2,Nr1d1,B3gnt7,Ppp1r3d,B3gnt4,Gys2,B3gnt8,Prkag3,Ppp1r3b,Pask,B3gnt6,Irs2
GO:0000272	polysaccharide catabolic process	FALSE	17	0.339263	0.352941	Rb1cc1,Chil3,G6pc,Hmgb1,Ppp1ca,Ppp1cb,Pygm,Aoah,Stbd1,Ppp1r3c,Chit1,Chia1,Ppp1r3e,Pygl,Ppp1r3d,Mgam,Ppp1r3b
GO:0000281	mitotic cytokinesis	FALSE	57	0.39791	0.315789	Apc,Birc5,Arf1,Rhoa,Rhob,Rhoc,Cenpa,Cfl1,Cit,Daxx,Ect2,Stx2,Incenp,Nup62,Pdcd6ip,Plk1,Kif20a,Rock1,Rock2,Rtkn,Son,Sptbn1,Unc119,Jtb,Racgap1,Trim36,Spast,Arl3,Chmp4c,Cul7,2610002M06Rik,Chmp1b,Chmp2b,Mitd1,Stambp,Kif23,Efhc1,Cep55,Efhc2,Ankrd53,Chmp4b,Chmp5,Rab35,Klhdc8b,Ckap2,Bbs4,Chmp7,Nusap1,Snx18,Chmp6,Zfyve26,Map9,Cntrob,Chmp1a,Septin7,Snx33,Kif20b
GO:0000288	nuclear-transcribed mRNA catabolic process, deadenylation-dependent decay	FALSE	52	0.398368	0.134615	Hnrnpd,Zfp36l1,Zfp36l2,Noct,Mlh1,Pabpc1,Cnot7,Tob1,Ybx1,Zfp36,Exosc5,Exosc9,Hnrnpu,Syncrip,Exosc3,Exosc7,Patl2,Polr2g,Cnot8,Polr2d,Dcps,Exosc8,Dcp2,Cnot2,Dhx36,Pan3,Parn,Eif4enif1,Pan2,Cnot6,Igf2bp1,Cpeb3,Pde12,Tnrc6b,Tent4b,Tnrc6c,Paip1,Patl1,Exosc2,Csde1,Cnot6l,Samd4b,Tnrc6a,Cnot1,Ago2,Pnldc1,Nanos3,Rc3h2,Nanos1,Zfp36l3,Nanos2,Rc3h1
GO:0000289	nuclear-transcribed mRNA poly(A) tail shortening	FALSE	23	0.451932	0.130435	Mlh1,Pabpc1,Cnot7,Tob1,Zfp36,Polr2g,Cnot2,Pan3,Parn,Eif4enif1,Pan2,Cnot6,Cpeb3,Tnrc6b,Tent4b,Tnrc6c,Cnot6l,Samd4b,Tnrc6a,Cnot1,Ago2,Pnldc1,Zfp36l3
GO:0000291	nuclear-transcribed mRNA catabolic process, exonucleolytic	FALSE	15	0.348381	0	Cnot7,Exosc5,Exosc9,Exosc3,Exosc7,Polr2g,Cnot8,Exosc8,Exosc6,Pan2,Cnot6,Skiv2l,Exosc4,Dis3l2,Exosc2
GO:0000302	response to reactive oxygen species	FALSE	146	0.41929	0.465753	Adam9,Akt1,Aldh3a2,Akr1b3,Ambp,Prdx3,Apex1,Apoa4,Aqp1,Rhob,Atp7a,Capn1,Cat,Casp3,Casp6,Ccs,Cd36,Cdkn2a,Cfl1,Plk3,Crk,Cryaa,Crygd,Cryge,Crygf,Cyp11a1,Cyp1b1,Dhfr,Ect2,Edn1,Ednra,Endog,Epor,Ezh2,Fabp1,Fancc,Fer,Fxn,Fyn,Gch1,Gja3,Rack1,Gpx1,Gstp1,Hba-a1,Hdac6,Hgf,Hif1a,Hmox1,Hsf1,Hyal1,Hyal2,Il10,Il6,Impact,Kpna4,Lck,Lcn2,Lig1,Anxa1,Mb,Met,Mmp2,Mmp9,Mpo,Mpv17,Nfe2l2,Nqo1,Nos3,Ddr2,Reg3b,Pax2,Pdgfrb,…
GO:0000303	response to superoxide	FALSE	17	0.367544	0.470588	Apoa4,Atp7a,Ccs,Cd36,Dhfr,Fancc,Gch1,Mpo,Nfe2l2,Nos3,Sod1,Sod3,Prdx2,Ucp2,Ucp3,Fbln5,Adprs
GO:0000305	response to oxygen radical	FALSE	18	0.372931	0.5	Apoa4,Atp7a,Ccs,Cd36,Dhfr,Fancc,Gch1,Mpo,Nfe2l2,Nos3,Sod1,Sod3,Prdx2,Ucp2,Ucp3,Fbln5,Txnrd2,Adprs
GO:0000380	alternative mRNA splicing, via spliceosome	FALSE	59	0.424451	0.20339	Celf1,Ddx5,Dyrk1a,Khdrbs3,Fmr1,Fxr1,Hnrnpa1,Hnrnpl,Zbtb7a,Magoh,Myod1,Ptbp1,Rbm4,Rest,Rnps1,Khdrbs1,Sap18,Srsf2,Tra2b,Strap,Tia1,Hnrnpu,Rbfox3,Pqbp1,Mbnl1,Rbm8a,Wtap,Rsrc1,Rbm7,Rbm25,Ddx17,Srsf6,Fam172a,Scnm1,Cdk13,Sfpq,Raver1,Malat1,Celf6,Hnrnpm,Rbm17,Esrp2,Rbm5,Rbfox2,Zc3h10,Mbnl2,Srsf9,Rbm15b,Srsf1,Mbnl3,Slu7,Esrp1,Rbm11,Rbm15,Thrap3,Ythdc1,Sfswap,Srsf12,Nova2
GO:0000381	regulation of alternative mRNA splicing, via spliceosome	FALSE	44	0.43408	0.25	Celf1,Ddx5,Dyrk1a,Khdrbs3,Fmr1,Fxr1,Hnrnpl,Zbtb7a,Magoh,Myod1,Ptbp1,Rbm4,Rest,Rnps1,Khdrbs1,Sap18,Srsf2,Tra2b,Tia1,Hnrnpu,Rbfox3,Mbnl1,Rbm8a,Wtap,Rbm7,Rbm25,Ddx17,Srsf6,Fam172a,Raver1,Malat1,Celf6,Rbm5,Rbfox2,Zc3h10,Mbnl2,Rbm15b,Mbnl3,Rbm11,Rbm15,Thrap3,Ythdc1,Srsf12,Nova2
GO:0000387	spliceosomal snRNP assembly	FALSE	26	0.319296	0.0769231	Clns1a,Coil,Smn1,Snrpc,Snrpd1,Snrpe,Strap,Prmt5,Lsm2,Lsm4,Sart3,Ddx20,Gemin2,Gemin6,Snrpg,Aar2,Prpf31,Gemin7,Snrpf,Prpf3,Snrpd2,Prpf8,Tdrd6,Gemin5,Gemin8,Gemin4
GO:0000413	protein peptidyl-prolyl isomerization	FALSE	16	0.418195	0.1875	Fkbp1a,Fkbp1b,Nktr,Ppib,Ppic,Ranbp2,Pin1,Ppie,Ppih,Ppil1,Ppil3,Ppil6,Ppif,Ppig,Ppwd1,Pin1rt1
GO:0000422	autophagy of mitochondrion	FALSE	65	0.490661	0.215385	Slc25a4,Slc25a5,Atpif1,Phb2,Bnip3l,Tspo,Rb1cc1,Cdkn2a,Gba,Hdac6,Htt,Hif1a,Hk2,Srebf1,Trp53,Ulk1,Vdac1,Capn10,Ulk2,Fbxw7,Prkn,Wipi1,Wdr45,Becn1,Gabarap,Gabarapl1,Huwe1,Htra2,Tomm7,Retreg1,Fis1,Map1lc3a,Cisd2,Fundc2,Map1lc3b,Slc25a46,Rnf41,Mul1,Pink1,Optn,Fundc1,1700034I23Rik,Spata18,Dnm1l,Clec16a,Wipi2,Atg2b,Arfip2,Lrba,Gabarapl2,Cers1,Usp30,Rimoc1,Mfn2,Atg9b,Ambra1,Vps13d,Atg4d,Atg9a,Tigar,Vps13c…
GO:0000423	mitophagy	FALSE	30	0.53358	0.266667	Slc25a4,Slc25a5,Phb2,Gba,Hdac6,Trp53,Ulk1,Vdac1,Prkn,Becn1,Huwe1,Htra2,Tomm7,Retreg1,Rnf41,Pink1,Optn,Clec16a,Arfip2,Lrba,Cers1,Usp30,Rimoc1,Mfn2,Ambra1,Vps13d,Atg4d,Tigar,Vps13c,Atg14
GO:0000460	maturation of 5.8S rRNA	FALSE	29	0.372647	0.206897	Bop1,Eif6,Abt1,Exosc9,Exosc10,Ftsj3,C1d,Rrs1,Rcl1,Nsa2,Pes1,Exosc3,Exosc7,Rrp15,Eri1,Nop9,Mak16,Mphosph6,Exosc8,Rpf1,Eri2,Fcf1,Nol9,Exosc4,Eri3,Urb1,Rpp40,Kri1,Exosc2
GO:0000462	maturation of SSU-rRNA from tricistronic rRNA transcript (SSU-rRNA, 5.8S rRNA, LSU-rRNA)	FALSE	34	0.349525	0.0882353	Ercc2,Rps14,Rps16,Rps19,Rps8,Utp4,Abt1,Bysl,Wdr46,Rrs1,Rcl1,Utp3,Gtf2h5,Nop9,Mrps11,Ngdn,Tsr2,Fcf1,Utp23,Tsr1,Fam207a,Pwp2,Helb,Dhx37,Rpp40,Tbl3,Bms1,Utp25,Kri1,Utp6,Nol10,Heatr1,Dcaf13,Rrp36
GO:0000466	maturation of 5.8S rRNA from tricistronic rRNA transcript (SSU-rRNA, 5.8S rRNA, LSU-rRNA)	FALSE	21	0.376357	0.190476	Bop1,Abt1,Exosc9,Exosc10,Ftsj3,Rrs1,Rcl1,Pes1,Exosc3,Exosc7,Eri1,Nop9,Exosc8,Eri2,Fcf1,Nol9,Eri3,Urb1,Rpp40,Kri1,Exosc2
GO:0000469	cleavage involved in rRNA processing	FALSE	25	0.373328	0.16	Bop1,Abt1,Exosc9,Exosc10,Nhp2,Rrs1,Rcl1,Exosc3,Exosc7,Eri1,Nob1,Nop9,Exosc8,Eri2,Fcf1,Nol9,Utp23,Tsr1,Eri3,Rpp40,Tbl3,Bms1,Kri1,Rrp36,Exosc2
GO:0000470	maturation of LSU-rRNA	FALSE	22	0.331855	0.0454546	Bop1,Eif6,Rpl10a,Rpl7,Snu13,Rpl7a,Nhp2,Ftsj3,Nsa2,Pes1,Rpl35,Ddx18,Rrp15,Rpf2,Mak16,Nifk,Rpf1,Nol9,Nop2,Urb1,Znhit6,Znhit3
GO:0000578	embryonic axis specification	FALSE	38	0.413138	0.631579	Chrd,Cited1,Frat1,Fzd5,Gdf3,Foxa2,Lhx1,Smad6,Mesp1,Mesp2,Neurog1,Otx2,Stil,Tbx3,Tbx6,Tcf7l1,Tdgf1,Kdm6a,Wnt1,Wnt5a,Wnt7a,Wt1,Peg12,Nckap1,Tmed2,Nrarp,Tdrkh,Chrdl1,Tdrd1,Tdrd7,Pld6,Tdrd6,Tifab,Tdrd5,Tasor,Epb41l5,Ripply2,Ripply1
GO:0000712	resolution of meiotic recombination intermediates	FALSE	16	0.310645	0.125	Mlh1,Cenpx,Top2a,Top2b,Ercc4,Slx4,Cenps,Mus81,Rmi1,Meiob,Tex11,Shoc1,Fancm,Eme2,Eme1,Hfm1
GO:0000723	telomere maintenance	FALSE	110	0.400747	0.181818	Apex1,Atm,Hnrnpd,Blm,Brca2,Ccne1,Ccne2,Cct2,Cct6a,Ercc1,Xrcc6,Hsp90aa1,Hus1,Lmna,Mapkapk5,Mre11a,Myc,Nek2,Pcna,Pml,Rad50,Rad51,Rad51d,Upf1,Rpa2,Ruvbl2,Sp100,Aurkb,Tcp1,Tep1,Terc,Terf2,Tert,Tnks,Atrx,Xrcc1,Yy1,Xrn1,Map2k7,Mapk1,Mapk3,Nbn,Tinf2,Ercc4,Sirt6,Exosc10,Hnrnpu,Mcrs1,Nhp2,Slx4,Hnrnpa2b1,Dclre1a,Actr8,Ptges3,Actl6a,Ruvbl1,Terf2ip,Pnkp,Nop10,Smc6,Ino80,Gar1,Rpa1,Nsmce2,Ctc1,Ten1,Tfpt,Nabp2,…
GO:0000724	double-strand break repair via homologous recombination	FALSE	143	0.390906	0.244755	Atm,Blm,Brca1,Brca2,Cdc45,Cdc7,Chek1,Dmc1,Epc1,H2ax,Hus1,Mcm3,Mcm2,Mcm4,Mcm5,Mcm6,Mcm7,Mre11a,Rad21,Rad51,Rad51ap1,Rad51b,Rad51d,Rad52,Rad54l,Recql,Rev3l,Rpa2,Ruvbl2,Sem1,Vps72,Morf4l1,Timeless,Top3a,Was,Ercc5,Xrcc1,Yy1,Trp53bp1,Nbn,Ercc4,Sirt6,Slx4,Samhd1,Morf4l2,Ppp4c,Actl6a,Ruvbl1,Poll,Rec8,Terf2ip,Xrcc2,Psmd14,Fignl1,Yeats4,Inip,Dmap1,Mcm8,Actr2,Swsap1,Khdc3,Smc6,Wdr48,Nsmce1,Sfr1,Ooep,Mrnip,…
GO:0000725	recombinational repair	FALSE	145	0.392287	0.248276	Atm,Blm,Brca1,Brca2,Cdc45,Cdc7,Chek1,Dmc1,Epc1,H2ax,Hus1,Mcm3,Mcm2,Mcm4,Mcm5,Mcm6,Mcm7,Mre11a,Rad21,Rad51,Rad51ap1,Rad51b,Rad51d,Rad52,Rad54l,Recql,Rev3l,Rpa2,Ruvbl2,Sem1,Vps72,Morf4l1,Timeless,Top3a,Was,Ercc5,Xrcc1,Yy1,Trp53bp1,Nbn,Ercc4,Sirt6,Slx4,Samhd1,Morf4l2,Ppp4c,Actl6a,Ruvbl1,Poll,Rec8,Terf2ip,Xrcc2,Psmd14,Fignl1,Yeats4,Inip,Dmap1,Mcm8,Actr2,Swsap1,Khdc3,Smc6,Wdr48,Nsmce1,Sfr1,Ooep,Mrnip,…
GO:0000731	DNA synthesis involved in DNA repair	FALSE	32	0.395866	0.1875	Cdkn2d,Pcna,Pold1,Pold2,Pole,Pole2,Rev3l,Sycp1,Sycp3,Trex1,Poli,Polk,Rev1,Tex12,Faap20,Poldip2,Pold3,Pclaf,Pold4,Mad2l2,Dtl,Wrnip1,Polh,Sirt1,Hrob,Sprtn,Zbtb1,Vcp,Poln,Spata22,Primpol,Parp10
GO:0000737	DNA catabolic process, endonucleolytic	FALSE	25	0.36909	0.28	Apaf1,Apex1,Bax,Casp3,Cdkn2a,Cidea,Dffa,Dffb,Dnase1,Dnase1l3,Dnase2a,Endog,Hsf1,Igfbp3,Il6,Foxl2,Dnase2b,Nmnat1,Dnase1l2,Dnase1l1,Mus81,Setmar,Dicer1,Exog,Pam16l
GO:0000768	syncytium formation by plasma membrane fusion	FALSE	55	0.364537	0.418182	Adam8,Adam9,Cacna1s,Casp1,Cav3,Cd44,Cd53,Cd81,Cflar,Dyrk1b,Ehd1,Flot1,Flt3l,Gcm1,Cxcl10,Il4,Il4ra,Ins2,Cxcl9,Myod1,Myog,Neo1,Nfatc2,Nfe2,Ntn3,Pitx2,Ptgfrn,Ccl8,Stat1,Tyrobp,Wnt1,Adamts5,Gdf15,Mapk14,Tnfsf14,Nphs1,Gsk3b,Mymk,Scgb3a1,Ocstamp,Dcstamp,Trem2,Tcta,Syna,Il36g,Sbno2,Myof,Vash2,Adamts15,Cd109,Synb,Ehd2,Tmem182,Mymx,Fer1l5
GO:0000910	cytokinesis	FALSE	147	0.400405	0.292517	Anxa11,Apc,Birc5,Arf1,Rhoa,Rhob,Rhoc,Bcl2l1,Cxcr5,Brca2,Birc6,Cdc25b,Cdc42,Cenpa,Cfl1,Cit,Plk3,Daxx,Drd3,Ect2,Stx2,Igf1r,Incenp,Septin2,Septin2,Nup62,Pdcd6ip,Plk1,Septin5,Pstpip1,Kif20a,Rock1,Rock2,Rtkn,Septin8,Sstr5,Son,Sptbn1,Aurkc,Plk4,Aurkb,Aurka,Unc119,Cdc6,Jtb,Pin1,Septin3,Cetn2,Cul3,Racgap1,Trim36,Spast,E2f7,Dctn3,Septin9,Rab11a,Septin1,Fmn2,Sh3glb1,Prpf40a,Becn1,Arl3,Dstn,Pdxp,Bin3,Myo19,…
GO:0000956	nuclear-transcribed mRNA catabolic process	FALSE	102	0.376814	0.107843	Apobec1,Atm,Hnrnpd,Zfp36l1,Zfp36l2,Noct,Ddx5,Gspt1,Gspt2,Hnrnpab,Eif3e,Magoh,Mlh1,Pabpc1,Cnot7,Upf1,Rnps1,Ssb,Tob1,Ybx1,Zfp36,Xrn1,Exosc5,Lsm4,Exosc9,Exosc10,Hnrnpu,Pnrc2,Syncrip,Rbm8a,Lsm7,Exosc3,Magohb,Exosc7,Mtpap,Patl2,Lsm3,Polr2g,Ncbp2,Cnot8,Polr2d,Dcps,Exosc8,A1cf,Mrto4,Nbdy,Dcp2,Nbas,Dhx34,Smg9,Cnot2,Dhx36,Exosc6,Pan3,Parn,Smg8,Eif4enif1,Secisbp2,Pym1,Pan2,Smg6,Cnot6,Pelo,Skiv2l,Exosc4,Dxo…
GO:0000959	mitochondrial RNA metabolic process	FALSE	40	0.417974	0.075	Hsd17b10,Tfb2m,Tbrg4,Tfam,Trmt10c,Mrpl12,Prorp,Fastk,Cdk5rap1,Ears2,Mtres1,Mto1,Tefm,Elac2,Fastkd3,Mterf4,Trnt1,Yars2,Wars2,Sars2,Rpusd4,Mterf2,Fastkd2,Trmt5,Mettl4,Chchd10,Prkaa1,Mterf1b,Pde12,Polrmt,Tfb1m,Aars2,Twnk,Dars2,Grsf1,Fastkd1,Supv3l1,Fastkd5,Slirp,Mterf1a
GO:0000963	mitochondrial RNA processing	FALSE	16	0.409343	0	Hsd17b10,Tbrg4,Trmt10c,Prorp,Fastk,Cdk5rap1,Mto1,Elac2,Fastkd3,Trnt1,Rpusd4,Fastkd2,Trmt5,Fastkd1,Supv3l1,Fastkd5
GO:0000966	RNA 5'-end processing	FALSE	18	0.325317	0.111111	Hsd17b10,Ssb,Abt1,Trmt10c,Rpp30,Piwil2,Prorp,Pop4,Rpp14,Pop1,Nop9,Rpp25l,Pop7,Rpp25,Pop5,Rpp40,Tbl3,Rpp38
GO:0001502	cartilage condensation	FALSE	16	0.487431	0.6875	Acan,Barx2,Col2a1,Fgf4,Fgf6,Myf5,Mycn,Pkd1,Sox9,Tgfb2,Thra,Uncx,Wnt7a,Mapk14,Ror2,Otor
GO:0001504	neurotransmitter uptake	TRUE	23	0.469698	0.565217	Slc29a2,Drd3,Flot1,Gdnf,Slc6a9,Itgb3,Per2,Slc1a6,Slc22a1,Slc22a2,Slc22a3,Slc6a2,Snca,Cln8,Tor1a,Prkn,Park7,Slc29a1,Arl6ip5,Slc18a1,Slc1a7,Slc29a4,Fev
GO:0001505	regulation of neurotransmitter levels	FALSE	150	0.517327	0.62	Asic1,Ache,Chrna4,Chrna6,Chrnb2,Adora2a,Adora2b,Adra2a,Adrb2,Apba2,Atp2a2,Bche,Bcl2l1,Cask,Chat,Cln3,Comt,Ctbp2,Dbh,Slc29a2,Doc2a,Doc2b,Drd1,Drd3,Drd4,Dvl1,Edn3,Stx2,Flot1,Fmr1,Ncs1,Fshr,Gdnf,Slc6a9,Grik5,Hcrt,Htr1a,Htr1b,Htr6,Itgb3,Maoa,Myo6,Nf1,Ngf,Nrxn2,P2rx1,P2rx7,P2ry1,P2ry2,Pak1,Per2,Pfn2,Prkca,Septin5,Ppt1,Cyth1,Ptger4,Rab3a,Slc1a6,Slc22a1,Slc22a2,Slc22a3,Slc6a2,Snapin,Snap91,Snca,Sncg,Sph…
GO:0001508	action potential	FALSE	87	0.480383	0.574713	Chrna1,Chrna4,Chrnb2,Atp2a2,Cacna1d,Cacnb3,Cav1,Cav3,Cd36,Clcn1,Cln3,Cnr2,Dlg1,Drd1,Dsc2,Dsg2,Fkbp1b,Fmr1,Gba,Gja5,Gjd2,Gna11,Gna14,Gna15,Gnaq,Hnrnpa1,Ifng,Jup,Kcna5,Kcne1,Kcnh2,Kcnj2,Kcnj5,Kcnj8,Kcnq1,Ntsr1,P2rx1,P2rx7,Scn10a,Scn1b,Scn5a,Scn7a,Scn8a,Sumo1,Scn11a,Bin1,Rapgef4,Kcne3,Rangrf,Kcne4,Cacna1h,Gpr35,Gpr88,Kcne1l,Trpm4,Myh14,Scn2b,Tbx18,Slmap,Kcnc4,Akap9,Chrnb4,Camk2d,Foxp1,Dsp,Chrna5,Scn…
GO:0001510	RNA methylation	FALSE	60	0.389265	0.2	Trdmt1,Fbl,Emg1,Thumpd3,Hsd17b10,Tfb2m,Mettl1,Larp7,Trmt10c,Mettl2,Ftsj1,Ftsj3,Mettl3,Wdr4,Wtap,Bud23,Dimt1,Henmt1,Mettl6,Ramac,Zc3h13,Mrm3,Alkbh8,Trmt112,Mrm2,Trmt12,Mto1,Trmt10b,Gtpbp3,Thumpd2,Nsun4,Cmtr1,Nsun6,Trmo,Bcdin3d,Mettl5,Trmt5,Zcchc4,Trmt44,Wdr6,Nsun5,Cbll1,Nsun3,Trmt10a,Rbm15b,Nop2,Tyw3,Mettl14,Tarbp1,Tfb1m,Mettl8,Pcif1,Rbm15,Mepce,Cmtr2,Fbll1,Thada,Trmt61a,Lcmt2,Fdxacb1
GO:0001516	prostaglandin biosynthetic process	FALSE	23	0.401035	0.391304	Edn1,Edn2,Il1b,Fabp5,Anxa1,Mif,Pla2g4a,Ptgis,Ptgs1,Ptgs2,Sphk1,Tbxas1,Pla2g10,Pibf1,Sco1,Avpr1a,Ptges3,Ptges,Prxl2b,Pnpla8,Sirt1,Ptges2,Pla2g4f
GO:0001522	pseudouridine synthesis	FALSE	16	0.362471	0.0625	Nhp2,Pus1,Nop10,Pus3,Gar1,Tsr3,Rpusd4,Trub1,Pus7l,Rpusd3,Rpusd1,Trub2,Naf1,Dkc1,Rpusd2,Pusl1
GO:0001523	retinoid metabolic process	FALSE	54	0.335406	0.407407	Abca4,Adh1,Adh7,Adh5,Akr1b3,Crabp1,Crabp2,Cyp1a1,Cyp1a2,Cyp1b1,Cyp26a1,Cyp2j6,Dgat1,Lcn5,Rdh11,Aldh1a2,Rbp1,Rbp2,Rdh5,Rdh16,Rpe65,Dhrs3,Adh4,Dhrs4,Aldh1a3,Bco1,Dhrs7,Retsat,Adh6a,Dhrs13,Isx,Rarres2,Prmt3,Cyp2c55,Cyp2s1,Rdh12,Lrat,Rdh10,Rdh9,Rdh14,Rdh1,Rdh13,Bco2,Rdh19,Rdh16f2,Cyp26b1,Rdh8,Aldh8a1,Dhrs9,Sdr16c5,Cyp2w1,Cyp26c1,Plb1,Adh6b
GO:0001539	cilium or flagellum-dependent cell motility	FALSE	150	0.392285	0.44	Adam3,Akap4,Cep131,Cacna1e,Ccr6,Ddx4,Defb1,Gapdhs,Gk2,Dnaja1,Kif9,Ldhc,Smcp,Met,Mns1,Rhox5,Pgk2,Prm3,Rfx3,Rgn,Sord,Tacr2,Tacr3,Tcte1,Tekt1,Tnp1,Tnp2,Ube2b,Wt1,Tekt2,Ceacam10,Atp1a4,Insl6,Spag6l,Ccdc39,Bbs1,Lrrc6,Tex101,Mkks,Spag16,Efcab1,Catsperz,Tex43,Bbs2,Armc12,Rabl2,Dnai1,Ing2,Efcab9,Cfap206,Iqcg,Tekt5,Slc22a16,Cabs1,Prss55,Tekt3,Septin12,Tssk4,Enkur,Tekt4,Cfap52,Cfap45,Efhc1,Nme8,Pldi,Ttc21a…
GO:0001541	ovarian follicle development	FALSE	60	0.366294	0.4	Adcyap1,Ahr,Amh,Atm,Bax,Bcl2l1,Bmp15,Bmp4,Cebpb,Dmc1,Eif2b4,Ereg,Esr1,Esr2,Fgf7,Fshb,Fshr,Gnrh1,Hnrnpk,Inha,Kdr,Lfng,Lhb,Lhb,Lhcgr,Foxc1,Mmp2,Nobox,Ptger4,Ptx3,Rac1,Sod1,Ube3a,Vegfa,Zp3,Foxl2,Spo11,Umodl1,Msh4,Adrm1,Fancg,Zfp830,Sohlh2,Kmt2b,Immp2l,Oas1d,Hyal3,Arrb1,Grk2,Mfn2,Arrb2,Eif2b2,Eif2b5,Ermp1,Sohlh1,Taf4,Gpr149,Dmrta1,Scaper,Fancf
GO:0001556	oocyte maturation	FALSE	26	0.391732	0.423077	Bnc1,Brca2,Cdc25b,Dazl,Dmc1,Edn1,Ednra,Ereg,H3f3a,Insl3,Nppc,Aurka,Rec8,Fbxo5,Washc1,Trip13,Rxfp2,Ythdf2,Tut7,Washc5,Npr2,Shb,Tut4,Ccnb1,Pabpc1l,Wee2
GO:0001562	response to protozoan	FALSE	42	0.293673	0.357143	Arg1,Bcl3,Cd37,Gbp2b,Gbp2,Hras,Irf8,Ier3,Ifng,Il10,Il12a,Il12b,Il4,Il4ra,Il6,Irf4,Lyst,Gbp4,Myd88,Slc11a1,Nras,Enpp1,Spn,Cd40,Tspan32,Batf,Irgm2,Gbp3,Pf4,Iigp1,Nkg7,Batf2,Gbp8,Ccdc88b,Gbp6,Gbp7,Gbp9,Vtcn1,Tlr12,Gbp10,Gbp11,Trbv13-3
GO:0001569	branching involved in blood vessel morphogenesis	FALSE	31	0.38898	0.548387	Ahr,Gdf2,Cxcr4,Edn1,Ednra,Eng,Fgf8,Foxc2,Gbx2,Gna13,Ihh,Kdr,Mdk,Notch4,Pitx2,Sfrp2,Shh,Srf,Tbx1,Tek,Tgfbr2,Vegfa,Sirt6,Dll4,Fkbpl,Tbx20,Nrarp,Plxnd1,Nfatc4,Vangl2,Rbm15
GO:0001570	vasculogenesis	FALSE	76	0.390046	0.552632	Adm,Gdf2,Zfp36l1,Cav1,Cd34,Cited1,Ackr3,Emp2,Eng,Epha2,Epo,Epor,Ptk2,Fgfr2,Foxm1,Fzd4,Gata4,Gjc1,Has2,Hey1,Hey2,Foxf1,Hhex,Hoxa13,Kdr,Nkx2-5,Notch1,Pdgfrb,Enpp1,Pitx2,Ptprj,Rras,Sgpl1,Shh,Smarca4,Sox17,Sox18,T,Tdgf1,Tead2,Tek,Tgfb1,Tgfbr2,Tie1,Tnni3,Wnt7a,Wnt7b,Wt1,Xdh,Yap1,Aplnr,Ceacam1,Amot,Prok2,Fbxw7,Ramp2,Paxip1,Tbx20,Asb4,Cul7,Pbrm1,Tmem100,Rtn4,Rasip1,Wars2,Myo18b,Rapgef2,Brpf1,Rap1a,Spred…
GO:0001573	ganglioside metabolic process	FALSE	19	0.469339	0.315789	B4galnt1,Gm2a,Hexa,Neu1,St3gal3,St3gal1,St3gal2,St6galnac1,St6galnac4,St8sia2,St8sia3,Neu2,Neu3,St6galnac6,B3galt4,B4galt6,Cln6,Neu4,St8sia6
GO:0001578	microtubule bundle formation	FALSE	108	0.448628	0.444444	Cep131,Capn6,Dnah8,Mapre1,Fes,Foxj1,Mns1,Map7,Plk1,Kif20a,Rp1,Rsph1,Ube2b,Katna1,Tekt2,Spag1,Trim36,Spag6l,Spast,Ccdc39,Lrrc6,Chp1,Clip1,Psrc1,Spag16,Bbs2,Dnaaf4,Tppp3,Dnaaf1,Dnai1,Cfap206,Dnajb13,Iqcg,Dnah17,Jhy,Spef1,Daw1,Tppp,Ccser2,Ccdc103,Tbc1d21,Lrguk,Spag17,Odad4,Dnaaf6,Odad2,Cfap97d1,Rsph9,Ift46,Clasp1,Cluap1,Odad3,Ak7,Gas2l1,Rsph6a,Numa1,Lrrc49,Gas8,Meig1,Ccdc65,Dnaaf2,Tpgs1,Dnah5,Dnah1,…
GO:0001580	detection of chemical stimulus involved in sensory perception of bitter taste	FALSE	48	0.206335	0.125	Azgp1,Car6,Gnat1,Gnat2,Pigr,Pip,Plcb2,Tas2r105,Tas2r108,Tas2r119,Rtp4,Lpo,Tas2r116,Rtp2,Rtp3,Rtp1,Gnat3,Tas2r139,Tas2r136,Tas2r117,Tas2r123,Tas2r115,Tas2r102,Tas2r104,Tas2r106,Tas2r107,Tas2r109,Tas2r110,Tas2r113,Tas2r114,Tas2r118,Tas2r120,Tas2r121,Tas2r124,Tas2r125,Tas2r126,Tas2r129,Tas2r130,Tas2r131,Tas2r134,Tas2r135,Tas2r138,Tas2r143,Tas2r144,Tas2r140,Tas2r137,Tas2r122,Tas2r103
GO:0001656	metanephros development	FALSE	64	0.453502	0.640625	Adipoq,Agtr2,Akr1b3,Aqp1,Aqp2,Bmp4,Bmp7,Cited1,Cxcr2,Fbn1,Foxc2,Gata3,Gdf11,Gdnf,Hes1,Foxd1,Hoxa11,Hoxd11,Irx1,Irx2,Irx3,Lamb2,Lhx1,Lif,Myc,Nf1,Nkx3-1,Pax2,Pax8,Pdgfa,Pdgfb,Pdgfrb,Ret,Shh,Six1,Six2,Six4,Slc5a1,Sox17,Sox9,Hnf1b,Tcf21,Tfap2a,Tfap2b,Umod,Wnt9b,Wnt4,Wnt7b,Wt1,Yap1,Grem1,Osr1,Spry1,Sall1,Aph1c,Pds5a,Wwtr1,Rdh10,Osr2,Hoxc11,Aph1a,Gdf6,Smo,Fat4
GO:0001657	ureteric bud development	FALSE	77	0.471555	0.714286	Agtr1a,Agtr1b,Agtr2,Arg2,Bmp2,Bmp4,Bmp7,Cat,Cd44,Cer1,Crlf1,Dlg1,Fgf2,Fgf8,Fgfr2,Foxc2,Gata3,Gdf11,Gdnf,Gsta3,Hes1,Hey1,Foxd1,Hoxa11,Hoxb7,Hoxd11,Hs3st3a1,Ilk,Lama5,Lhx1,Epcam,Smad5,Smad6,Foxc1,Myc,Nog,Pax2,Pax8,Pgf,Pspn,Rara,Ret,Sfrp1,Shh,Sim1,Six1,Six2,Six4,Sox9,Hnf1b,Tcf21,Tgfb1,Timeless,Vegfa,Wnt1,Wnt9b,Wnt2b,Wnt4,Wnt6,Wt1,Grem1,Hs2st1,Osr1,Spry1,Hs3st3b1,Smad9,Tacstd2,Sall1,Ctnnbip1,Tmem59l,…
GO:0001658	branching involved in ureteric bud morphogenesis	FALSE	53	0.474522	0.716981	Agtr1a,Agtr1b,Agtr2,Bmp2,Bmp4,Cd44,Dlg1,Fgf2,Fgf8,Gdnf,Foxd1,Hoxa11,Hoxb7,Hoxd11,Hs3st3a1,Ilk,Lama5,Lhx1,Myc,Nog,Pax2,Pax8,Pgf,Pspn,Shh,Six1,Six2,Six4,Sox9,Hnf1b,Tcf21,Tgfb1,Timeless,Vegfa,Wnt1,Wnt9b,Wnt2b,Wnt4,Wnt6,Wt1,Grem1,Hs3st3b1,Tacstd2,Sall1,Ctnnbip1,Tmem59l,Gzf1,Npnt,Dchs1,Adamts16,Smo,Fat4,Dspp
GO:0001659	temperature homeostasis	FALSE	139	0.445502	0.568345	Acadl,Acadvl,Ache,Adipoq,Actn3,Acvr2b,Adam17,Adcyap1,Adrb2,Adrb3,Alpl,Fabp4,Apc,Atf4,Cav1,Cckar,Cd36,Cebpb,Cidea,Elovl3,Cxcr4,Ccr2,Ccr5,Cpt2,Dbh,Ddit3,Dio2,Dync1h1,Drd1,Edn2,Fh1,Foxc2,Lpin1,G0s2,Cmklr1,Gpr3,Gpx1,Gpx2,Hadh,Hcrt,Hdac3,Hsf1,Igf1r,Il13,Il15,Il1a,Il1b,Il1rn,Il18r1,Il4,Il4ra,Irf4,Fabp5,Lama4,Lcn2,Lep,Lepr,Mfap2,Mc3r,Mup1,Notch1,Npr3,Ntsr1,Oxtr,Pctp,Pemt,Per2,Phox2b,Prkab1,Ptger3,Ptgs2,…
GO:0001662	behavioral fear response	FALSE	27	0.523029	0.62963	Asic1,Adcyap1,Cacna1e,Cckbr,Crh,Dpp4,Drd1,Drd4,Eif4e,Esr2,Htr1a,Mdk,Morc1,Neurod2,Npy2r,Rag1,Nr2e1,Ucn,Vdac1,Vdac3,Deaf1,Spire1,Fbxl20,Rps6kb1,Eif4g1,Taar4,Asic4
GO:0001675	acrosome assembly	FALSE	17	0.36902	0.117647	Actl7a,Mfsd14a,Agfg1,Nectin2,Rfx2,Zpbp,Acrbp,Tbc1d20,Spaca1,Eqtn,Zpbp2,Actl9,Spink2,Sec23ip,Sox30,Tmf1,Tbpl1
GO:0001676	long-chain fatty acid metabolic process	FALSE	113	0.320832	0.292035	Acadl,Abcd1,Alox12,Alox12e,Alox12b,Alox15,Alox8,Alox5,Cd36,Cpt1a,Cpt2,Cyp1a1,Cyp1b1,Cyp2a12,Cyp2a4,Cyp2a5,Cyp2b10,Cyp2b13,Cyp2b19,Cyp2b9,Cyp2c29,Cyp2c37,Cyp2c38,Cyp2c39,Cyp2c40,Cyp2d10,Cyp2d9,Cyp2e1,Cyp2f2,Cyp2g1,Cyp2j5,Cyp2j6,Cyp4a10,Cyp4a12b,Cyp4a14,Ephx1,Ephx2,Gpx1,Gstm4,Gstp2,Gstp1,Lipe,Ltc4s,Myo5a,Pam,Pla2g4a,Ptgs1,Ptgs2,Sphk1,Aloxe3,Slc27a2,Slc27a5,Slc27a3,Slc27a4,Acot1,Pla2g2f,Sco1,Asah2,A…
GO:0001678	cellular glucose homeostasis	FALSE	126	0.466891	0.412698	Abcg1,Adra2a,Ager,Ang2,Birc5,Apoc3,Bad,Cacna1d,Cacna1e,Cftr,Crh,Crhr2,Cyp7a1,Fkbp1b,Gcg,Rack1,Gpr27,Gpx1,Hif1a,Hk1,Hk2,Foxa2,Foxa3,Icam1,Igf1r,Kif5b,Lepr,Lrp5,Mup1,Neurod1,Ngfr,Oprk1,Pax2,Pck1,Cdk16,Pdx1,Pik3ca,Pik3r1,Pik3r2,Ppp2ca,Ppp3cb,Ptprn,Rab11b,Rac1,Rab34,Rbm4,Nr1h4,Tra2b,Sin3a,Smarca4,Sox4,Stx4a,Abcc8,Ucp2,Vcam1,Xbp1,Nox4,Prkn,Rab11fip5,Pla2g6,Ncoa6,Dynll1,Cltrn,Mlxipl,Ghrl,Klf15,Ptpmt1,O…
GO:0001696	gastric acid secretion	FALSE	18	0.437479	0.666667	Cckar,Cckbr,Hrh2,Kcnq1,Oprl1,Oxtr,Ptger3,Sct,Tff2,Ucn,Hip1r,Nmu,Ghrl,Gpr39,Slc9a4,Trpv1,Slc26a7,Chrm5
GO:0001702	gastrulation with mouth forming second	FALSE	27	0.427008	0.518519	Acvr2b,Chrd,Gata4,Gdf3,Hhex,Foxa2,Ldb1,Lhx1,Lrp5,Lrp6,Nodal,Nsd1,Otx2,Srf,Ugdh,Wnt5a,Zbtb17,Ets2,Amot,Dact1,Nat8f1,Nat8,Nat8f5,Nat8f2,Nat8f3,Crb2,Megf8
GO:0001704	formation of primary germ layer	FALSE	82	0.399498	0.47561	Macf1,Bmp4,Bmp7,Bmpr1a,Bmpr2,Chrd,Col12a1,Col5a1,Col5a2,Dkk1,Dusp2,Elf5,Eomes,Epha2,Etv2,Foxc2,Fzd7,Gata4,Gata6,Gpi1,Hand1,Htt,Foxf1,Hmga2,Foxa2,Hoxa11,Itga5,Lhx1,Mesp1,Mesp2,Foxc1,Nodal,Nog,Pax2,Pou5f1,Prkar1a,Dusp1,Scx,Sfrp2,Exoc4,Six2,Snai1,Sox17,Sox2,Sox7,Srf,T,Tal1,Tbx6,Hnf1a,Hnf1b,Tlx2,Kdm6a,Wnt11,Wnt3,Wnt3a,Wnt5a,Ets2,Taf10,Macroh2a1,Ecsit,Mixl1,Paf1,Msgn1,Twsg1,Hsbp1,Atoh8,Nanog,Rtf1,Pofu…
GO:0001706	endoderm formation	FALSE	32	0.401194	0.53125	Col12a1,Col5a1,Col5a2,Dkk1,Dusp2,Eomes,Gata4,Gata6,Hmga2,Itga5,Lhx1,Mesp1,Nodal,Nog,Pou5f1,Dusp1,Sox17,Sox2,Sox7,Hnf1b,Macroh2a1,Mixl1,Paf1,Hsbp1,Nanog,Rtf1,Cdc73,Tnrc6c,Leo1,Setd2,Dusp5,Dusp4
GO:0001707	mesoderm formation	FALSE	52	0.372761	0.423077	Macf1,Bmp4,Bmp7,Bmpr1a,Bmpr2,Chrd,Dkk1,Eomes,Epha2,Etv2,Foxc2,Gpi1,Hand1,Htt,Foxf1,Hmga2,Hoxa11,Mesp1,Mesp2,Foxc1,Nodal,Nog,Pax2,Pou5f1,Prkar1a,Scx,Sfrp2,Exoc4,Six2,Snai1,Srf,T,Tal1,Tbx6,Hnf1a,Tlx2,Kdm6a,Wnt11,Wnt3,Wnt3a,Wnt5a,Taf10,Ecsit,Msgn1,Twsg1,Nanog,Pofut2,Tbx19,Kdm6b,Epb41l5,Armc5,Crb2
GO:0001708	cell fate specification	FALSE	86	0.347738	0.453488	Apc,Atoh1,Bmpr1a,Dbx1,Dhh,Dkk1,Dll1,Eomes,Etv2,Fgf2,Fkbp8,Fzd7,Gfi1,Gli2,Gsc,Gsx2,Mnx1,Foxa1,Foxa2,Hoxa11,Hoxa13,Hoxd10,Ihh,Isl1,Lhx3,Ascl1,Mesp1,Myl2,Nkx2-2,Nodal,Notch1,Otx2,Pax2,Pax6,Pou1f1,Pou3f2,Pou4f1,Pou5f1,Psen2,Ptch2,Sfrp2,Shh,Six1,Six2,Sox1,Sox17,Sox18,Sox2,Sox9,T,Tbr1,Tbx1,Tbx15,Tbx2,Tbx3,Tbx4,Tbx5,Tbx6,Hnf1b,Tead4,Wnt11,Wnt3a,Wnt5a,Apc2,Sufu,Tlx3,Mga,Olig2,Tbx20,Tbx21,Nanog,Tbx18,Tbx1…
GO:0001709	cell fate determination	FALSE	36	0.472766	0.694444	Atoh1,Bmp4,Cdc42,Dll3,Gata2,Gata3,Gata6,Hand1,Hes1,Foxg1,Hoxa2,Isl1,Jag2,Lbx1,Ascl1,Mesp1,Myod1,Nkx2-2,Notch2,Ntf3,Otx2,Pax2,Pax6,Prrx1,Ptch2,Smarca4,Sox17,Tbx2,Wnt1,Wnt7a,Fezf2,Nkx6-3,Ntf5,Chrdl1,Barhl2,Cyp26b1
GO:0001736	establishment of planar polarity	FALSE	48	0.503398	0.604167	Abl2,Celsr1,Dab2,Dvl1,Dvl2,Dvl3,Foxf2,Fzd1,Fzd6,Lrp6,Rac1,Sfrp2,Sfrp1,Trp63,Wdr1,Wnt11,Wnt9b,Wnt5a,Wnt7a,Wnt7b,Ror2,Spag6l,Nphp1,Sfrp5,Ift20,Fzd2,Med12,Dact1,Cthrc1,Plekha4,Mllt3,Fuz,Jhy,Ptk7,Sapcd2,Cplane1,Ttc8,Vangl2,Nkd1,Sec24b,Exoc5,Celsr3,Grhl3,Dchs1,Pkhd1,Fat4,Intu,Mks1
GO:0001738	morphogenesis of a polarized epithelium	FALSE	67	0.478378	0.552239	Abl2,Actg1,Rhoa,Ctnnd1,Cdc42,Celsr1,Dab2,Dvl1,Dvl2,Dvl3,Foxf2,Fzd1,Fzd6,Foxf1,Lama3,Lama5,Lrp6,Msn,Numb,Rac1,Sfrp2,Sfrp1,Sh3bp1,Tcf15,Trp63,Wdr1,Wnt11,Wnt9b,Wnt5a,Wnt7a,Wnt7b,Ror2,Slc9a3r1,Spag6l,Nphp1,Sfrp5,Ift20,Fzd2,Med12,Dact1,Cthrc1,Plekha4,Camsap3,Mllt3,Fuz,Jhy,Ptk7,Sapcd2,Cplane1,Traf3ip1,Ttc8,Vangl2,Nkd1,Sec24b,Zdhhc7,Exoc5,Scrib,Celsr3,Crb3,Grhl3,Syne4,Dchs1,Pkhd1,Myo9a,Fat4,Intu,Mks1
GO:0001754	eye photoreceptor cell differentiation	FALSE	45	0.417856	0.444444	Prdm1,Cnga3,Gnat1,Gnat2,Gngt1,Ihh,Trpm1,Nrl,Otx2,Pax6,Pdgfb,Prkci,Prom1,Ptn,Rom1,Rp1,Sox9,Th,Thrb,Thy1,Tulp1,Vegfa,Nr2e3,Naglu,Agtpbp1,Casz1,Ush1c,Cabp4,Ttc8,Rpgrip1,Bbs4,Dio3,Rdh13,Pde6c,Bhlhe23,Crb1,Fscn2,Crb2,Mfrp,Miat,Mir182,Mir183,Mir124a-1,Mir96,Mir124a-2
GO:0001755	neural crest cell migration	FALSE	43	0.477592	0.72093	Bmp4,Bmp7,Cdc42,Cfl1,Edn1,Edn3,Ednra,Efnb1,Fgf15,Folr1,Gbx2,Gdnf,Hand2,Hif1a,Htr2b,Isl1,Lama5,Nrtn,Pax3,Pax6,Pitx2,Phox2b,Ret,Sema3b,Sema3f,Sema4a,Sema4b,Sema4c,Sema4f,Sema6b,Sema6c,Sema7a,Shh,Tbx1,Twist1,Coro1c,Sema4g,Ovol2,Sema6d,Alx1,Sema3g,Radil,Smo
GO:0001756	somitogenesis	FALSE	65	0.378464	0.461538	Abi1,Atm,Axin2,Bmpr1a,Cdx1,Cdx2,Dkk1,Dll1,Dll3,Foxc2,Kat2a,Gdf3,Foxf1,Foxa2,Lfng,Lhx1,Lrp6,Meox1,Meox2,Mesp1,Mesp2,Foxc1,Myf5,Myf6,Nkx3-1,Notch1,Otx2,Pax1,Pax3,Pcdh8,Psen2,Aldh1a2,Sfrp2,Sfrp1,T,Tbx6,Tcap,Tcf15,Trp53,Ttn,Kdm6a,Wnt3a,Wnt5a,Taf10,Ror2,Nckap1,Msgn1,Tmed2,Xrcc2,Med12,Foxb1,Nrarp,Ifitm1,Tbx18,Hes7,Pofut1,Nle1,Mib1,Dmrt2,Epb41l5,Palb2,Crb2,Ep300,Ripply2,Ripply1
GO:0001759	organ induction	FALSE	20	0.328689	0.6	Bmp2,Bmp4,Dkk1,Fgf2,Fgf3,Fgf8,Fgfr4,Gata5,Gdnf,Hoxa11,Hoxd11,Mesp1,Six1,Wnt11,Wnt2,Wnt2b,Wnt3a,Wnt5a,Spry1,Hoxc11
GO:0001764	neuron migration	FALSE	123	0.485006	0.560976	Adam17,Apbb1,Apbb2,Arx,Astn1,Atoh1,Neurod4,Neurog2,Bax,Aspm,Camk2b,Cckar,Cdh1,Cdk5,Cdk5r1,Cdk5r2,Celsr1,Cxcr4,Ccr4,Col3a1,Crk,Crkl,Drd1,Mark2,Eomes,Esr2,Evx1,Ptk2,Srgap2,Fyn,Gata2,Gata3,Gfra3,Gnrh1,Adgrg1,Foxg1,Mnx1,Il1r1,Itga3,Arhgef2,Lhx1,Lhx6,Lmx1b,Ascl1,Mdk,Met,Mapt,Neo1,Nkx6-1,Pax6,Pcm1,Pcnt,Pitx2,Phox2b,Pex2,Pex5,Rac1,Robo3,Sox1,Sox14,Spock1,Srf,Nkx2-1,Top2b,Tubb2a,Twist1,Usp9x,Vax1,Vegfa,Y…
GO:0001773	myeloid dendritic cell activation	FALSE	34	0.288943	0.352941	Cd37,Csf2,Flt3l,Hmgb1,Il10,Il4,Irf4,Itgb6,Ltbr,Clec4d,Cd244a,Notch2,Pirb,Relb,Spi1,Tgfb1,Tgfbr2,Tnfsf9,Traf6,Ubd,Klrk1,Tspan32,Slamf1,Batf,Pycard,Batf2,Dcstamp,Gimap3,Dock2,Stard7,Pilrb1,Havcr2,Gimap5,Batf3
GO:0001774	microglial cell activation	FALSE	32	0.348357	0.40625	Ager,Aif1,Atm,C5ar1,Casp1,Cst7,Ctsc,Grn,Ifng,Ifngr1,Ifngr2,Il13,Il4,Itgam,Ldlr,Mmp8,Cx3cl1,Snca,Sphk1,Tlr4,Tnf,Tyrobp,Tlr2,Stap1,Nampt,Trem2,Tlr3,Trpv1,Nr1d1,Syt11,Tafa3,Mir7116
GO:0001776	leukocyte homeostasis	FALSE	98	0.346273	0.326531	Ada,Adam17,Ahr,Akt1,Bak1,Bax,Bcl10,Bcl2a1a,Bcl2l11,Casp3,Ccnb2,Cd24a,Cd44,Coro1a,Cxcr2,Ccr2,Fadd,Fas,Fcer1g,Fcgr2b,Flt3,Slc37a4,Tsc22d3,Lilrb4a,Lilrb4a,Hc,Foxn1,Hif1a,Hmgb1,Ifng,Ikbkb,Ikbkg,Il2,Il2ra,Il3,Il6,Itgam,Jak3,Lat,Sh2b3,Anxa1,Men1,Mif,Mpl,Nkx2-3,P2rx7,Enpp1,Pik3cd,Pirb,Ppp3cb,Rag1,Rps6,Ccl2,Cxcl5,Foxp3,Sos1,Sos2,Spta1,Stat5a,Tgfb1,Tgfb2,Tnfaip3,Tnfrsf17,Tnfrsf4,Tnfsf4,Sh2b2,Tnfsf13b,Axl,…
GO:0001778	plasma membrane repair	FALSE	21	0.391159	0.238095	Cav3,Myh2,Rab3a,Smpd1,Dysf,Sytl4,Syt7,Chmp4c,2610002M06Rik,Chmp1b,Arl8b,Chmp2b,Chmp4b,Chmp5,Chmp7,Chmp6,Myof,Syt11,Chmp1a,Trim72,Fer1l5
GO:0001779	natural killer cell differentiation	FALSE	26	0.365082	0.461538	Prdm1,Flt3l,Il11ra1,Il15,Il15ra,Irf1,Lgals9,Nfil3,Ptprc,Stat5a,Tcf3,Pglyrp1,Tyro3,Ikzf1,Axl,Slamf1,Slamf6,Pglyrp2,Il21,Rabl3,Tusc2,Hectd1,Kat7,Pglyrp3,Zbtb1,Pglyrp4
GO:0001780	neutrophil homeostasis	FALSE	19	0.298908	0.157895	Cd44,Cxcr2,Ccr2,Fcgr2b,Slc37a4,Lilrb4a,Lilrb4a,Hc,Hmgb1,Ifng,Il6,Itgam,Sh2b3,Anxa1,Mpl,Pik3cd,Axl,Mthfd1,Xkr8
GO:0001782	B cell homeostasis	FALSE	30	0.413105	0.466667	Ada,Ahr,Bak1,Bax,Bcl10,Bcl2a1a,Bcl2l11,Casp3,Cd44,Hif1a,Ikbkb,Ikbkg,Mif,Enpp1,Pik3cd,Pirb,Foxp3,Sos1,Sos2,Tnfaip3,Sh2b2,Tnfsf13b,Tnfrsf13b,Ppp2r3c,Tnfrsf13c,Traf3ip2,Nckap1l,Gapt,Rc3h2,Rc3h1
GO:0001783	B cell apoptotic process	FALSE	38	0.299949	0.157895	Ada,Bak1,Bax,Bcl10,Bcl2a1a,Blk,Cd24a,Cd44,Crkl,Il10,Il2,Mif,Myc,Pten,Aurkb,Noc2l,Il21,Ormdl3,Traf3ip2,Foxp1,Hsh2d,Fnip1,Irs2,Mir18,Mir20a,Mir19b-2,Mir106a,Mir363,Mir93,Mir19a,Mir17,Mir20b,Mir106b,Mir25,Mir92-2,Mir19b-1,Mir92-1,Mir18b
GO:0001823	mesonephros development	FALSE	80	0.470542	0.7	Agtr1a,Agtr1b,Agtr2,Arg2,Bmp2,Bmp4,Bmp7,Cat,Cd44,Cer1,Crlf1,Dlg1,Fgf2,Fgf8,Fgfr2,Foxc2,Gata3,Gdf11,Gdnf,Gsta3,Hes1,Hey1,Foxd1,Hoxa11,Hoxb7,Hoxd11,Hs3st3a1,Ilk,Lama5,Lhx1,Epcam,Smad5,Smad6,Foxc1,Myc,Nog,Pax2,Pax8,Pgf,Pspn,Rara,Ren1,Ret,Sfrp1,Shh,Sim1,Six1,Six2,Six4,Sox9,Hnf1b,Tcf21,Tgfb1,Timeless,Vegfa,Wnt1,Wnt9b,Wnt2b,Wnt4,Wnt6,Wt1,Grem1,Hs2st1,Osr1,Spry1,Hs3st3b1,Smad9,Tacstd2,Sall1,Ctnnbip1,Tme…
GO:0001824	blastocyst development	FALSE	131	0.359705	0.251908	Ada,Akap3,Bnip2,Brca2,Cdh1,Cdx2,Chek1,Cops2,Dmbt1,Dad1,Dcpp1,Elf3,Eomes,Etv2,Gabpa,Emg1,Grn,Hcfc1,Hbegf,Foxd3,Klf4,Tm4sf1,Matr3,Mfng,Mxi1,Ndufa2,Nek2,Nodal,Furin,Pemt,Pou5f1,Ptpn18,Rad51b,Rrm2,Stmn3,Smarca4,Sox17,Sp1,Spic,Srf,Supt6,Suv39h1,Hnf1a,Hnf1b,Tfap2c,Tead4,Tjp1,Ube2a,Yap1,Zpr1,Zp3,Psmc4,Esrrb,Cul3,Nbn,Lats2,Lats2,Nasp,Bysl,Actl6a,Brd4,Taf8,Sf3b6,Coprs,Pbrm1,Asf1b,Zfp830,Lpar6,Xab2,Ttll4,H…
GO:0001825	blastocyst formation	FALSE	51	0.382211	0.294118	Ada,Cdh1,Cdx2,Eomes,Gabpa,Foxd3,Tm4sf1,Matr3,Mfng,Mxi1,Nodal,Furin,Pou5f1,Ptpn18,Sox17,Sp1,Srf,Supt6,Hnf1b,Tfap2c,Tead4,Tjp1,Yap1,Zp3,Esrrb,Cul3,Lats2,Lats2,Bysl,Actl6a,Sf3b6,Pbrm1,Rtn4,Cnot2,Hopx,Rrp7a,Kdm4c,Sf3b1,Wdr74,Nop2,Mfn2,Nle1,Uspl1,Txnrd3,Cnot1,Ccnb1ip1,Pnldc1,Prickle2,Pramel7,Prdm14,Rbm46
GO:0001829	trophectodermal cell differentiation	FALSE	20	0.366138	0.35	Ada,Cdh1,Cdx2,Eomes,Foxd3,Nodal,Pou5f1,Sp1,Srf,Tfap2c,Tead4,Yap1,Esrrb,Cul3,Bysl,Cnot2,Hopx,Cnot1,Prickle2,Rbm46
GO:0001832	blastocyst growth	FALSE	25	0.339126	0.12	Brca2,Chek1,Cops2,Dmbt1,Hbegf,Pou5f1,Rad51b,Smarca4,Zpr1,Esrrb,Nbn,Brd4,Taf8,Zfp830,Ints1,Gins1,Ncapg2,Rtf1,Ndel1,Sall4,Pelo,Gins4,Dicer1,Palb2,Ubtfl1
GO:0001833	inner cell mass cell proliferation	FALSE	15	0.336848	0.0666667	Brca2,Chek1,Cops2,Dmbt1,Zpr1,Brd4,Taf8,Ints1,Gins1,Ncapg2,Ndel1,Sall4,Pelo,Gins4,Palb2
GO:0001835	blastocyst hatching	FALSE	32	0.382021	0.34375	Akap3,Grn,Hcfc1,Ndufa2,Pemt,Stmn3,Smarca4,Suv39h1,Ube2a,Coprs,Asf1b,Lpar6,Cmtm3,Smim14,Bcor,9130008F23Rik,Suds3,Ankrd7,Tbl1xr1,Prss28,Prss29,Ccdc62,Rbbp8,Zfp420,Fbll1,St8sia6,Zfp14,Hs3st6,Ccdc24,Slc25a34,Crxos,Zbed6
GO:0001836	release of cytochrome c from mitochondria	FALSE	57	0.420159	0.280702	Akt1,Atp7a,Bad,Bak1,Bax,Bcl2l1,Bcl2l2,Bcl2l2,Bid,Hrk,Bik,Bcl2l11,Casp1,Casp2,Cideb,Fas,Fxn,Gpx1,Hgf,Lmna,Mmp9,Plaur,Tnfsf10,Trp53,Trp73,Prkn,Bok,Pla2g6,Psmd10,Sfn,Higd1a,Pdcd5,Mllt11,Pmaip1,Moap1,Ghitm,Fis1,Prelid1,Timm50,Pycard,Pink1,Triap1,Plscr3,Dnm1l,Opa1,Wdr35,Mff,Gper1,Nol3,Ppif,Ggct,Mfn2,Bbc3,Bmf,Arrb2,Parl,Pam16l
GO:0001837	epithelial to mesenchymal transition	FALSE	124	0.436187	0.58871	Adam15,Ager,Axin2,Bmp2,Bmp4,Bmp7,Chrd,Col1a1,Dab2,Dag1,Ddx5,Edn1,Ednra,Efna1,Eng,Eomes,Erg,Ezh2,Fgf8,Fgfr2,Gata3,Pdpn,Gsc,Has2,Hey1,Hey2,Hif1a,Hmga2,Foxa1,Foxa2,Hnrnpab,Hpn,Il1b,Il6,Isl1,Jag1,Loxl3,Lrp6,Mdk,Foxc1,Msx1,Msx2,Nfatc1,Nog,Notch1,Notch4,Ppp2ca,Pten,Rock1,Rock2,Sfrp2,Sfrp1,Snai2,Snai1,Sox9,Tbx3,Tcof1,Tgfb1,Tgfb1i1,Tgfb2,Tgfb3,Tgfbr2,Trim28,Nkx2-1,Tsc2,Twist1,Vegfa,Wnt11,Wnt2,Wnt5a,Grem1…
GO:0001838	embryonic epithelial tube formation	FALSE	124	0.483389	0.580645	Abl2,Adm,Apaf1,Bcl10,Bmp4,Bmp5,Bmp7,Casp3,Casp8,Celsr1,Cfl1,Coq7,Dvl1,Dvl2,Dvl3,Enah,Folr1,Brd2,Fzd1,Fzd6,Gata3,Kat2a,Gdnf,Lrp2,Hand1,Hif1a,Irx1,Irx2,Irx3,Lhx2,Lrp6,Mthfr,Nodal,Nog,Pax2,Pax3,Pax8,Pfn1,Prkacb,St14,Rab23,Rara,Rarg,Ret,Rock2,Rps7,Sfrp2,Sema4c,Sfrp1,Shh,Stil,Six1,Six4,Ski,Sox4,Sox9,Spint1,T,Hnf1b,Tfap2a,Tead2,Tgfb1,Tgfb2,Tgif1,Traf6,Tsc2,Twist1,Kdm6a,Vasp,Wnt9b,Wnt4,Wnt5a,Wnt6,Zic2,G…
GO:0001841	neural tube formation	FALSE	106	0.473245	0.556604	Abl2,Adm,Apaf1,Bcl10,Bmp4,Bmp5,Bmp7,Casp3,Casp8,Celsr1,Cfl1,Coq7,Dvl1,Dvl2,Dvl3,Enah,Folr1,Brd2,Fzd1,Fzd6,Kat2a,Lrp2,Hif1a,Lhx2,Lrp6,Mthfr,Nodal,Nog,Pax2,Pax3,Pfn1,Prkacb,St14,Rab23,Rara,Rarg,Rock2,Rps7,Sfrp2,Sema4c,Sfrp1,Shh,Stil,Ski,Sox4,Spint1,T,Tfap2a,Tead2,Tgfb1,Tgfb2,Tgif1,Traf6,Tsc2,Twist1,Kdm6a,Vasp,Wnt5a,Zic2,Sufu,Nckap1,Deaf1,Sfrp5,Rala,Tmed2,Fzd2,Sall1,Med12,Tsc1,Zic5,Ift172,Cthrc1,Ipm…
GO:0001843	neural tube closure	FALSE	91	0.480591	0.571429	Abl2,Adm,Apaf1,Bcl10,Bmp4,Casp3,Celsr1,Dvl1,Dvl2,Dvl3,Enah,Folr1,Brd2,Fzd1,Fzd6,Kat2a,Lrp2,Lhx2,Lrp6,Mthfr,Nog,Pax2,Pax3,Pfn1,Prkacb,St14,Rab23,Rara,Rarg,Rock2,Rps7,Sfrp2,Sema4c,Sfrp1,Stil,Ski,Spint1,T,Tfap2a,Tead2,Tgfb1,Tgfb2,Tgif1,Traf6,Tsc2,Twist1,Kdm6a,Vasp,Wnt5a,Zic2,Sufu,Nckap1,Deaf1,Sfrp5,Rala,Tmed2,Fzd2,Sall1,Med12,Tsc1,Zic5,Ift172,Cthrc1,Fuz,Ptk7,Opa1,Specc1l,Cluap1,Ift122,Arid1a,Vangl2,…
GO:0001845	phagolysosome assembly	FALSE	15	0.446846	0.466667	Coro1a,Cln3,Myo7a,P2rx7,Pla2g5,Rab20,Rab7,Rab34,Srpx,Syt7,Arl8b,Rab14,Spg11,Rab7b,Rab39
GO:0001881	receptor recycling	FALSE	28	0.476819	0.571429	Ache,Agtr1a,Anxa2,Dab2,Ldlr,Nsg1,Psen2,Rab11b,Snca,Vamp3,Bves,Ramp3,Ehd3,Lamtor1,Rep15,Arap1,Optn,Chmp5,Trat1,Plekhj1,Arfgef2,Pcsk9,Scrib,Ap1ar,Rab29,Pheta1,Lmtk2,Pheta2
GO:0001885	endothelial cell development	FALSE	57	0.426468	0.578947	Add1,Cdh5,Cldn1,Cldn3,Col15a1,Col18a1,S1pr3,Ednra,F2rl1,Fasn,S1pr2,Gpx1,Hoxa13,Hpse,Icam1,Ikbkb,Il1b,F11r,Cnmd,Met,Afdn,Msn,Myd88,Notch4,Pecam1,Abcb1b,Proc,Ptprs,Rdx,Rock1,Rock2,Sox18,Stc1,Tjp1,Tnf,Tnfrsf1a,Vegfa,Ezr,Plod3,Tjp3,Myadm,Tnmd,Zdhhc21,Col22a1,Col24a1,Rap2c,Robo4,Rapgef2,Rapgef1,Rap1a,Dicer1,Pde2a,Pde2a,Rap1b,Marveld2,Akap11,Mir874
GO:0001889	liver development	FALSE	104	0.414391	0.451923	Acadm,Ada,Ahr,Gfer,Arf6,Atf2,Bmp4,Rb1cc1,Ccnd1,Cdkn2a,Cebpa,Cebpb,Cfc1,Cflar,Elk1,Ezh2,Fgf18,Foxm1,Gata6,Gli1,Hes1,Hgf,Hhex,Hlx,Hmbs,Hmox1,Foxa3,Hnf4a,Onecut1,Hp,Hpn,Ifng,Igf2r,Il6,Jarid2,Klf1,Anxa1,Mdk,Meg3,Mesp1,Met,Mki67,Nf1,Nodal,Notch1,Notch2,Pck1,Pdx1,Pik3ca,Pkm,Pkd1,Plau,Prkcsh,Proc,Ptn,Rela,Rps6ka1,Frzb,Smarca4,Sox9,Sp1,Aurka,Hnf1a,Hnf1b,Tgfa,Tnfaip3,Vwf,Wnt1,Wnt3a,Xbp1,Zic3,Taf10,Ceacam1…
GO:0001890	placenta development	FALSE	146	0.393382	0.445205	Ada,Adm,Akt1,Prdx3,Arnt,Prdm1,Bmp5,Bmp7,Bmpr2,Zfp36l1,Birc6,Ccnf,Cdh1,Cdkn1b,Cdkn1c,Cdx2,Cdx4,Cebpa,Cebpb,Socs3,Cited1,Csf2,Ctsb,Dlx3,Eomes,Epor,Erf,Esx1,Etv2,Fgfr2,Fosl1,Fzd5,Gata2,Gcm1,Gjb3,Gjb5,Grb2,Hand1,Hes1,Hey1,Hey2,Foxd3,Hif1a,Hsd17b2,Hsf1,Igf2,Ccn1,Il10,Il11ra1,Itga4,Krt19,Krt8,Lep,Lhx3,Lhx4,Lif,Ascl2,Mdfi,Met,Ncoa1,Ndp,Nfe2,Nodal,Notch2,Nsdhl,Pdgfb,Pkd1,Pla2g4a,Serpine1,Plcd1,Plg,St14,P…
GO:0001892	embryonic placenta development	FALSE	95	0.38628	0.410526	Adm,Akt1,Arnt,Prdm1,Bmp5,Bmp7,Zfp36l1,Birc6,Cdkn1c,Cdx2,Cdx4,Cebpa,Cebpb,Socs3,Cited1,Csf2,Eomes,Erf,Esx1,Fgfr2,Fzd5,Gata2,Gcm1,Gjb5,Grb2,Hand1,Hes1,Hey1,Hey2,Foxd3,Hif1a,Hsf1,Igf2,Ccn1,Il10,Itga4,Krt19,Krt8,Lif,Ascl2,Mdfi,Ncoa1,Nfe2,Nodal,Nsdhl,Pdgfb,Pkd1,Plcd1,Plg,St14,Snai1,Sox15,Sp1,Spint1,Plk4,Tfeb,Trim28,Phlda2,Vcam1,Wnt2,Wnt7b,Dnajb6,Taf10,Esrrb,Mapk1,Nrk,Ttpa,Hs6st1,E2f7,Pcdh12,Cts7,Cts8,…
GO:0001893	maternal placenta development	FALSE	27	0.43009	0.407407	Akt1,Prdx3,Prdm1,Bmpr2,Cdh1,Ctsb,Epor,Il11ra1,Lif,Nodal,Pla2g4a,Ptgis,Ptgs2,Ptn,Rxra,Rxrb,Dedd,Mapk1,Mapk3,Tmed2,Ghrl,Tppp3,Tcf23,Ash1l,Ghsr,Kiss1,Ldoc1
GO:0001895	retina homeostasis	FALSE	51	0.422693	0.470588	Abca4,Bsg,Cdh3,Clcn3,Ush1g,Mak,Mdm1,Map1a,Prom1,Rp1,Rpe65,Sod1,Tub,Tulp1,Ush2a,Vhl,Esrrb,Cln8,Bbs1,Cib2,Mkks,Dram2,Bbs2,Bbs10,Ush1c,Nphp3,Nxnl2,Lca5,Usp45,Bbs4,Spata7,Adgrv1,Aipl1,Slc28a3,Cdhr1,Crb1,Rho,Wdr36,Pde6a,Clrn1,Crocc,Nxnl1,Crb2,Bbs12,Nphp4,Slc28a2,Rp1l1,Vstm4,Cngb1,Slc28a2b,Poc1b
GO:0001910	regulation of leukocyte mediated cytotoxicity	FALSE	120	0.301506	0.325	Ager,Gfer,Ap1g1,Arg1,Azgp1,B2m,Cd1d1,Cd1d2,Crk,Dnase1,Dnase1l3,F2rl1,Fadd,Cxcl1,H2-Bl,H2-D1,H2-K1,H2-M10.1,H2-M2,H2-M3,H2-M9,H2-Q1,H2-Q10,H2-Q2,H2-Q4,H2-Q7,H2-T10,H2-T22,H2-T23,H2-T24,H2-T3,Mr1,Hspa8,Igf2,Il12a,Il12b,Il18rap,Il7r,Itgam,Klrc1,Klrc2,Klrd1,Lag3,Lamp1,Lep,Lgals9,Klrb1c,P2rx7,Pnp,Pomc,Ppp3cb,Ptprc,Nectin2,Raet1a,Raet1b,Raet1c,Ccl2,Cxcl5,Spi1,Sh2d1a,Serpinb9b,Serpinb9c,Serpinb9f,Serpin…
GO:0001911	negative regulation of leukocyte mediated cytotoxicity	FALSE	29	0.280963	0.310345	Gfer,Crk,Igf2,Il7r,Klrd1,Lgals9,Ppp3cb,Ptprc,Serpinb9b,Serpinb9c,Serpinb9f,Serpinb9e,Serpinb9,Serpinb9d,Tap1,Tap2,Ceacam1,Sh2d1b1,Clec12b,Klrb1b,Clec2d,Serpinb9g,Nckap1l,Muc4,Havcr2,Arrb2,Klre1,Serpinb9h,Sh2d1b2
GO:0001912	positive regulation of leukocyte mediated cytotoxicity	FALSE	90	0.306504	0.288889	Ap1g1,Arg1,Azgp1,B2m,Cd1d1,Cd1d2,F2rl1,Fadd,Cxcl1,H2-Bl,H2-D1,H2-K1,H2-M10.1,H2-M2,H2-M3,H2-M9,H2-Q1,H2-Q10,H2-Q2,H2-Q4,H2-Q7,H2-T10,H2-T22,H2-T23,H2-T24,H2-T3,Mr1,Hspa8,Il12a,Il12b,Il18rap,Itgam,Klrc1,Klrc2,Klrd1,Lag3,Lamp1,Klrb1c,P2rx7,Pnp,Pomc,Ptprc,Nectin2,Raet1a,Raet1b,Raet1c,Ccl2,Spi1,Sh2d1a,Stat5a,Tap2,Tyrobp,Vav1,Sh2d1b1,Klrk1,Slamf6,Pvr,Stx7,Cd160,Crtam,Raet1d,Stap1,Klrc3,Il21,Ulbp1,Gima…
GO:0001913	T cell mediated cytotoxicity	FALSE	68	0.327675	0.382353	Ager,Azgp1,B2m,Cd1d1,Cd1d2,Ctsc,Ctsh,Emp2,Fadd,Gzmb,H2-Bl,H2-D1,H2-K1,H2-M10.1,H2-M2,H2-M3,H2-M9,H2-Q1,H2-Q10,H2-Q2,H2-Q4,H2-Q7,H2-T10,H2-T22,H2-T23,H2-T24,H2-T3,Mr1,Hprt,Hspa8,Il12a,Il12b,Il7r,Klrd1,Gzmm,P2rx7,Prf1,Pnp,Ppp3cb,Ptprc,Nectin2,Serpinb9b,Serpinb9,Tap2,Gfus,Pvr,Stx7,Ripk3,Stx11,Il23a,Slc22a13,Nckap1l,H2-Q6,H2-Q9,H2-M10.3,Muc4,Cyrib,H2-M10.4,H2-M11,H2-M1,H2-M10.5,H2-M5,H2-M10.2,Raet1e,…
GO:0001914	regulation of T cell mediated cytotoxicity	FALSE	56	0.331714	0.392857	Ager,Azgp1,B2m,Cd1d1,Cd1d2,Fadd,H2-Bl,H2-D1,H2-K1,H2-M10.1,H2-M2,H2-M3,H2-M9,H2-Q1,H2-Q10,H2-Q2,H2-Q4,H2-Q7,H2-T10,H2-T22,H2-T23,H2-T24,H2-T3,Mr1,Hspa8,Il12a,Il12b,Il7r,Klrd1,P2rx7,Pnp,Ppp3cb,Ptprc,Nectin2,Tap2,Pvr,Stx7,Ripk3,Il23a,Slc22a13,Nckap1l,H2-Q6,H2-Q9,H2-M10.3,Muc4,Cyrib,H2-M10.4,H2-M11,H2-M1,H2-M10.5,H2-M5,H2-M10.2,H2-M10.6,Gm7030,Gm8909,Gm11127
GO:0001916	positive regulation of T cell mediated cytotoxicity	FALSE	49	0.343367	0.408163	Azgp1,B2m,Cd1d1,Cd1d2,Fadd,H2-Bl,H2-D1,H2-K1,H2-M10.1,H2-M2,H2-M3,H2-M9,H2-Q1,H2-Q10,H2-Q2,H2-Q4,H2-Q7,H2-T10,H2-T22,H2-T23,H2-T24,H2-T3,Mr1,Hspa8,Il12a,Il12b,P2rx7,Pnp,Ptprc,Nectin2,Tap2,Pvr,Stx7,Il23a,Slc22a13,H2-Q6,H2-Q9,H2-M10.3,Cyrib,H2-M10.4,H2-M11,H2-M1,H2-M10.5,H2-M5,H2-M10.2,H2-M10.6,Gm7030,Gm8909,Gm11127
GO:0001919	regulation of receptor recycling	FALSE	20	0.488218	0.6	Ache,Agtr1a,Anxa2,Dab2,Ldlr,Nsg1,Psen2,Snca,Vamp3,Bves,Ramp3,Lamtor1,Arap1,Optn,Chmp5,Trat1,Pcsk9,Scrib,Ap1ar,Rab29
GO:0001935	endothelial cell proliferation	FALSE	147	0.356179	0.340136	Acvrl1,Adam17,Adora2b,Ager,Agtr1a,Agtr1b,Akt1,Alox5,Ang,Ang3,Ang2,Apoa1,Apoh,Arg1,Atp5a1,Atpif1,Bmp2,Bmp4,Gdf2,Bmpr2,Cav1,Cav2,Cd34,Cxcr3,Ccr3,Col4a3,Cyba,Dlg1,Prl8a2,Ecm1,Egf,Egr3,Aimp1,Eng,Epha2,Fgf2,Fgfbp1,Vegfd,Flt4,Fut1,Gata2,Hmgb1,Hmox1,Htr2b,Igf2,Il10,Il12a,Il12b,Itga4,Itgb1bp1,Itgb3,Kdr,Cnmd,Lep,Mdk,Nf1,Ngfr,Nras,Pdgfb,Pgf,Pik3cd,Prkca,Prl3b1,Prl2c2,Prl7d1,Prkx,Prl,Prl4a1,Prl6a1,Prl8a6,Pr…
GO:0001936	regulation of endothelial cell proliferation	FALSE	134	0.347048	0.335821	Acvrl1,Adam17,Adora2b,Ager,Agtr1a,Agtr1b,Akt1,Alox5,Ang,Ang3,Ang2,Apoh,Arg1,Atp5a1,Atpif1,Bmp2,Bmp4,Gdf2,Bmpr2,Cav1,Cav2,Cxcr3,Ccr3,Col4a3,Cyba,Prl8a2,Ecm1,Egf,Egr3,Aimp1,Eng,Fgf2,Fgfbp1,Vegfd,Flt4,Fut1,Gata2,Hmgb1,Hmox1,Htr2b,Igf2,Il10,Il12a,Il12b,Itga4,Itgb3,Kdr,Cnmd,Lep,Mdk,Nf1,Ngfr,Nras,Pdgfb,Pgf,Pik3cd,Prkca,Prl3b1,Prl2c2,Prl7d1,Prl,Prl4a1,Prl6a1,Prl8a6,Prl7a1,Prl7a2,Aldh1a2,Ccl12,Ccl2,Sp1,S…
GO:0001937	negative regulation of endothelial cell proliferation	FALSE	58	0.26983	0.172414	Acvrl1,Ager,Alox5,Apoh,Atp5a1,Atpif1,Gdf2,Cav1,Cav2,Cxcr3,Col4a3,Prl8a2,Aimp1,Eng,Il12a,Il12b,Cnmd,Nf1,Ngfr,Prl3b1,Prl2c2,Prl7d1,Prl,Prl4a1,Prl6a1,Prl8a6,Prl7a1,Prl7a2,Ccl12,Ccl2,Stat1,Thbs1,Tnf,Tsc2,Xdh,Synj2bp,Prl3c1,Prl5a1,Dll4,Pdcd10,Prl2a1,Ghrl,Tnmd,Prl2b1,Prl3a1,Prl8a9,Prl7c1,Atoh8,Prl8a1,Prl8a8,Prl7b1,Krit1,Mmrn2,Prl2c5,Prl3d2,Prl3d3,Vash1,Prl2c1
GO:0001938	positive regulation of endothelial cell proliferation	FALSE	78	0.410279	0.474359	Acvrl1,Adam17,Adora2b,Agtr1a,Agtr1b,Akt1,Ang,Ang3,Ang2,Arg1,Bmp2,Bmp4,Gdf2,Bmpr2,Cav1,Cav2,Ccr3,Cyba,Ecm1,Egf,Egr3,Fgf2,Fgfbp1,Vegfd,Flt4,Gata2,Hmgb1,Hmox1,Htr2b,Igf2,Il10,Itga4,Itgb3,Kdr,Mdk,Nf1,Nras,Pdgfb,Pgf,Pik3cd,Prkca,Ccl2,Sp1,Stat5a,Thbs4,Vegfa,Vegfc,Wnt2,Wnt5a,Aplnr,Akt3,Dysf,Mydgf,Apln,Sirt6,Ccl24,Ghrl,Nrarp,Pdcl3,Zfp580,Emc10,Pold4,Rptor,Lrg1,Rictor,Sirt1,Hmgb2,Prkd2,Plxnb3,Dicer1,Ghsr,…
GO:0001941	postsynaptic membrane organization	FALSE	30	0.499616	0.5	Chrnb1,Cdh2,Cel,Crkl,Dlg4,Dvl1,Fzd9,Gdnf,Glrb,Htr1a,Nrxn2,Musk,Ptn,Rapsn,Sorbs1,Cript,Rer1,Mesd,Snx27,Chrdl1,Lrrc4,Nlgn2,Lrp4,Zmynd8,Ssh1,Grip2,Nlgn3,Gphn,Lhfpl4,Colq
GO:0001942	hair follicle development	FALSE	91	0.405851	0.472527	Acvr1b,Akt1,Alx4,Apc,Atp7a,Barx2,Runx3,Cdh3,Celsr1,Dkk1,Dlx3,Edar,Ercc2,Ext1,Fgf7,Fgfr2,Fst,Fzd6,Gli2,Foxn1,Foxq1,Hoxc13,Hpse,Krt17,Krt27,Krtap6-2,Dsg4,Lama5,Ldb1,Lhx2,Msx2,Myo5a,Nf1,Ngfr,Notch1,Nsdhl,Pdgfa,Psen2,Ptgs2,Rela,Shh,Snai1,Sos1,Sox18,Sox9,Tfap2c,Tgfb2,Tnf,Trp63,Wnt10a,Wnt10b,Wnt5a,Pla2g10,Trpc4ap,Krt71,Pias4,Sav1,Sostdc1,Dnase1l2,Zdhhc21,Fuz,Krt25,Tradd,Tmem79,Mfsd12,Prss8,Pum2,Vangl2,…
GO:0001945	lymph vessel development	FALSE	25	0.361033	0.6	Acvr2b,Acvrl1,Bmpr2,Epha2,Foxc2,Flt4,Pdpn,Kdr,Foxc1,Nfatc1,Ngp,Pkd1,Ppp3cb,Ptpn14,Sox18,Syk,Tbx1,Tie1,Vegfa,Vegfc,Lgals12,Svep1,Clec14a,Vash1,Tmem204
GO:0001946	lymphangiogenesis	FALSE	19	0.393304	0.578947	Acvr2b,Acvrl1,Bmpr2,Epha2,Foxc2,Flt4,Pdpn,Foxc1,Nfatc1,Ngp,Pkd1,Ppp3cb,Ptpn14,Sox18,Tie1,Vegfa,Vegfc,Clec14a,Vash1
GO:0001947	heart looping	FALSE	51	0.377225	0.372549	Cfc1,Dll1,Eng,Foxh1,Fgf8,Folr1,Gata4,Hand1,Hand2,Hif1a,Ihh,Kif3a,Lbx1,Lrp6,Mesp1,Nkx2-5,Nodal,Notch1,Notch2,Aldh1a2,Shh,Stil,Sox17,Srf,Tbx2,Tbx3,Tbx6,Tgfbr2,Wnt3a,Wnt5a,Zic3,Aplnr,Sufu,Ccdc39,Tmed2,Tbx20,Asb2,Ift172,Arl13b,Dnaaf1,Ccdc103,Nphp3,Cluap1,Vangl2,Ovol2,Ccdc40,Mib1,Kdm2a,Smo,Noto,Rnf207
GO:0001952	regulation of cell-matrix adhesion	FALSE	93	0.474913	0.569892	Macf1,Actg1,Acvrl1,Adam15,Rhod,Bst1,Cask,Cd36,Cd3e,Cdk6,Cdkn2a,Cfl1,Csf1,Dag1,Dapk3,Emp2,Epha1,Ptk2,Fut1,Onecut1,Hoxa7,Hpse,Ilk,Itgb1bp1,Itgb3,Jag1,Jup,Kdr,Ldb1,Mmp12,Mmp14,Myf5,Myoc,Nf1,Ninj1,Pik3r1,Prkcz,Serpine1,Plau,Ccl21a,Pten,Ptpn11,Ptpra,Ptprj,Rac1,Rock1,Rras,S100a10,Slk,Tdgf1,Tek,Thbs1,Thy1,Gfus,Vegfa,Vegfc,Wnt4,Coro1c,Grem1,Cib1,Map4k4,Postn,Mink1,Gsk3b,Ccl28,Trem1,Efemp2,Tsc1,Ppm1f,Cams…
GO:0001953	negative regulation of cell-matrix adhesion	FALSE	26	0.468718	0.615385	Acvrl1,Adam15,Cask,Cdkn2a,Hoxa7,Itgb1bp1,Jag1,Mmp12,Mmp14,Myoc,Nf1,Pik3r1,Serpine1,Pten,Thbs1,Coro1c,Postn,Clasp2,Plet1,Dusp22,Rcc2,Muc4,Bcas3,Rasa1,Acer2,Fam107a
GO:0001954	positive regulation of cell-matrix adhesion	FALSE	51	0.484706	0.509804	Cd36,Cd3e,Cdk6,Cfl1,Csf1,Dag1,Emp2,Epha1,Fut1,Hpse,Ilk,Itgb1bp1,Itgb3,Jup,Kdr,Myoc,Ninj1,Prkcz,Ccl21a,Ptpn11,Ptprj,Rac1,Rock1,Rras,S100a10,Tdgf1,Tek,Thy1,Gfus,Vegfa,Vegfc,Wnt4,Cib1,Map4k4,Gsk3b,Ccl28,Trem1,Efemp2,Tsc1,Ppm1f,Skap1,Plekha2,Hrg,Col16a1,Lims1,Dicer1,Fermt2,Epb41l5,Fermt1,Disc1,Ccl21b
GO:0001958	endochondral ossification	FALSE	26	0.430827	0.769231	Alpl,Bmp4,Cbs,Col10a1,Col13a1,Col2a1,Col1a1,Dlx5,Ext1,Fgf18,Hspg2,Inppl1,Foxc1,Mmp13,Mmp14,Mmp16,Nab1,Nab2,Enpp1,Pthlh,Scx,Cst10,Ift80,Sik3,Tmem119,Phospho1
GO:0001959	regulation of cytokine-mediated signaling pathway	FALSE	113	0.345929	0.327434	Adipoq,Adam17,Apoa1,Arg1,Casp1,Cav1,Cd24a,Socs1,Cxcr4,Csf1,Ecm1,Edn1,F2rl1,Fadd,Gfi1,Hif1a,Hipk1,Hpx,Hspa1b,Irgm1,Igtp,Il1r1,Il1r2,Irak1,Il1rn,Il6,Il6st,Il7,Laptm5,Sh2b3,Mmp12,Naip1,Naip2,Naip5,Naip6,Padi2,Cnot7,Ppp2cb,Ptprc,Ripk1,Nr1h4,Sphk1,Stat2,Syk,Otop1,Tnfrsf1a,Traf2,Traip,Trex1,Txk,Wnt5a,Oas1g,Sigirr,Axl,Prkn,Ube2k,Tslp,Irf7,Irf3,Il36rn,Usp27x,Samhd1,Gps2,Mettl3,Ikbke,Stap1,Zbp1,Pias4,Pyca…
GO:0001960	negative regulation of cytokine-mediated signaling pathway	FALSE	56	0.309922	0.232143	Adipoq,Apoa1,Arg1,Cav1,Ecm1,F2rl1,Il1r2,Il1rn,Il6,Il6st,Sh2b3,Mmp12,Naip1,Naip2,Naip5,Naip6,Padi2,Cnot7,Ppp2cb,Ptprc,Nr1h4,Stat2,Otop1,Traip,Trex1,Oas1g,Sigirr,Il36rn,Samhd1,Gps2,Mettl3,Stap1,Pias4,Mul1,Cactin,Irak3,Ccdc3,Palm3,Dcst1,Nol3,Trem2,Oas1d,Oas1c,Ythdf2,Ttll12,Ythdf3,Oas1e,Peli3,Oas1f,Oas3,Oas1h,Oas1a,Birc7,Nlrc5,Parp14,Isg15
GO:0001961	positive regulation of cytokine-mediated signaling pathway	FALSE	48	0.350222	0.375	Adam17,Casp1,Cxcr4,Csf1,Edn1,Fadd,Gfi1,Hif1a,Hpx,Hspa1b,Irgm1,Igtp,Il1r1,Il7,Laptm5,Mmp12,Ripk1,Traf2,Txk,Wnt5a,Axl,Prkn,Ube2k,Tslp,Irf7,Irf3,Usp27x,Ikbke,Zbp1,C1qtnf4,Trim32,Sting1,Crebrf,Parp9,Trim44,Trem2,Trim6,Ripk2,Rnf185,Hspa1a,Trim41,Ticam2,Mavs,Cd300lf,Cpne1,Trim56,Nlrc5,Parp14
GO:0001963	synaptic transmission, dopaminergic	FALSE	22	0.516732	0.772727	Chrnb2,Adora2a,Cdk5,Crh,Crhbp,Drd1,Drd4,Flot1,Gdnf,Ptgs2,Slc6a2,Snca,Th,Tor1a,Prkn,Pnkd,Park7,Aph1c,Pink1,Rasd2,Aph1b,Arrb2
GO:0001964	startle response	FALSE	19	0.538195	0.578947	Adora2a,Fabp7,Drd3,Dvl1,Glrb,Grin1,Grin2d,Npas1,Pten,Ucn,Bace1,Prkn,Chd8,Aph1c,Get1,Otof,Aph1b,Slitrk6,Nlgn3
GO:0001974	blood vessel remodeling	FALSE	39	0.419315	0.538462	Acvr2b,Acvrl1,Angpt2,Ahr,Atp7a,Bak1,Bax,Bmpr2,Cbs,Ccr2,Dbh,Ednra,Eln,Erg,Ext1,Fgf8,Foxc2,Flt4,Hoxa3,Itga4,Jag1,Lif,Foxc1,Nos2,Nos3,Tbx1,Tgfb2,Vegfa,Axl,Ceacam1,Dll4,Cts8,Pbrm1,Nol3,Hrg,Abr,Bcr,Crb1,Flna
GO:0001990	regulation of systemic arterial blood pressure by hormone	FALSE	39	0.362177	0.461538	Ace,Agtr1a,Agtr1b,Agtr2,Rhoa,Avpr2,Cpa3,Cyba,Cyp11b2,Cyp2j5,Drd3,Drd5,Edn1,Edn2,Edn3,Enpep,F2r,F2rl1,G6pdx,Gja5,Hsd11b2,Klk1b26,Mcpt4,Ndst2,Nos3,Oxtr,Serpinf2,Ren1,Nkx2-1,Avpr1b,Corin,Avpr1a,Ace2,Atp6ap2,Sucnr1,Olfr78,Ace3,Nox1,Rasl10b
GO:0002011	morphogenesis of an epithelial sheet	FALSE	48	0.465386	0.541667	Acvrl1,Bmp5,Bmp7,Cd151,Cd44,Col5a1,Dag1,Dvl1,Dvl2,Pdpn,Hbegf,Hoxb4,Ccn1,Jag1,Ajuba,Lrp6,Mmp12,Msx2,Notch1,Notch2,Pten,Scnn1b,Scnn1g,Snai2,Sos1,Srf,Lin7c,Wnt5a,Wnt7a,Map3k1,Tor1a,Dll4,Pdcd10,Tbx20,Clasp2,Plet1,Clasp1,Pard3,Vangl2,Hoxb2,Flna,Fermt2,Mrtfa,Arhgap35,Carmil2,Fermt1,Zfp568,Megf8
GO:0002021	response to dietary excess	FALSE	27	0.418078	0.555556	Adrb2,Adrb3,Bmp8b,Cckar,Gdf3,Guca2b,Lep,Mc4r,Enpp1,Sct,Ucp1,Gdf15,Mapk14,Trpv4,Oma1,Gpr39,Sgip1,Rmi1,Tbl1xr1,Pnpla3,Trpv1,Nmur2,Clic5,Rasal2,Sctr,Gfral,Prlh
GO:0002026	regulation of the force of heart contraction	FALSE	19	0.405012	0.421053	Adm,Adrb2,Atp1a1,Atp2a2,Cav1,Csrp3,Ifng,Myh6,Myl4,Myl3,Myl2,Nos3,Prkca,Pln,Pebp1,Apln,Glrx3,Grk2,Myh7
GO:0002027	regulation of heart rate	FALSE	74	0.446819	0.621622	Ada,Adm,Adra1d,Agtr2,Atp5j,Cacna1d,Cacna1e,Casq2,Cav1,Cav3,Crhr2,Dsc2,Dsg2,Edn1,Edn2,Edn3,Ednra,Fkbp1b,Gch1,Gja5,Hey2,Hrc,Isl1,Jup,Kcna5,Kcne1,Kcnh2,Kcnj2,Kcnj5,Kcnq1,Mc3r,Mdm4,Mybpc3,Myh6,Pik3r1,Pln,Scn10a,Scn1b,Scn5a,Shox2,Srebf1,Tacr3,Bves,Uts2,Apln,Bin1,Avpr1a,Irx5,Npff,Nmu,Kcne3,Kcne4,Popdc2,Kcne1l,Trpm4,Scn2b,Rbfox2,Sirt1,Akap9,Sri,Dsp,Myh7,Kcnh6,Trpv1,Adm2,Nppa,Ffar3,Kcne2,Spx,Hcn4,Gpd1l,G…
GO:0002028	regulation of sodium ion transport	FALSE	61	0.48704	0.557377	Adrb2,Akt1,Akt2,Arf1,Atp1a1,Fxyd2,Cav3,Dmpk,Dnm2,Drd3,Drd4,Stom,Fgf11,Cxcl1,Ikbkb,Kcnq1,Kif5b,Fxyd3,Sik1,Commd1,Nedd4,Nkx2-5,Nos3,Fxyd5,P2rx7,Per1,Bpifa1,Scn1b,Scn5a,Scnn1b,Sgk1,Tgfb1,Akt3,Osr1,Slc9a3r1,Stk39,Fxyd1,Chp1,Rangrf,Nkain4,Bpifa5,Stoml1,Wnk4,Scn2b,Klhl24,Prss8,Gper1,Nedd4l,Slmap,Glrx,Hecw1,Pcsk9,Slc9a3,Fxyd4,Camk2d,Ahcyl1,Wnk1,Mllt6,Hecw2,Gpd1l,Scn4b
GO:0002029	desensitization of G protein-coupled receptor signaling pathway	FALSE	23	0.480113	0.608696	Adm,Adrb2,Camk2b,Dnm1,Dnm2,Drd3,Htr1b,Htr2b,Pld2,Ptger3,Sag,Aplnr,Grk6,Apln,Ubqln2,Ly6g6e,Arrb1,Grk2,Necab2,Arr3,Arrb2,Gipr,Apela
GO:0002031	G protein-coupled receptor internalization	FALSE	16	0.490902	0.625	Adm,Dnm1,Dnm2,Drd3,Htr1b,Htr2b,Pld2,Ptger3,Sag,Apln,Ubqln2,Arrb1,Necab2,Arr3,Arrb2,Apela
GO:0002040	sprouting angiogenesis	FALSE	91	0.414195	0.549451	Agtr1a,Agtr1b,Akt1,Alox5,Rhoa,Bmp4,Cdc42,Dll1,Egr3,Epha2,Ephb4,Epn1,Epn2,Fgf2,Fgfbp1,Vegfd,Foxc2,Flt4,Fut1,Gata2,Hmgb1,Hmox1,Il10,Il12a,Il12b,Itga5,Itgb1bp1,Jak1,Kdr,Klf4,Sh2b3,Anxa1,Meox2,Ngfr,Notch1,Pgf,Pik3c2a,Pik3r2,Pkm,Prl2c2,Ptgs2,S100a1,Shh,Srf,Tbxa2r,Tek,Thbs1,Tjp1,Nr2e1,Vegfa,Vegfc,Aplnr,Akt3,Grem1,Map2k5,Cib1,Synj2bp,Ceacam1,Map3k3,Creb3l1,Fbxw7,E2f7,Ramp2,Dll4,Pdcd10,Ghrl,Clec14a,Nrarp…
GO:0002042	cell migration involved in sprouting angiogenesis	FALSE	40	0.440692	0.575	Akt1,Rhoa,Egr3,Ephb4,Fgf2,Fgfbp1,Foxc2,Gata2,Hmox1,Itgb1bp1,Kdr,Klf4,Anxa1,Meox2,Notch1,Pik3c2a,Pik3r2,Ptgs2,Srf,Tbxa2r,Thbs1,Nr2e1,Vegfa,Akt3,Grem1,Map2k5,Cib1,Map3k3,Fbxw7,Dll4,Pdcd10,Clec14a,Srpx2,Mmrn2,Card10,Adtrp,Spred1,Jcad,Stard13,Mia3
GO:0002043	blood vessel endothelial cell proliferation involved in sprouting angiogenesis	FALSE	20	0.38784	0.55	Agtr1a,Agtr1b,Bmp4,Epha2,Fgfbp1,Gata2,Hmox1,Il12a,Il12b,Itgb1bp1,Ngfr,Thbs1,Vegfa,Aplnr,Dll4,Pdcd10,Nrarp,Mmrn2,Jcad,Apela
GO:0002052	positive regulation of neuroblast proliferation	FALSE	20	0.453708	0.65	Aspm,Dct,Foxg1,Hif1a,Notch1,Otp,Pax6,Prl2c2,Bex1,Cx3cl1,Shh,Sox2,Vegfa,Vegfc,Mapk8,Wdr62,Dmrta2,Disc1,Smo,Zfp335
GO:0002053	positive regulation of mesenchymal cell proliferation	FALSE	30	0.460061	0.666667	Arhgap5,Bmpr1a,Chrd,Fgfr2,Gas1,Foxf1,Hmgb1,Ihh,Kdr,Lrp5,Lrp6,Myc,Mycn,Pdgfa,Prrx1,Prrx2,Shh,Shox2,Six1,Sox9,Tbx1,Tgfbr2,Trp63,Vegfa,Wnt2,Wnt5a,Tbx18,Foxp1,Smo,Irs2
GO:0002062	chondrocyte differentiation	FALSE	84	0.46522	0.619048	Acan,Atf2,Axin2,Nkx3-2,Bmp2,Bmp4,Bmpr1a,Bmpr2,Runx3,Serpinh1,Col11a2,Col2a1,Col3a1,Comp,Ecm1,Ext1,Fgf18,Gdf5,Gli2,Hmga2,Hoxa11,Hoxd11,Hspg2,Ihh,Ltbp3,Matn1,Mdk,Msx2,Nfib,Ccn3,Nppc,Prkca,Pth,Pthlh,Pth1r,Ptpn11,Rarg,Rb1,Rela,Scx,Sfrp2,Glg1,Shox2,Six2,Snai2,Sox9,Tgfb1,Tgfbr2,Thrb,Ccn4,Wnt7a,Grem1,Osr1,Mapk14,Scube2,Cst10,Mustn1,Mboat2,Ift80,Lnpk,Zfp219,Poc1a,Rflna,Rflnb,Loxl2,Snx19,Pkdcc,Osr2,Adamts…
GO:0002063	chondrocyte development	FALSE	24	0.478369	0.708333	Acan,Axin2,Bmpr2,Serpinh1,Comp,Ecm1,Ext1,Fgf18,Matn1,Msx2,Pthlh,Rarg,Sfrp2,Shox2,Sox9,Tgfbr2,Cst10,Poc1a,Rflna,Rflnb,Mex3c,Chsy1,Mia3,Col27a1
GO:0002065	columnar/cuboidal epithelial cell differentiation	FALSE	94	0.412421	0.457447	Abl2,Bad,Nkx3-2,Prdm1,Bmp2,Bmp4,Bmp5,Klf5,Cbfa2t2,Cdh1,Cdh2,Cdk6,Cdx2,Cebpb,Cftr,Clock,Dll1,Dlx3,Emx1,Enam,Ext1,Fasn,Fgf2,Fgf8,Fgfr2,Gata4,Gata5,Gata6,Hes1,Hif1a,Foxa1,Hnf4a,Hoxa5,Il6st,Ascl1,Men1,Afdn,Neurod1,Nkx2-2,Nkx6-1,Nodal,Notch1,Pax6,Pdpk1,Pdx1,Serpine1,Rara,Rarg,Rbm4,Reg1,Rfx3,Ros1,Rxra,Ptk6,Sox4,Tgfb1,Trp63,Vhl,Wnt11,Wnt4,Wnt5a,Yap1,Agr2,B9d1,Spdef,Insm1,Sav1,Bccip,Wdr77,Nkx6-3,Yipf6,C1…
GO:0002066	columnar/cuboidal epithelial cell development	FALSE	44	0.460604	0.477273	Bad,Nkx3-2,Prdm1,Bmp4,Bmp5,Klf5,Cdh1,Cdh2,Cdk6,Cftr,Clock,Dll1,Fasn,Hif1a,Hnf4a,Hoxa5,Il6st,Nkx2-2,Pax6,Pdpk1,Rara,Rarg,Rfx3,Ros1,Tgfb1,Wnt5a,Yap1,Spdef,Insm1,Yipf6,C1galt1,Gpat4,Dicer1,Sidt2,Smo,Tigar,Gsdmc2,Mir203,Mir214,Mir503,Mir7-2,Mir375,Mir7-1,Mir541
GO:0002067	glandular epithelial cell differentiation	FALSE	56	0.42502	0.464286	Bad,Bmp2,Bmp4,Bmp5,Cdh2,Cdk6,Cftr,Clock,Dll1,Ext1,Fasn,Fgf2,Fgf8,Fgfr2,Gata6,Hes1,Foxa1,Hnf4a,Hoxa5,Ascl1,Men1,Neurod1,Nkx2-2,Nkx6-1,Notch1,Pax6,Pdpk1,Pdx1,Rara,Rarg,Rbm4,Reg1,Rfx3,Rxra,Trp63,Vhl,Wnt4,Wnt5a,Agr2,Spdef,Insm1,Wdr77,Nkx6-3,Gpat4,Foxp1,Sidt2,Il31ra,Smo,Rfx6,Mir214,Zbed6,Mir503,Mir375,Mir7-1,Mir541,Percc1
GO:0002068	glandular epithelial cell development	FALSE	25	0.477119	0.56	Bad,Bmp4,Bmp5,Cdh2,Cdk6,Cftr,Clock,Dll1,Fasn,Hnf4a,Nkx2-2,Pax6,Pdpk1,Rara,Rarg,Rfx3,Wnt5a,Insm1,Gpat4,Sidt2,Smo,Mir214,Mir503,Mir375,Mir541
GO:0002070	epithelial cell maturation	FALSE	15	0.451449	0.466667	Akr1b3,Esr2,Fem1b,Hif1a,Foxa1,Hoxa5,Hoxb13,Kcne1,Rfx3,Six3,Tgfb1,Xbp1,Tmem79,Tfcp2l1,Gpat4
GO:0002082	regulation of oxidative phosphorylation	FALSE	25	0.421924	0.4	Actn3,Ak4,Abcd1,Apoc3,Rhoa,Atp7a,Cox7a1,Cox7a2,Myc,Myog,Cox7a2l,Nupr1,Mlxipl,Dnajc15,Slc25a23,Uqcc2,Pink1,Gadd45gip1,Ppif,Shmt2,Pde2a,Pde2a,Pde12,Lexm,Vcp
GO:0002088	lens development in camera-type eye	FALSE	61	0.397494	0.491803	Atf4,Bfsp1,Bmp4,Cdkn1b,Cdkn1c,Cryaa,Cryba1,Cryba2,Cryba4,Crybb1,Crybb2,Crybb3,Cryga,Crygb,Crygc,Crygd,Cryge,Crygf,Crygs,Dlg1,Epha2,Fgf2,Fgfr2,Gata3,Gja8,Hipk1,Hipk2,Mip,Pax6,Pitx3,Pou2f1,Six3,Six5,Ski,Smarca4,Sox1,Sox2,Tfap2a,Tgfb1,Tgfbr2,Spry1,Spry2,Foxe3,Fzr1,Tbc1d20,Pygo2,Pds5a,Gje1,Ctns,Tdrd7,Spred3,Bfsp2,Shroom2,Spred1,Crygn,Crybg3,Lim2,Lctl,Slitrk6,Abi2,Birc7
GO:0002089	lens morphogenesis in camera-type eye	FALSE	19	0.4753	0.631579	Atf4,Bmp4,Cryaa,Crygb,Epha2,Hipk1,Hipk2,Pitx3,Pou2f1,Six3,Ski,Sox1,Sox2,Tfap2a,Tbc1d20,Tdrd7,Shroom2,Lctl,Abi2
GO:0002090	regulation of receptor internalization	FALSE	52	0.489256	0.634615	Ap2m1,Arc,Arf1,Dab2,Dkk1,Dlg4,Drd3,Drd4,Egf,Flot1,Fmr1,Insr,Itgb3,Lrpap1,Nedd4,Ntf3,Numb,Pick1,Atxn2,Sele,Sfrp4,Sh3gl2,Syk,Vegfa,Wnt3a,Grem1,Pacsin1,Synj2bp,Mkln1,Apln,Sdcbp,Ubqln2,Hamp2,Atad1,Ankrd13d,Tbc1d5,Wdr54,Hamp,Pard3,Pcsk9,Synj1,Scrib,Lrrtm2,Arrb1,Necab2,Rspo1,Arrb2,Rin3,Iqsec1,Plcg2,Ankrd13b,Apela
GO:0002092	positive regulation of receptor internalization	FALSE	25	0.435397	0.6	Ap2m1,Dab2,Egf,Fmr1,Insr,Ntf3,Pick1,Sele,Sfrp4,Syk,Vegfa,Wnt3a,Grem1,Synj2bp,Apln,Hamp2,Atad1,Tbc1d5,Hamp,Pard3,Pcsk9,Arrb1,Arrb2,Plcg2,Apela
GO:0002093	auditory receptor cell morphogenesis	FALSE	20	0.448443	0.45	Myo7a,Rac1,Rest,Sod1,Slc9a3r1,Tprn,Sec24b,Scrib,Triobp,Strc,Clic5,Clrn1,Slitrk6,Lhfpl5,Myo3b,Grxcr2,Clrn2,Myo3a,Mir96,Pdzd7
GO:0002097	tRNA wobble base modification	FALSE	15	0.407921	0	Elp5,Adat2,Ctu2,Alkbh8,Urm1,Mto1,Mocs3,Gtpbp3,Trmu,Elp6,Elp3,Elp4,Dph3,Nsun3,Ctu1
GO:0002115	store-operated calcium entry	FALSE	18	0.451671	0.611111	Casq1,Ms4a1,Cd84,Spink1,Stc2,Stim1,Saraf,Srl,Orai1,Stim2,Slc8b1,Efhb,Cracr2b,Spg11,Orai2,Orai3,Cracr2a,Gramd2
GO:0002181	cytoplasmic translation	FALSE	78	0.341154	0.0897436	Rplp0,Hnrnpd,Cnbp,Drg1,Drg2,Eef2,Eif3a,Eif4a1,Eif4a2,Eif4ebp1,Fmr1,Rpsa,Eif2d,Rps2,Pkm,Rbm4,Rpl10a,Rpl18,Rpl22,Rpl29,Rpl30,Rpl32,Rpl36a,Rpl6,Slbp,Rpl13a,Eif4h,Ybx1,Eif2s3x,Rpl8,Rps26,Zfp385a,Hnrnpu,Rps28,Rpl36,Ftsj1,Eif3d,Rplp1,Mettl3,Syncrip,Mcts2,Rpl15,Rpl36al,Rwdd1,Rpl11,Rplp2,Eif2s2,Dph7,Rpl39,Cpeb4,Dph2,Rpl22l1,Denr,Rpl24,Zc3h15,Mif4gd,Dph5,Dhx36,Zcchc13,Eif4b,Ckap5,Rpl18a,Lin28a,Eif3m,Dph3,…
GO:0002183	cytoplasmic translational initiation	FALSE	22	0.369958	0.0909091	Eif3a,Eif4a1,Eif4a2,Eif4ebp1,Eif2d,Rps2,Rbm4,Slbp,Rpl13a,Eif4h,Eif2s3x,Eif3d,Mettl3,Mcts2,Eif2s2,Denr,Mif4gd,Eif4b,Eif3m,Ythdf2,Eif5,Dhx29
GO:0002200	somatic diversification of immune receptors	FALSE	75	0.357318	0.293333	Aicda,Atm,Ccr6,Cd28,Ercc1,Ezh2,Xrcc6,Hmgb1,Hspd1,Ifng,Il2,Il4,Mlh1,Msh2,Msh6,Pms2,Pms2,Polb,Ptprc,Rag1,Rag2,Foxp3,Stat6,Supt6,Swap70,Tcf7,Tcf3,Tgfb1,Cd40,Cd40lg,Tnfsf4,Ung,Yy1,Exo1,Trp53bp1,Nbn,Icosl,Il27ra,Batf,Polm,Mcm3ap,Paxip1,Samhd1,Clcf1,Tbx21,Ndfip1,Exosc3,Pagr1a,Tnfsf13,Rnf168,Mad2l2,Aplf,Exosc6,Shld1,Nhej1,Shld2,Polq,Cyren,Slc15a4,Nsd2,Foxp1,Thoc1,Kmt5b,Dclre1c,Hmces,Kmt5c,Parp3,Atad5,Li…
GO:0002204	somatic recombination of immunoglobulin genes involved in immune response	FALSE	55	0.346608	0.309091	Aicda,Ccr6,Cd28,Ercc1,Hspd1,Ifng,Il2,Il4,Mlh1,Msh2,Msh6,Pms2,Pms2,Ptprc,Foxp3,Stat6,Supt6,Swap70,Tgfb1,Cd40,Cd40lg,Tnfsf4,Ung,Exo1,Trp53bp1,Nbn,Icosl,Il27ra,Batf,Paxip1,Clcf1,Tbx21,Ndfip1,Exosc3,Pagr1a,Tnfsf13,Rnf168,Mad2l2,Aplf,Exosc6,Shld1,Shld2,Slc15a4,Nsd2,Thoc1,Kmt5b,Hmces,Kmt5c,Parp3,Atad5,Lig4,Tnfsfm13,Mir181b-1,Mir181b-2,Shld3
GO:0002208	somatic diversification of immunoglobulins involved in immune response	FALSE	55	0.346608	0.309091	Aicda,Ccr6,Cd28,Ercc1,Hspd1,Ifng,Il2,Il4,Mlh1,Msh2,Msh6,Pms2,Pms2,Ptprc,Foxp3,Stat6,Supt6,Swap70,Tgfb1,Cd40,Cd40lg,Tnfsf4,Ung,Exo1,Trp53bp1,Nbn,Icosl,Il27ra,Batf,Paxip1,Clcf1,Tbx21,Ndfip1,Exosc3,Pagr1a,Tnfsf13,Rnf168,Mad2l2,Aplf,Exosc6,Shld1,Shld2,Slc15a4,Nsd2,Thoc1,Kmt5b,Hmces,Kmt5c,Parp3,Atad5,Lig4,Tnfsfm13,Mir181b-1,Mir181b-2,Shld3
GO:0002209	behavioral defense response	FALSE	28	0.521798	0.607143	Asic1,Adcyap1,Cacna1e,Cckbr,Crh,Dpp4,Drd1,Drd4,Eif4e,Esr2,Htr1a,Mdk,Morc1,Neurod2,Npy2r,Rag1,Nr2e1,Ucn,Vdac1,Vdac3,Deaf1,Spire1,Fbxl20,Rps6kb1,Eif4g1,Taar4,Asic4,Ep300
GO:0002218	activation of innate immune response	FALSE	53	0.276738	0.188679	Casp6,Xrcc6,Hmgb1,Hsp90aa1,Ifi203,Ifi204,Klrc1,Klrc2,Klrd1,Masp1,Masp2,Matr3,Mbl2,Trim30a,Sin3a,Syk,Tlr4,Tyrobp,Tlr2,Klrk1,Nono,Pqbp1,Clec4n,Klrc3,Zbp1,Pycard,Zcchc3,Sfpq,Sting1,Trim12a,Tlr9,Znfx1,Hexim1,Trim30d,Cgas,Ifi207,Ifi205,Mavs,Ffar2,Plcg2,Ifi209,Klre1,Nlrc4,Trim12c,Klri2,Ifi211,Aim2,Klri1,Ifi214,Trim5,Ifi208,Mndal,Ifi206
GO:0002220	innate immune response activating cell surface receptor signaling pathway	FALSE	17	0.303277	0.352941	Klrc1,Klrc2,Klrd1,Masp1,Masp2,Mbl2,Syk,Tyrobp,Tlr2,Klrk1,Clec4n,Klrc3,Ffar2,Plcg2,Klre1,Klri2,Klri1
GO:0002224	toll-like receptor signaling pathway	FALSE	109	0.356982	0.422018	Ap3b1,Arf6,Bcl10,Cav1,Cd14,Cd36,Cd86,Cyba,Ddx3x,Esr1,F2rl1,Flot1,Gfi1,Hmgb1,Hspd1,Irak1,Irf1,Irf4,Acod1,Lbp,Lgals9,Ltf,Cd180,Ly96,Mapkapk2,Myd88,Nfkbil1,Ninj1,Pdpk1,Ptpn22,Ptprs,Reg3g,Trim30a,Nr1h4,Tlr1,Tlr4,Tlr6,Tnfaip3,Cd40,Tyro3,Nr1h3,Oas1g,Tlr2,Mfhas1,Tlr5,Irf7,Irf3,Unc93b1,Ubqln1,Gps2,Tnip1,Rsad2,Nmi,S100a14,Nepn,Tril,Peli1,Rtn4,Wdfy1,Ifi35,Cactin,Tasl,Appl1,Irak3,Rab11fip2,Gpr108,Tlr9,Trem2…
GO:0002227	innate immune response in mucosa	FALSE	51	0.254364	0.196078	Apoa4,Camp,Defb1,Defb2,Defa29,Defa31,Defa25,Defa3,Defa5,Ear1,Ear2,Fau,Il4,Ltf,Pla2g1b,Defa17,Ear4,Rnase2b,Defa21,Rpl39,Defa20,Ear6,Ear10,Rnase2a,Bpifb1,Defb9,Defb11,Defb10,Nod2,Defb37,Defb38,Defb39,Defb40,Defa39,Defa22,Defa23,Defa24,Ear14,Defa28,Defa26,Defa38,Defa42,Defa30,Defa35,Defa41,Defa40,Defa27,Defa37,Defa34,Defa2,AY761185
GO:0002228	natural killer cell mediated immunity	FALSE	80	0.297593	0.2625	Gfer,Ap1g1,Coro1a,Crk,Dpp4,Gzmb,Gzmc,Gzmd,Gzme,Gzmf,Gzmg,H2-M3,Ptpn6,Igf2,Il12a,Il12b,Il18rap,Kif5b,Klrc1,Klrc2,Klrd1,Lag3,Lamp1,Lep,Lgals9,Klrb1c,Lyst,Nectin2,Raet1a,Raet1b,Raet1c,Sh2d1a,Serpinb9b,Serpinb9c,Serpinb9f,Serpinb9e,Serpinb9,Serpinb9d,Stat5a,Tap1,Tap2,Vav1,Ceacam1,Sh2d1b1,Klrk1,Clnk,Slamf6,Pvr,Cd160,Crtam,Raet1d,Klrc3,Il21,Arl8b,Unc13d,Clec12b,Nkg7,Stx11,Rnf19b,Ulbp1,Klrb1b,Gimap3,Cd9…
GO:0002230	positive regulation of defense response to virus by host	FALSE	29	0.300238	0.275862	Creb3,Hsp90aa1,Il12b,Il12rb1,Il4,Pml,Ptpn22,Ccl5,Sin3a,Stat1,Pqbp1,Pycard,Zdhhc11,Sting1,Parp9,Selenok,Trim44,Il23a,Trim6,Traf3ip2,Dtx3l,Il23r,Cgas,Treml4,Mavs,Ddx58,Zc3h12a,Il27,Aim2
GO:0002244	hematopoietic progenitor cell differentiation	FALSE	133	0.400387	0.345865	Ap2a2,Ap3b1,Atf2,Bmp4,Cdk6,Cebpd,Eef2,Ercc2,Ext1,Flt3,Flt4,Fst,Slc37a4,Gata3,Ptpn6,Hes1,Hoxb3,Hoxb4,Hspa9,Hyal2,Kdr,Foxc1,Mlf1,Myb,Nfe2l2,Notch1,Pdcd2,Eif2ak2,Psen2,Ptprc,Rbmy,Dpf2,Rest,Spi1,Sfrp1,Shh,Sin3a,Sos1,Sos2,Sox4,Serpinb9f,Srf,Tal1,Tcf15,Terc,Tgfb1,Top2a,Trex1,Trp53,Vegfa,Bves,Mixl1,Agpat5,Batf,Arhgef7,Thsd1,Tnfrsf13b,Rrs1,Gpatch4,Acp6,Herc6,Dock7,Ciao3,Nudt21,4930430F08Rik,Hrnr,Cyp2c66,…
GO:0002251	organ or tissue specific immune response	FALSE	68	0.251441	0.191176	Apoa4,Camp,Defb1,Defb2,Defa29,Defa31,Defa25,Defa3,Defa5,Ear1,Ear2,Fau,Il4,Il6,Xcl1,Ltf,Pigr,Pla2g1b,Rab17,Trex1,Umod,Defa17,Ear4,Rnase2b,Cd160,Defa21,Gp2,Rpl39,Defa20,Tnfsf13,Gcnt3,6030468B19Rik,Ear6,Ear10,Rnase2a,Bpifb1,Otud7b,Ffar2,Ffar3,Igha,Ifnlr1,Defb9,Defb11,Defb10,Nod2,Ifnl2,Defb37,Defb38,Defb39,Defb40,Defa39,Defa22,Defa23,Defa24,Ear14,Defa28,Defa26,Defa38,Defa42,Defa30,Defa35,Defa41,Defa4…
GO:0002260	lymphocyte homeostasis	FALSE	70	0.367493	0.414286	Ada,Ahr,Akt1,Bak1,Bax,Bcl10,Bcl2a1a,Bcl2l11,Casp3,Ccnb2,Cd24a,Cd44,Coro1a,Fadd,Fas,Tsc22d3,Foxn1,Hif1a,Ikbkb,Ikbkg,Il2,Il2ra,Jak3,Lat,Mif,P2rx7,Enpp1,Pik3cd,Pirb,Ppp3cb,Rag1,Rps6,Foxp3,Sos1,Sos2,Spta1,Stat5a,Tgfb1,Tgfb2,Tnfaip3,Tnfrsf17,Tnfrsf4,Tnfsf4,Sh2b2,Tnfsf13b,Ceacam1,Tcirg1,Slc46a2,Siva1,Chst3,Slc40a1,Sit1,Ripk3,Zc3h8,Tnfrsf13b,Pmaip1,Ppp2r3c,Tnfrsf13c,Tnfrsf23,Gimap3,Traf3ip2,Nckap1l,Slc3…
GO:0002262	myeloid cell homeostasis	FALSE	145	0.365399	0.296552	Acvr1b,Adam17,Add1,Alas1,Alas2,Slc25a5,Atpif1,B2m,Bak1,Bax,Bcl2l11,Bmp4,Zfp36l1,Casp3,Cd24a,Cd44,Cdk6,Cxcr2,Ccr2,Dnase2a,Epb42,Epo,Ercc2,Etv2,Sfxn1,Fancc,Fcer1g,Fcgr2b,G6pd2,G6pdx,Slc37a4,Gata1,Gata2,Gata3,Gfi1b,Lilrb4a,Lilrb4a,Gpi1,Hba-a1,Hba-x,Hc,Hcls1,Heph,Hif1a,Hmgb1,Hmox1,Hoxa5,Hoxb6,Prmt1,Hspa1b,Hspa9,Ifng,Il3,Il6,Itgam,Jak3,Kcnq1,Klf1,Mafb,Ldb1,Lmo2,Sh2b3,Anxa1,Zbtb7a,Lyar,Smad5,Mb,Mpl,Slc…
GO:0002269	leukocyte activation involved in inflammatory response	FALSE	36	0.345394	0.388889	Ager,Aif1,Atm,C5ar1,Casp1,Cst7,Ctsc,Grn,Ifng,Ifngr1,Ifngr2,Il13,Il4,Itgam,Ldlr,Mmp8,Myd88,Enpp1,Scnn1b,Cx3cl1,Snca,Sphk1,Tlr4,Tnf,Tyrobp,Tlr2,Stap1,Nampt,Trem2,Traf3ip2,Tlr3,Trpv1,Nr1d1,Syt11,Tafa3,Mir7116
GO:0002275	myeloid cell activation involved in immune response	FALSE	96	0.284667	0.25	Adora2b,Adora3,Anxa3,Blk,Cd84,Ccr2,Crhr1,Dnase1,Dnase1l3,F2rl1,Fcer1a,Ms4a2,Fcer1g,Fer,Fes,Fgr,Gata1,Gata2,Lilrb4a,Lilrb4a,Grn,Ptpn6,Foxf1,Hmgb1,Hmox1,Ifnb1,Ifng,Il13,Il13ra2,Il4,Il4ra,Itgam,Itgb2,Itgb2l,Lat,Lbp,Myd88,Myo1f,Nppc,Pdpk1,Pld2,Ptafr,Ptgdr,Rac2,Scnn1b,Spi1,Stx4a,Stxbp2,Syk,Trex1,Tyrobp,Vamp8,Ywhaz,Dysf,Slamf1,Clnk,D6Wsu163e,Sphk2,Lat2,Nmi,Pycard,Cd177,Ifi35,Unc13d,Stx11,Trem2,Sucnr1,K…
GO:0002279	mast cell activation involved in immune response	FALSE	54	0.276446	0.240741	Adora2b,Adora3,Blk,Cd84,Crhr1,Fcer1a,Ms4a2,Fcer1g,Fer,Fes,Fgr,Gata1,Gata2,Lilrb4a,Lilrb4a,Ptpn6,Foxf1,Hmox1,Il13,Il13ra2,Il4,Il4ra,Lat,Nppc,Pdpk1,Pld2,Ptgdr,Rac2,Stxbp2,Syk,Vamp8,Ywhaz,Clnk,D6Wsu163e,Sphk2,Lat2,Unc13d,Tac4,Enpp3,Cd300a,Nppa,Mrgpra1,Mrgpra3,Mrgprb4,Mrgprb1,Mrgpra4,Mrgprx2,Mrgprb2,Milr1,Mrgprb3,Mrgprb5,Mrgprb8,Mrgpra9,Mrgpra2a
GO:0002281	macrophage activation involved in immune response	FALSE	18	0.285033	0.388889	Grn,Hmgb1,Ifnb1,Ifng,Lbp,Syk,Trex1,Tyrobp,Dysf,Nmi,Ifi35,Trem2,Sucnr1,Ticam1,Havcr2,Sbno2,Plcg2,Fer1l5
GO:0002283	neutrophil activation involved in immune response	FALSE	21	0.241548	0.238095	Anxa3,Dnase1,Dnase1l3,Fcer1g,Itgam,Itgb2,Itgb2l,Myd88,Myo1f,Ptafr,Scnn1b,Spi1,Syk,Tyrobp,Cd177,Stx11,Abr,Bcr,Lypd11,Lypd10,Pram1
GO:0002286	T cell activation involved in immune response	FALSE	111	0.322606	0.306306	Atp7a,Bcl3,Cd81,Ccr2,Ccr7,Eomes,F2rl1,Fcer1g,Fgl2,Gata3,H2-M3,H2-DMb1,H2-DMb2,Hlx,Hmgb1,Icam1,Ifna1,Ifna11,Ifna2,Ifna4,Ifna5,Ifna6,Ifna7,Ifna9,Ifnab,Ifnb1,Ifng,Il12b,Il18r1,Il2,Il4,Il4ra,Il6,Il6ra,Irf1,Irf4,Itgal,Jak3,Lgals3,Loxl3,Anxa1,Ly9,Mdk,Clec4d,Myb,Slc11a1,Pck1,Prkcz,Lcp1,Psen2,Ptger4,Rara,Relb,Rorc,Rps6,Sema4a,Foxp3,Spn,Stat6,Tgfb1,Trp53,Tnfsf4,Zfp35,Zbtb7b,Gadd45g,Ccl19,Slamf6,Batf,Otud5…
GO:0002287	alpha-beta T cell activation involved in immune response	FALSE	65	0.362378	0.384615	Atp7a,Bcl3,Ccr2,Ccr7,Eomes,Gata3,H2-M3,Hlx,Hmgb1,Ifng,Il12b,Il18r1,Il2,Il4,Il4ra,Il6,Il6ra,Irf1,Irf4,Jak3,Loxl3,Anxa1,Ly9,Myb,Prkcz,Ptger4,Rara,Relb,Rorc,Sema4a,Foxp3,Spn,Stat6,Tgfb1,Tnfsf4,Zfp35,Zbtb7b,Gadd45g,Ccl19,Slamf6,Batf,Otud5,Socs5,Tbx21,Il21,Nfkbiz,Il23a,Entpd7,Tmem98,Foxp1,Ripk2,Nlrp3,Shb,Zc3h12a,Malt1,Tnfsf18,Nfkbid,Il27,Rc3h2,Gpr183,Rc3h1,Cracr2a,Mir301,Mir326,Mir873a
GO:0002292	T cell differentiation involved in immune response	FALSE	70	0.354996	0.357143	Atp7a,Bcl3,Ccr2,Ccr7,Eomes,Fcer1g,Fgl2,Gata3,Hlx,Hmgb1,Ifng,Il12b,Il18r1,Il2,Il4,Il4ra,Il6,Il6ra,Irf1,Irf4,Jak3,Loxl3,Anxa1,Ly9,Clec4d,Myb,Pck1,Prkcz,Ptger4,Rara,Relb,Rorc,Sema4a,Foxp3,Spn,Stat6,Tgfb1,Tnfsf4,Zfp35,Zbtb7b,Gadd45g,Ccl19,Slamf6,Batf,Otud5,Socs5,Clec4e,Tbx21,Il21,Tsc1,Nfkbiz,Il23a,Entpd7,Tmem98,Foxp1,Ripk2,Nlrp3,Shb,Zc3h12a,Malt1,Tnfsf18,Nfkbid,Il27,Rc3h2,Gpr183,Rc3h1,Cracr2a,Mir301,…
GO:0002293	alpha-beta T cell differentiation involved in immune response	FALSE	64	0.360255	0.375	Atp7a,Bcl3,Ccr2,Ccr7,Eomes,Gata3,Hlx,Hmgb1,Ifng,Il12b,Il18r1,Il2,Il4,Il4ra,Il6,Il6ra,Irf1,Irf4,Jak3,Loxl3,Anxa1,Ly9,Myb,Prkcz,Ptger4,Rara,Relb,Rorc,Sema4a,Foxp3,Spn,Stat6,Tgfb1,Tnfsf4,Zfp35,Zbtb7b,Gadd45g,Ccl19,Slamf6,Batf,Otud5,Socs5,Tbx21,Il21,Nfkbiz,Il23a,Entpd7,Tmem98,Foxp1,Ripk2,Nlrp3,Shb,Zc3h12a,Malt1,Tnfsf18,Nfkbid,Il27,Rc3h2,Gpr183,Rc3h1,Cracr2a,Mir301,Mir326,Mir873a
GO:0002294	CD4-positive, alpha-beta T cell differentiation involved in immune response	FALSE	63	0.361515	0.380952	Atp7a,Bcl3,Ccr2,Ccr7,Gata3,Hlx,Hmgb1,Ifng,Il12b,Il18r1,Il2,Il4,Il4ra,Il6,Il6ra,Irf1,Irf4,Jak3,Loxl3,Anxa1,Ly9,Myb,Prkcz,Ptger4,Rara,Relb,Rorc,Sema4a,Foxp3,Spn,Stat6,Tgfb1,Tnfsf4,Zfp35,Zbtb7b,Gadd45g,Ccl19,Slamf6,Batf,Otud5,Socs5,Tbx21,Il21,Nfkbiz,Il23a,Entpd7,Tmem98,Foxp1,Ripk2,Nlrp3,Shb,Zc3h12a,Malt1,Tnfsf18,Nfkbid,Il27,Rc3h2,Gpr183,Rc3h1,Cracr2a,Mir301,Mir326,Mir873a
GO:0002295	T-helper cell lineage commitment	FALSE	15	0.251968	0.333333	Il4,Il6,Il6ra,Irf4,Loxl3,Ly9,Spn,Stat6,Tgfb1,Slamf6,Batf,Otud5,Tbx21,Il23a,Tnfsf18
GO:0002312	B cell activation involved in immune response	FALSE	86	0.326884	0.325581	Ada,Aicda,Bcl3,Ccr6,Cd19,Cd28,Cdh17,Dll1,Ercc1,Lilrb4a,Lilrb4a,Hspd1,Irf8,Ifnb1,Ifng,Il10,Il2,Il4,Il6,Lfng,Lgals1,Cd180,Mfng,Mlh1,Msh2,Msh6,Nkx2-3,Notch2,Enpp1,Pms2,Pms2,Pou2af1,Ptprc,Rag2,Foxp3,Spi1,St3gal1,Stat6,Supt6,Swap70,Tgfb1,Tlr4,Tnfaip3,Cd40,Cd40lg,Tnfsf4,Ung,Xbp1,Exo1,Trp53bp1,Nbn,Icosl,Il27ra,Batf,Paxip1,Clcf1,Tbx21,Il21,Ndfip1,Exosc3,Pagr1a,Tnfsf13,Rnf168,Mad2l2,Aplf,Exosc6,Shld1,Shld…
GO:0002313	mature B cell differentiation involved in immune response	FALSE	27	0.304486	0.333333	Ada,Bcl3,Cdh17,Dll1,Lilrb4a,Lilrb4a,Irf8,Il10,Il2,Il6,Lfng,Lgals1,Mfng,Nkx2-3,Notch2,Enpp1,Pou2af1,Rag2,Spi1,St3gal1,Tnfaip3,Xbp1,Il21,6030468B19Rik,Itfg2,Plcg2,Gpr183
GO:0002320	lymphoid progenitor cell differentiation	FALSE	18	0.468293	0.444444	Bmp4,Flt3,Gata3,Hes1,Notch1,Spi1,Shh,Sos1,Sos2,Sox4,Trex1,Batf,Nudt21,Fnip1,Flcn,Ankle1,Zbtb1,Lig4
GO:0002323	natural killer cell activation involved in immune response	FALSE	41	0.266451	0.0731707	Ap1g1,Coro1a,Ifna1,Ifna11,Ifna2,Ifna4,Ifna5,Ifna6,Ifna7,Ifna9,Ifnab,Ifnb1,Il12b,Klrc1,Klrc2,Lamp1,Lgals9,Cd244a,Pglyrp1,Cd160,Pglyrp2,Klrc3,Unc13d,Nkg7,Stx11,Ifna13,Ifna16,Ifne,Pglyrp3,Ifna15,Ifna12,Ifnz,Pglyrp4,Ifnk,Ifna14,Gm13271,Gm13283,Gm13272,Gm13276,Gm13277,Gm13275
GO:0002327	immature B cell differentiation	FALSE	18	0.353348	0.222222	Atm,Cd24a,Laptm5,Rag1,Rag2,Spi1,Syvn1,Traf3ip2,Foxp1,Fnip1,Irf2bp2,Spib,Mir18,Mir20a,Mir19a,Mir17,Mir19b-1,Mir92-1
GO:0002335	mature B cell differentiation	FALSE	33	0.309297	0.393939	Ada,Bcl3,Cd19,Cdh17,Dll1,Dpp4,Lilrb4a,Lilrb4a,Irf8,Il10,Il2,Il6,Lfng,Lgals1,Mfng,Nfatc1,Nkx2-3,Notch2,Enpp1,Pou2af1,Rag2,Spi1,St3gal1,Tnfaip3,Xbp1,Il21,Slamf8,6030468B19Rik,Itfg2,Cmtm7,Plcg2,Malt1,Gpr183
GO:0002347	response to tumor cell	FALSE	40	0.311914	0.3	Adam15,Ahr,Cd24a,Il4i1,Mr1,Hmgb1,Hspd1,Il12a,Il12b,Klf4,Laptm5,Xcl1,Notch1,Notch2,Prf1,Nectin2,Raet1b,Spi1,Prdx2,Cd40lg,Ceacam1,Klrk1,Pvr,Cd160,Crtam,Gsdme,Txnip,Cd274,Abi3,Nkg7,Ulbp1,Hrg,Slc22a13,Muc4,Havcr2,Plk5,Cd226,Klre1,Dlec1,Il4i1b
GO:0002360	T cell lineage commitment	FALSE	25	0.305624	0.36	Rhoa,Foxn1,Il4,Il6,Il6ra,Il7,Irf4,Loxl3,Ly9,Rag2,Foxp3,Shh,Spn,Stat6,Tgfb1,Trp53,Slamf6,Batf,Otud5,Tbx21,Cyld,Il23a,Braf,Tnfsf18,Scart2
GO:0002363	alpha-beta T cell lineage commitment	FALSE	17	0.251362	0.294118	Rhoa,Il4,Il6,Il6ra,Irf4,Loxl3,Ly9,Foxp3,Spn,Stat6,Tgfb1,Slamf6,Batf,Otud5,Tbx21,Il23a,Tnfsf18
GO:0002367	cytokine production involved in immune response	FALSE	103	0.339931	0.378641	Apoa1,Apoa2,Arg1,B2m,Cd36,Cd81,Ccr2,Cd55,Cd55b,Dlg1,F2rl1,Fcer1g,Fzd5,Gata3,Gba,Lilrb4b,Lilrb4a,Lilrb4a,Mr1,Hfe,Hk1,Hmox1,Ifnb1,Il10,Il12a,Il12b,Il18rap,Il1b,Il1r1,Il18r1,Il4,Il6,Jak3,Laptm5,Xcl1,Mif,Slc11a1,Prkcz,Sema7a,Foxp3,Tek,Tgfb1,Tgfb2,Tgfb3,Tlr4,Tnf,Tnfrsf1b,Traf2,Traf6,Tnfsf4,Wnt5a,Tlr2,Slamf1,Clnk,Cd160,Ddx21,Sphk2,Tbx21,Crlf2,Rsad2,Trem1,Trem3,Il21,Nepn,Tril,Inava,Rtn4,Trpm4,Bst2,Dhx36…
GO:0002369	T cell cytokine production	FALSE	45	0.343553	0.377778	Arg1,B2m,Cd81,Ccr2,Cd55,Cd55b,Dlg1,Fzd5,Gata3,Gba,Lilrb4b,Lilrb4a,Lilrb4a,Hfe,Ifnb1,Il12a,Il12b,Il18rap,Il1b,Il1r1,Il18r1,Il4,Il6,Xcl1,Slc11a1,Prkcz,Foxp3,Tnfrsf1b,Traf2,Traf6,Tnfsf4,Slamf1,Tbx21,Crlf2,Rsad2,Trpm4,Vsir,Sash3,Stard7,Il25,Arid5a,Nlrp3,Il31ra,Malt1,Dennd1b
GO:0002371	dendritic cell cytokine production	FALSE	15	0.337228	0.333333	Jak3,Tlr4,Tlr2,Ddx21,Bst2,Dhx36,Tlr9,Slamf9,Ddx1,Ticam1,Tlr3,Mavs,Ddx58,Plcg2,Scimp
GO:0002381	immunoglobulin production involved in immunoglobulin-mediated immune response	FALSE	78	0.335623	0.346154	Aicda,B2m,Btk,Ccr6,Cd28,Ercc1,Fgl2,H2-Aa,H2-Ab1,H2-Eb1,H2-DMa,H2-DMb1,H2-DMb2,H2-Oa,H2-Ob,Hspd1,Ifng,Ighm,Il2,Il4,Xcl1,Mlh1,Msh2,Msh6,Enpp1,Pms2,Pms2,Ptprc,Foxp3,Stat6,Supt6,Swap70,Tgfb1,Cd40,Cd40lg,Trex1,Tnfsf4,Ung,Exo1,Trp53bp1,Nbn,Icosl,Il27ra,Batf,Paxip1,Clcf1,Tbx21,Crlf2,Ndfip1,Exosc3,Pagr1a,Tnfsf13,Rnf168,Mad2l2,Gcnt3,Aplf,Exosc6,Shld1,Shld2,6030468B19Rik,Slc15a4,Traf3ip2,Nsd2,Thoc1,Kmt5b,H…
GO:0002385	mucosal immune response	FALSE	65	0.255114	0.2	Apoa4,Camp,Defb1,Defb2,Defa29,Defa31,Defa25,Defa3,Defa5,Ear1,Ear2,Fau,Il4,Xcl1,Ltf,Pigr,Pla2g1b,Rab17,Defa17,Ear4,Rnase2b,Cd160,Defa21,Gp2,Rpl39,Defa20,Tnfsf13,Gcnt3,6030468B19Rik,Ear6,Ear10,Rnase2a,Bpifb1,Otud7b,Ffar2,Ffar3,Igha,Ifnlr1,Defb9,Defb11,Defb10,Nod2,Ifnl2,Defb37,Defb38,Defb39,Defb40,Defa39,Defa22,Defa23,Defa24,Ear14,Defa28,Defa26,Defa38,Defa42,Defa30,Defa35,Defa41,Defa40,Defa27,Defa37…
GO:0002396	MHC protein complex assembly	FALSE	15	0.350778	0.533333	B2m,Calr,Pdia3,H2-Aa,H2-Ab1,H2-Eb1,H2-DMa,H2-DMb1,H2-DMb2,H2-Oa,H2-Ob,Tapbp,Tapbpl,H2-Eb2,H2-Ea
GO:0002407	dendritic cell chemotaxis	FALSE	17	0.331326	0.470588	Calr,Ccr6,Ccr7,Il12a,Ccl21a,Spi1,Ccl19,Slamf1,Trpm2,Arhgef5,Trpm4,Slamf8,Slamf9,Tnfsf18,Retnlg,Gpr183,Ccl21b
GO:0002418	immune response to tumor cell	FALSE	30	0.301892	0.3	Adam15,Ahr,Cd24a,Il4i1,Mr1,Hmgb1,Hspd1,Il12a,Il12b,Xcl1,Prf1,Nectin2,Raet1b,Cd40lg,Ceacam1,Klrk1,Pvr,Cd160,Crtam,Gsdme,Cd274,Nkg7,Ulbp1,Hrg,Slc22a13,Muc4,Havcr2,Cd226,Klre1,Il4i1b
GO:0002428	antigen processing and presentation of peptide antigen via MHC class Ib	FALSE	33	0.328401	0.363636	Azgp1,B2m,H2-Bl,H2-D1,H2-K1,H2-M10.1,H2-M2,H2-M3,H2-M9,H2-Q1,H2-Q10,H2-Q2,H2-Q4,H2-Q7,H2-T10,H2-T22,H2-T23,H2-T24,H2-T3,Tap2,H2-Q6,H2-Q9,H2-M10.3,H2-M10.4,H2-M11,H2-M1,H2-M10.5,H2-M5,H2-M10.2,H2-M10.6,Gm7030,Gm8909,Gm11127
GO:0002437	inflammatory response to antigenic stimulus	FALSE	68	0.321041	0.264706	Adcyap1,Ahcyl,Bdkrb2,C3,Cd24a,Cd28,Cd6,Cd68,Cd81,Cxcr2,Ccr7,Ephb6,Ext1,Fcer1a,Fcer1g,Fcgr1,Fcgr2b,Fcgr3,Fut7,Lilrb4a,Lilrb4a,Gpx1,Gpx2,Icam1,Ighg2b,Il10,Il12b,Il1rn,Il2ra,Il5ra,Lta,Notch1,Notch2,Npy5r,Enpp1,Pla2g2d,Serpinb9,Spn,Tnf,Trex1,Zfp35,Zp3,Psma1,Elane,Il36a,Il36rn,Park7,Cysltr1,Mkrn2,Il36b,Pnma1,Ak7,Trem2,Kars,Hmgb2,Nlrp6,Il25,Il20rb,Il36g,Il1f10,Il31ra,Nod2,Ahcy,Ighg3,Mir21a,Mir155,Gpr17…
GO:0002438	acute inflammatory response to antigenic stimulus	FALSE	27	0.315329	0.37037	Adcyap1,Bdkrb2,C3,Cd6,Cxcr2,Ccr7,Ephb6,Ext1,Fcer1a,Fcer1g,Fcgr1,Fcgr2b,Fcgr3,Fut7,Icam1,Ighg2b,Npy5r,Pla2g2d,Serpinb9,Spn,Zp3,Elane,Park7,Nlrp6,Il20rb,Il31ra,Ighg3
GO:0002444	myeloid leukocyte mediated immunity	FALSE	107	0.300678	0.261682	Ace,Adora2b,Adora3,Anxa3,Arg1,Blk,C3,Cd84,Ccr2,Crhr1,Ctsg,Dnase1,Dnase1l3,F2,F2rl1,Fcer1a,Ms4a2,Fcer1g,Fcgr1,Fcgr3,Fer,Fes,Fgr,Gata1,Gata2,Cxcl1,Foxf1,Hmox1,Ighg2b,Il13,Il13ra2,Il4,Il4ra,Itgam,Itgb2,Itgb2l,Lat,Lyst,Ndst2,Myd88,Myo1f,Ncf1,Nppc,Pdpk1,Pld2,Pomc,Ptafr,Ptgdr,Rac2,Scnn1b,Cxcl5,Spi1,Stx4a,Stxbp2,Syk,Tyrobp,Vamp8,Wdr1,Ywhaz,Clnk,D6Wsu163e,Elane,Ddx21,Sphk2,Lat2,Stap1,Trem1,Trem3,Jagn1,Cd…
GO:0002446	neutrophil mediated immunity	FALSE	40	0.299736	0.375	Ace,Anxa3,Arg1,Ctsg,Dnase1,Dnase1l3,F2,F2rl1,Cxcl1,Itgam,Itgb2,Itgb2l,Lyst,Myd88,Myo1f,Ncf1,Pomc,Ptafr,Scnn1b,Cxcl5,Spi1,Syk,Wdr1,Elane,Trem1,Trem3,Jagn1,Cd177,Kmt2e,Stx11,Tusc2,Nlrp6,Abr,Bcr,Lypd11,Cd300lb,Lypd10,Irak4,Card9,Pram1
GO:0002448	mast cell mediated immunity	FALSE	52	0.283606	0.230769	Adora2b,Adora3,Blk,Cd84,Crhr1,Fcer1a,Ms4a2,Fcer1g,Fer,Fes,Fgr,Gata1,Gata2,Foxf1,Hmox1,Il13,Il13ra2,Il4,Il4ra,Lat,Ndst2,Nppc,Pdpk1,Pld2,Ptgdr,Rac2,Stxbp2,Syk,Vamp8,Ywhaz,Clnk,D6Wsu163e,Sphk2,Lat2,Unc13d,Tac4,Spon2,Cd300a,Nppa,Mrgpra1,Mrgpra3,Mrgprb4,Mrgprb1,Mrgpra4,Mrgprx2,Mrgprb2,Milr1,Mrgprb3,Mrgprb5,Mrgprb8,Mrgpra9,Mrgpra2a
GO:0002455	humoral immune response mediated by circulating immunoglobulin	FALSE	110	0.241694	0.0909091	Bcl3,Serping1,C2,C3,C4bp,C9,Cd81,Cfi,Cr2,Crp,Cd55,Cd55b,Fcer2a,Fcgr2b,Hc,Ptpn6,Foxj1,Hpx,Ighg2b,Ighm,Igkc,Igll1,Lta,Masp2,Mbl1,Mbl2,Ptprc,Apcs,Tnf,Zp3,Zp3r,Exo1,C1s1,C1ra,Mptx1,C8g,Gimap3,Trem2,C8b,Iglc1,Iglc2,Iglc3,Ighv9-1,Ighv1-78,C8a,C1rl,Ighv14-3,Igha,Ighv1-62-2,Nod2,C1s2,Gimap5,Ighe,Ighg3,Ighd,Ighv10-1,Ighv10-3,Ighv1-64,Ighv1-56,Ighg2c,Iglc4,Ighv8-9,Ighv1-84,Ighv1-67,Ighv5-9,Ighv1-69,Ighv1-7…
GO:0002456	T cell mediated immunity	FALSE	137	0.329803	0.379562	Ager,Ahr,Aire,Arg1,Azgp1,B2m,Cd1d1,Cd1d2,Cd24a,Cd81,Cd8a,Ccr2,Ctsc,Ctsh,Cd55,Cd55b,Dlg1,Dpp4,Emp2,Ephb6,Fadd,Il4i1,Fut7,Fzd5,Gata3,Gba,Lilrb4b,Lilrb4a,Lilrb4a,Gzmb,H2-Bl,H2-D1,H2-K1,H2-M10.1,H2-M2,H2-M3,H2-M9,H2-Q1,H2-Q10,H2-Q2,H2-Q4,H2-Q7,H2-T10,H2-T22,H2-T23,H2-T24,H2-T3,Mr1,Hfe,Hmgb1,Hprt,Hspa8,Hspd1,Icam1,Ifnb1,Il12a,Il12b,Il18rap,Il1b,Il1r1,Il18r1,Il4,Il6,Il7r,Jag1,Klrd1,Gzmm,Xcl1,Lyst,Slc11…
GO:0002468	dendritic cell antigen processing and presentation	FALSE	16	0.263906	0.25	Cd68,Ccr7,Fgl2,Slc11a1,Ccl21a,Thbs1,Ccl19,Clec4a2,Washc1,Clec4b1,Clec4a3,Nod1,Fcgr4,Nod2,Clec4a1,Clec4a4
GO:0002474	antigen processing and presentation of peptide antigen via MHC class I	FALSE	53	0.324045	0.358491	Azgp1,B2m,Calr,Fcer1g,Fcgr1,Fcgr3,Pdia3,H2-Bl,H2-D1,H2-K1,H2-M10.1,H2-M2,H2-M3,H2-M9,H2-Q1,H2-Q10,H2-Q2,H2-Q4,H2-Q7,H2-T10,H2-T22,H2-T23,H2-T24,H2-T3,Mr1,Hfe,Ide,Tap1,Tap2,Tapbp,Clec4a2,Ifi30,Clec4b1,Clec4a3,Erap1,Mfsd6,H2-Q6,H2-Q9,H2-M10.3,Tapbpl,Bag6,H2-M10.4,H2-M11,H2-M1,H2-M10.5,H2-M5,Clec4a1,H2-M10.2,H2-M10.6,Clec4a4,Gm7030,Gm8909,Gm11127
GO:0002475	antigen processing and presentation via MHC class Ib	FALSE	37	0.348039	0.378378	Ap3b1,Ap3d1,Azgp1,B2m,Cd1d1,Cd1d2,H2-Bl,H2-D1,H2-K1,H2-M10.1,H2-M2,H2-M3,H2-M9,H2-Q1,H2-Q10,H2-Q2,H2-Q4,H2-Q7,H2-T10,H2-T22,H2-T23,H2-T24,H2-T3,Tap2,H2-Q6,H2-Q9,H2-M10.3,H2-M10.4,H2-M11,H2-M1,H2-M10.5,H2-M5,H2-M10.2,H2-M10.6,Gm7030,Gm8909,Gm11127
GO:0002476	antigen processing and presentation of endogenous peptide antigen via MHC class Ib	FALSE	32	0.323849	0.34375	Azgp1,H2-Bl,H2-D1,H2-K1,H2-M10.1,H2-M2,H2-M3,H2-M9,H2-Q1,H2-Q10,H2-Q2,H2-Q4,H2-Q7,H2-T10,H2-T22,H2-T23,H2-T24,H2-T3,Tap2,H2-Q6,H2-Q9,H2-M10.3,H2-M10.4,H2-M11,H2-M1,H2-M10.5,H2-M5,H2-M10.2,H2-M10.6,Gm7030,Gm8909,Gm11127
GO:0002478	antigen processing and presentation of exogenous peptide antigen	FALSE	30	0.310732	0.4	B2m,Ctse,Fcer1g,Fcgr1,Fcgr2b,Fcgr3,H2-Aa,H2-Ab1,H2-Eb1,H2-K1,H2-M3,H2-DMa,H2-DMb1,H2-DMb2,H2-Oa,H2-Ob,Tap1,Tap2,Tapbp,Traf6,Clec4a2,Unc93b1,Ifi30,Clec4b1,Clec4a3,Mfsd6,Clec4a1,H2-Eb2,Clec4a4,H2-Ea
GO:0002483	antigen processing and presentation of endogenous peptide antigen	FALSE	38	0.34896	0.421053	Azgp1,B2m,H2-Bl,H2-D1,H2-K1,H2-M10.1,H2-M2,H2-M3,H2-M9,H2-Q1,H2-Q10,H2-Q2,H2-Q4,H2-Q7,H2-T10,H2-T22,H2-T23,H2-T24,H2-T3,Hfe,Ide,Tap1,Tap2,Tapbp,Erap1,H2-Q6,H2-Q9,H2-M10.3,H2-M10.4,H2-M11,H2-M1,H2-M10.5,H2-M5,H2-M10.2,H2-M10.6,Gm7030,Gm8909,Gm11127
GO:0002484	antigen processing and presentation of endogenous peptide antigen via MHC class I via ER pathway	FALSE	32	0.323849	0.34375	Azgp1,H2-Bl,H2-D1,H2-K1,H2-M10.1,H2-M2,H2-M3,H2-M9,H2-Q1,H2-Q10,H2-Q2,H2-Q4,H2-Q7,H2-T10,H2-T22,H2-T23,H2-T24,H2-T3,Tap2,H2-Q6,H2-Q9,H2-M10.3,H2-M10.4,H2-M11,H2-M1,H2-M10.5,H2-M5,H2-M10.2,H2-M10.6,Gm7030,Gm8909,Gm11127
GO:0002486	antigen processing and presentation of endogenous peptide antigen via MHC class I via ER pathway, TAP-independent	FALSE	31	0.3157	0.322581	Azgp1,H2-Bl,H2-D1,H2-K1,H2-M10.1,H2-M2,H2-M3,H2-M9,H2-Q1,H2-Q10,H2-Q2,H2-Q4,H2-Q7,H2-T10,H2-T22,H2-T23,H2-T24,H2-T3,H2-Q6,H2-Q9,H2-M10.3,H2-M10.4,H2-M11,H2-M1,H2-M10.5,H2-M5,H2-M10.2,H2-M10.6,Gm7030,Gm8909,Gm11127
GO:0002495	antigen processing and presentation of peptide antigen via MHC class II	FALSE	19	0.288466	0.368421	B2m,Ctse,Fcer1g,Fcgr2b,H2-Aa,H2-Ab1,H2-Eb1,H2-DMa,H2-DMb1,H2-DMb2,H2-Oa,H2-Ob,Traf6,Unc93b1,Ifi30,Pycard,Trem2,H2-Eb2,H2-Ea
GO:0002501	peptide antigen assembly with MHC protein complex	FALSE	15	0.350778	0.533333	B2m,Calr,Pdia3,H2-Aa,H2-Ab1,H2-Eb1,H2-DMa,H2-DMb1,H2-DMb2,H2-Oa,H2-Ob,Tapbp,Tapbpl,H2-Eb2,H2-Ea
GO:0002504	antigen processing and presentation of peptide or polysaccharide antigen via MHC class II	FALSE	21	0.308415	0.380952	B2m,Ctse,Fcer1g,Fcgr2b,H2-Aa,H2-Ab1,H2-Eb1,H2-DMa,H2-DMb1,H2-DMb2,H2-Oa,H2-Ob,Thbs1,Traf6,Unc93b1,Ifi30,Pycard,Arl8b,Trem2,H2-Eb2,H2-Ea
GO:0002507	tolerance induction	FALSE	28	0.306224	0.357143	Aire,Blk,C3ar1,Cd3e,Cd86,Ccr4,Ccr7,Lilrb4b,Lilrb4a,Lilrb4a,Foxj1,Hmgb1,Ido1,Il2ra,Acod1,Itch,Pdcd1,Foxp3,Tgfb1,Tgfbr2,Tnfaip3,Icos,Marchf7,Cd274,Irak3,Phlpp1,Havcr2,Xkr8
GO:0002523	leukocyte migration involved in inflammatory response	FALSE	24	0.312405	0.333333	Adam8,Alox5,Aoc3,Ccr6,Cd24a,Fut7,Itgam,Itgb2,Itgb2l,Lbp,Mdk,Ninj1,Ptn,S100a8,S100a9,Ccl2,Cx3cl1,Slamf1,Elane,Ppbp,Rtn4,Slamf8,Ffar2,Trim55
GO:0002524	hypersensitivity	FALSE	15	0.284635	0.266667	C3,Ccr7,Ephb6,Ext1,Fcer1a,Fcer1g,Fcgr1,Fcgr2b,Fcgr3,Fut7,Ighg2b,Spn,Zp3,Il20rb,Ighg3
GO:0002526	acute inflammatory response	FALSE	94	0.320601	0.393617	Adam8,Adcyap1,Adra2a,Ahsg,Alox5,Alox5ap,Aoc3,Bdkrb2,C3,Casp6,Cd6,Cxcr2,Ccr5,Ccr7,Crp,Dnase1,Dnase1l3,Ephb6,Ext1,F2,F8,Fcer1a,Fcer1g,Fcgr1,Fcgr2b,Fcgr3,Fut7,B4galt1,Cxcl1,Gstp1,Hp,Hpse,Icam1,Ighg2b,Il1a,Il1b,Il1rn,Il4,Il6,Itih4,Kl,Klk1b1,Lbp,Npy5r,Orm1,Orm2,Reg3b,Pla2g2d,Serpinf2,Ptger3,Ptgs2,Reg3a,Reg3g,Saa1,Saa2,Saa3,Saa4,Ccl5,Serpina1b,Serpina3n,Serpinb9,Spn,Tnf,Tnfrsf11a,Tnfsf11,Plscr1,Tnfsf4,…
GO:0002532	production of molecular mediator involved in inflammatory response	FALSE	82	0.343459	0.329268	Adam17,Adcy7,Adora3,Abcd1,Alox5,Alox5ap,Slc7a2,Cd6,Chil3,Ephx2,Ezh2,F2,Fcer1g,Lilrb4b,Lilrb4a,Lilrb4a,Grn,Hif1a,Ido1,Il17a,Il17ra,Il1r2,Il4ra,Il6,Itgb6,Kpna6,Lbp,Lep,Myd88,Ncf1,Nos2,P2rx1,Per1,Serpine1,Pld3,Ppara,Rps19,Syk,Prdx2,Tlr4,Tlr6,Tnf,Vamp8,Ywhaz,Mapk14,Pla2g10,Abcd2,Mefv,Il17b,Clec7a,Dusp10,Pycard,Seh1l,Appl1,Slamf8,Chia1,Trem2,Cd96,Traf3ip2,Chil4,Bap1,Pld4,Gpsm3,Ticam1,Il17rc,Cd300a,Pbx…
GO:0002534	cytokine production involved in inflammatory response	FALSE	55	0.339282	0.272727	Adcy7,Abcd1,Alox5,Cd6,Ezh2,F2,Lilrb4b,Lilrb4a,Lilrb4a,Hif1a,Ido1,Il17a,Il17ra,Il1r2,Il6,Itgb6,Kpna6,Lep,Myd88,Nos2,Per1,Pld3,Ppara,Tlr4,Tlr6,Tnf,Mapk14,Pla2g10,Abcd2,Mefv,Il17b,Clec7a,Pycard,Seh1l,Appl1,Trem2,Cd96,Traf3ip2,Bap1,Pld4,Gpsm3,Ticam1,Il17rc,Rap1gds1,Gbp5,Zc3h12a,Klrh1,Il17c,Il17d,Tarm1,Il17f,Nod2,Nlrc3,Card9,Mir324
GO:0002544	chronic inflammatory response	FALSE	16	0.223599	0.3125	Adora2b,Ahcyl,Cebpb,Camp,Cyp19a1,Ido1,Il10,Il4,Lta,S100a9,Foxp3,Tnf,Tnfaip3,Vnn1,Unc13d,Ahcy
GO:0002548	monocyte chemotaxis	FALSE	47	0.305632	0.319149	Aif1,Ccr1,Ccr1l1,Ccr2,Creb3,Ctsg,Hmgb1,Cxcl10,Lgals3,Anxa1,Xcl1,Nbl1,Ninj1,Ccn3,Pdgfb,Serpine1,Ccl21a,Dusp1,Rps19,Ccl1,Ccl11,Ccl12,Ccl17,Ccl2,Ccl20,Ccl22,Ccl3,Ccl4,Ccl5,Ccl6,Ccl7,Ccl8,Ccl9,Cx3cl1,Tnfsf11,Grem1,Ccl19,Ccl24,S100a14,Slamf8,Mospd2,Cxcl17,Tnfsf18,Ccl26,Defb25,Msmp,Ccl21b
GO:0002562	somatic diversification of immune receptors via germline recombination within a single locus	FALSE	69	0.356761	0.304348	Aicda,Atm,Ccr6,Cd28,Ercc1,Ezh2,Xrcc6,Hmgb1,Hspd1,Ifng,Il2,Il4,Mlh1,Msh2,Msh6,Pms2,Pms2,Polb,Ptprc,Rag1,Rag2,Foxp3,Stat6,Supt6,Swap70,Tcf7,Tcf3,Tgfb1,Cd40,Cd40lg,Tnfsf4,Ung,Yy1,Exo1,Trp53bp1,Nbn,Icosl,Il27ra,Batf,Paxip1,Clcf1,Tbx21,Ndfip1,Exosc3,Pagr1a,Tnfsf13,Rnf168,Mad2l2,Aplf,Exosc6,Shld1,Nhej1,Shld2,Cyren,Slc15a4,Nsd2,Foxp1,Thoc1,Kmt5b,Dclre1c,Hmces,Kmt5c,Parp3,Atad5,Lig4,Tnfsfm13,Mir181b-1,Mi…
GO:0002566	somatic diversification of immune receptors via somatic mutation	FALSE	15	0.371406	0.266667	Aicda,Mlh1,Msh2,Msh6,Pms2,Pms2,Polb,Ung,Exo1,Polm,Mcm3ap,Samhd1,Polq,Ighd,Nuggc
GO:0002577	regulation of antigen processing and presentation	FALSE	20	0.302194	0.4	Cd68,Ccr7,Fgl2,H2-Ab1,H2-Oa,H2-Ob,Hfe,Slc11a1,Ccl21a,Tap2,Thbs1,Was,Ccl19,Pycard,Trem2,Nod1,Tapbpl,Ythdf1,Nod2,Clec4b2
GO:0002637	regulation of immunoglobulin production	FALSE	82	0.320801	0.219512	Phb2,Cd22,Cd28,Cd37,Cd86,Fcgr2b,Lilrb4a,Lilrb4a,Gpi1,Hpx,Ifng,Ighm,Il10,Il13,Il13ra2,Il2,Il4,Il4ra,Il5,Il6,Xcl1,Mlh1,Msh2,Phb,Pms2,Pms2,Ptprc,Foxp3,Stat6,Stx4a,Supt6,Tgfb1,Tnf,Tnfaip3,Cd40,Cd27,Cd40lg,Traf2,Traf6,Trex1,Tnfrsf4,Tnfsf4,Vpreb3,Xbp1,Ceacam1,Trp53bp1,Dnajb9,Il27ra,Paxip1,Clcf1,Tbx21,Il21,Ndfip1,Exosc3,Pagr1a,Zpbp2,Tnfsf13,Mzb1,Mad2l2,Aplf,Exosc6,Shld1,Sash3,Shld2,6030468B19Rik,Tlr9,Sl…
GO:0002639	positive regulation of immunoglobulin production	FALSE	55	0.34083	0.272727	Phb2,Cd28,Cd37,Cd86,Gpi1,Hpx,Ifng,Il10,Il13,Il2,Il4,Il4ra,Il5,Il6,Xcl1,Mlh1,Msh2,Phb,Pms2,Pms2,Ptprc,Stat6,Stx4a,Tgfb1,Cd40,Cd27,Tnfrsf4,Tnfsf4,Xbp1,Ceacam1,Trp53bp1,Dnajb9,Paxip1,Clcf1,Tbx21,Il21,Exosc3,Pagr1a,Tnfsf13,Mzb1,Mad2l2,Exosc6,Shld1,Sash3,Shld2,6030468B19Rik,Tlr9,Nsd2,Foxp1,Kmt5b,Hmces,Kmt5c,Atad5,Tnfsfm13,Shld3
GO:0002643	regulation of tolerance induction	FALSE	19	0.330178	0.368421	Cd3e,Cd86,Ccr7,Lilrb4b,Lilrb4a,Lilrb4a,Foxj1,Hmgb1,Ido1,Il2ra,Itch,Pdcd1,Foxp3,Tgfbr2,Marchf7,Cd274,Irak3,Phlpp1,Havcr2
GO:0002673	regulation of acute inflammatory response	FALSE	43	0.319736	0.418605	Adam8,Adcyap1,Alox5ap,Aoc3,C3,Ccr5,Ccr7,Dnase1,Dnase1l3,Fcer1a,Fcer1g,Fcgr1,Fcgr2b,Fcgr3,Fut7,Gstp1,Hpse,Ighg2b,Il1b,Il4,Il6,Npy5r,Pla2g2d,Ptger3,Ptgs2,Ccl5,Spn,Tnf,Tnfrsf11a,Tnfsf11,Zp3,Pik3cg,Park7,F12,Ptges,C2cd4b,Ash1l,Il20rb,Nlrp3,Ffar2,Ffar3,C2cd4a,Rhbdd3
GO:0002675	positive regulation of acute inflammatory response	FALSE	27	0.313207	0.444444	Adam8,Alox5ap,Aoc3,C3,Ccr5,Ccr7,Fcer1a,Fcer1g,Fcgr1,Fcgr3,Ighg2b,Il1b,Il6,Npy5r,Ptger3,Ptgs2,Ccl5,Tnf,Tnfrsf11a,Tnfsf11,Zp3,Pik3cg,Park7,C2cd4b,Ffar2,Ffar3,C2cd4a
GO:0002686	negative regulation of leukocyte migration	FALSE	35	0.340063	0.371429	Ada,Akt1,Cyp19a1,Dpp4,Gcsam,Hc,Hoxa7,Mif,Cd200,Nbl1,Ccn3,Padi2,Ccl21a,Ptger4,Dusp1,Ccl12,Ccl2,Grem1,Il27ra,Stap1,Ccl28,Cd200r1,Wasl,Slamf8,Emilin1,Adtrp,Abr,Gpr18,Bcr,Mmp28,Cd300a,Rin3,C5ar2,Mia3,Ccl21b
GO:0002687	positive regulation of leukocyte migration	FALSE	134	0.353651	0.432836	Adam10,Adam17,Adam8,Adora3,Ager,Aif1,Aoc3,Rhoa,Bdkrb1,C3ar1,C5ar1,Calr,Ccr6,Cxcr2,Ccr1,Ccr1l1,Ccr2,Ccr7,Creb3,Csf1,Dapk2,Edn1,Edn2,Edn3,Ednra,F2rl1,F7,Fadd,Ptk2,Vegfd,Fut4,Fut7,Cmklr1,Hmgb1,Icam1,Cxcl10,Il12a,Il1a,Il1b,Il1r1,Il4,Itga2,Itga4,Itgb3,Cd47,Lbp,Lgals3,Lgals9,Xcl1,Madcam1,Mdk,Mmp14,Mmp9,Mstn,Pecam1,Pgf,Serpine1,Ccl21a,Ptafr,Ptger3,Ptger4,Ptn,Ptprj,Rac1,Rac2,Ccl1,Ccl12,Ccl2,Ccl20,Ccl27a,…
GO:0002688	regulation of leukocyte chemotaxis	FALSE	106	0.361701	0.45283	Adam10,Adam17,Aif1,Bst1,C3ar1,C5ar1,Calr,Ccr6,Cxcr2,Ccr1,Ccr1l1,Ccr2,Ccr7,Creb3,Csf1,Cyp19a1,Dapk2,Dpp4,Edn1,Edn2,Edn3,Ednra,F2rl1,F7,Ptk2,Vegfd,Cmklr1,Hc,Mst1,Hmgb1,Cxcl10,Il12a,Il1b,Il4,Lbp,Xcl1,Mdk,Mif,Mpp1,Mstn,Nbl1,Ninj1,Ccn3,Padi2,Pgf,Serpine1,Ccl21a,Ptn,Dusp1,Ptprj,Rac1,Rac2,Ccl1,Ccl12,Ccl2,Ccl27a,Ccl5,Ccl7,Cx3cl1,Sell,Spi1,Swap70,Thbs1,Thbs4,Vegfa,Vegfc,Wnt5a,Grem1,Ccl19,Mapk1,Mapk3,Dysf,…
GO:0002689	negative regulation of leukocyte chemotaxis	FALSE	17	0.310802	0.470588	Cyp19a1,Dpp4,Hc,Mif,Nbl1,Ccn3,Padi2,Dusp1,Ccl12,Ccl2,Grem1,Stap1,Slamf8,Gpr18,Mmp28,Rin3,C5ar2
GO:0002690	positive regulation of leukocyte chemotaxis	FALSE	84	0.373955	0.452381	Adam10,Adam17,Aif1,C3ar1,C5ar1,Calr,Ccr6,Cxcr2,Ccr1,Ccr1l1,Ccr2,Ccr7,Creb3,Csf1,Dapk2,Edn1,Edn2,Edn3,Ednra,F2rl1,F7,Ptk2,Vegfd,Cmklr1,Hmgb1,Cxcl10,Il12a,Il1b,Il4,Lbp,Xcl1,Mdk,Mstn,Pgf,Serpine1,Ccl21a,Ptn,Ptprj,Rac1,Rac2,Ccl1,Ccl2,Ccl27a,Ccl5,Ccl7,Cx3cl1,Sell,Spi1,Swap70,Thbs1,Thbs4,Vegfa,Vegfc,Wnt5a,Ccl19,Mapk1,Mapk3,Dysf,Slamf1,Tnfsf14,Stk39,Cxcl13,Trem1,Trpv4,S100a14,Akirin1,Zfp580,Prss56,Rarre…
GO:0002691	regulation of cellular extravasation	FALSE	37	0.389026	0.459459	Adam8,Ager,Capn1,Ccr2,Fadd,Fut4,Fut7,Fut9,Gp1ba,Icam1,Il1a,Il1r1,Itga4,Cd47,Mdk,Pecam1,Ccl21a,Ptafr,Ptger3,Ptger4,Ccl2,Sele,Selp,Thy1,Chst4,Elane,Il27ra,Ripk3,Ccl28,Med23,Plvap,Abr,Bcr,Lyve1,Pawr,Cd99l2,Ccl21b
GO:0002693	positive regulation of cellular extravasation	FALSE	20	0.394185	0.45	Adam8,Ager,Ccr2,Fadd,Icam1,Il1a,Il1r1,Cd47,Mdk,Pecam1,Ptafr,Ptger3,Ptger4,Ccl2,Thy1,Med23,Plvap,Lyve1,Pawr,Cd99l2
GO:0002698	negative regulation of immune effector process	FALSE	120	0.323341	0.35	Ahr,Gfer,Apoa1,Apoa2,Arg1,Serping1,C4bp,Cd22,Cd59a,Cd84,Ccr2,Cr2,Crk,Cd55,Cd55b,Fcgr2b,Fer,Fgl2,Il4i1,Lilrb4b,Lilrb4a,Lilrb4a,Grn,Ptpn6,Hfe,Foxj1,Foxf1,Hlx,Hmox1,Ifnb1,Igf2,Il10,Il13ra2,Il2,Il4,Il4ra,Il7r,Irf1,Cd47,Jak3,Klrd1,Lgals3,Lgals9,Loxl3,Anxa1,Masp1,Ppp3cb,Ptprc,Rps19,Foxp3,Spi1,Serpinb9b,Serpinb9c,Serpinb9f,Serpinb9e,Serpinb9,Serpinb9d,Spn,Tap1,Tap2,Tgfb1,Tgfb2,Tgfb3,Tnf,Tnfaip3,Pglyrp1,…
GO:0002701	negative regulation of production of molecular mediator of immune response	FALSE	33	0.274305	0.242424	Apoa1,Apoa2,Arg1,Cd22,Fcgr2b,Lilrb4b,Lilrb4a,Lilrb4a,Hfe,Hmox1,Ifnb1,Il10,Il13ra2,Jak3,Foxp3,Tgfb1,Tgfb2,Tgfb3,Tnf,Vpreb3,Slamf1,Tbx21,Ndfip1,Zpbp2,Bst2,Spink5,Irak3,Vsir,Cd96,Tmbim6,Thoc1,Parp3,Siglecg
GO:0002702	positive regulation of production of molecular mediator of immune response	FALSE	115	0.359993	0.356522	B2m,Phb2,Cd28,Cd36,Cd37,Cd81,Cd86,Cd55,Cd55b,F2rl1,Fcer1g,Fzd5,Gata3,Gpi1,Hk1,Hpx,Ifng,Il10,Il13,Il17a,Il1b,Il1r1,Il18r1,Il2,Il4,Il4ra,Il5,Il6,Laptm5,Xcl1,Mif,Mlh1,Msh2,Cd244a,Phb,Prkcz,Pms2,Pms2,Ptpn22,Ptprc,Sema7a,Stat6,Stx4a,Tek,Tgfb1,Tlr4,Cd40,Cd27,Traf2,Traf6,Tnfrsf4,Tnfsf4,Wnt5a,Xbp1,Klk7,Tlr2,Ceacam1,Slamf1,Trp53bp1,Clnk,Dnajb9,Cd160,Paxip1,Ddx21,Sphk2,Clcf1,Tbx21,Rsad2,Il21,Exosc3,Pagr1a,…
GO:0002704	negative regulation of leukocyte mediated immunity	FALSE	70	0.284399	0.285714	Ahr,Gfer,Arg1,C4bp,Cd84,Ccr2,Cr2,Crk,Cd55,Cd55b,Fcgr2b,Il4i1,Lilrb4b,Lilrb4a,Lilrb4a,Ptpn6,Hfe,Foxj1,Foxf1,Hmox1,Ifnb1,Igf2,Il13ra2,Il7r,Jak3,Klrd1,Lgals9,Ppp3cb,Ptprc,Foxp3,Spi1,Serpinb9b,Serpinb9c,Serpinb9f,Serpinb9e,Serpinb9,Serpinb9d,Spn,Tap1,Tap2,Zp3r,Ceacam1,Sh2d1b1,Slamf1,Tbx21,Ndfip1,Bst2,Clec12b,Vsir,Clec4g,Klrb1b,Cd96,Clec2d,Serpinb9g,Dusp22,Nckap1l,Abr,Bcr,Muc4,Havcr2,Il20rb,Arrb2,Cd30…
GO:0002707	negative regulation of lymphocyte mediated immunity	FALSE	59	0.274723	0.271186	Ahr,Gfer,Arg1,C4bp,Cr2,Crk,Cd55,Cd55b,Fcgr2b,Il4i1,Lilrb4b,Lilrb4a,Lilrb4a,Ptpn6,Hfe,Foxj1,Ifnb1,Igf2,Il7r,Klrd1,Lgals9,Ppp3cb,Ptprc,Foxp3,Serpinb9b,Serpinb9c,Serpinb9f,Serpinb9e,Serpinb9,Serpinb9d,Spn,Tap1,Tap2,Zp3r,Ceacam1,Sh2d1b1,Slamf1,Tbx21,Ndfip1,Clec12b,Vsir,Clec4g,Klrb1b,Cd96,Clec2d,Serpinb9g,Dusp22,Nckap1l,Muc4,Havcr2,Il20rb,Arrb2,Thoc1,Parp3,Klre1,Nod2,Serpinb9h,Sh2d1b2,Il4i1b
GO:0002709	regulation of T cell mediated immunity	FALSE	106	0.335584	0.396226	Ager,Ahr,Arg1,Azgp1,B2m,Cd1d1,Cd1d2,Cd24a,Cd81,Ccr2,Cd55,Cd55b,Dpp4,Fadd,Il4i1,Fut7,Fzd5,Gata3,Lilrb4b,Lilrb4a,Lilrb4a,H2-Bl,H2-D1,H2-K1,H2-M10.1,H2-M2,H2-M3,H2-M9,H2-Q1,H2-Q10,H2-Q2,H2-Q4,H2-Q7,H2-T10,H2-T22,H2-T23,H2-T24,H2-T3,Mr1,Hfe,Hmgb1,Hspa8,Hspd1,Ifnb1,Il12a,Il12b,Il1b,Il1r1,Il18r1,Il4,Il6,Il7r,Klrd1,Xcl1,P2rx7,Prkcz,Pnp,Ppp3cb,Ptprc,Nectin2,Foxp3,Spn,Tap2,Tnfrsf1b,Traf2,Traf6,Tnfsf4,Was,…
GO:0002710	negative regulation of T cell mediated immunity	FALSE	24	0.252175	0.291667	Ahr,Arg1,Il4i1,Lilrb4b,Lilrb4a,Lilrb4a,Hfe,Ifnb1,Il7r,Klrd1,Ppp3cb,Ptprc,Foxp3,Spn,Slamf1,Tbx21,Vsir,Clec4g,Dusp22,Nckap1l,Muc4,Il20rb,Nod2,Il4i1b
GO:0002711	positive regulation of T cell mediated immunity	FALSE	77	0.353296	0.415584	Azgp1,B2m,Cd1d1,Cd1d2,Cd24a,Cd81,Cd55,Cd55b,Fadd,Fzd5,Gata3,H2-Bl,H2-D1,H2-K1,H2-M10.1,H2-M2,H2-M3,H2-M9,H2-Q1,H2-Q10,H2-Q2,H2-Q4,H2-Q7,H2-T10,H2-T22,H2-T23,H2-T24,H2-T3,Mr1,Hspa8,Hspd1,Il12a,Il12b,Il1b,Il1r1,Il18r1,Il4,Il6,Xcl1,P2rx7,Prkcz,Pnp,Ptprc,Nectin2,Foxp3,Tap2,Traf2,Traf6,Tnfsf4,Zp3,Slamf1,Pvr,Stx7,Tbx21,Rsad2,Sash3,Il23a,Slc22a13,H2-Q6,H2-Q9,H2-M10.3,Arid5a,Nlrp3,Cyrib,H2-M10.4,H2-M11,H…
GO:0002712	regulation of B cell mediated immunity	FALSE	67	0.30703	0.268657	C3,C4bp,Cd28,Cr2,Cd55,Cd55b,Fcer1a,Fcer1g,Fcer2a,Fcgr1,Fcgr2b,Fcgr3,Ptpn6,Foxj1,Hpx,Ifng,Ighg2b,Il2,Il4,Xcl1,Lta,Mlh1,Msh2,Pms2,Pms2,Ptprc,Nectin2,Foxp3,Stat6,Supt6,Tgfb1,Tnf,Cd40,Tnfsf4,Zp3r,Trp53bp1,Il27ra,Paxip1,Clcf1,Tbx21,Ndfip1,Exosc3,Pagr1a,Tnfsf13,Mad2l2,Aplf,Exosc6,Shld1,Shld2,6030468B19Rik,Gimap3,Trem2,Slc15a4,Nsd2,Thoc1,Cd226,Kmt5b,Hmces,Kmt5c,Parp3,Atad5,Nod2,Gimap5,Tnfsfm13,Mir181b-1…
GO:0002714	positive regulation of B cell mediated immunity	FALSE	49	0.312518	0.326531	C3,Cd28,Fcer1a,Fcer1g,Fcer2a,Fcgr1,Fcgr3,Hpx,Ifng,Ighg2b,Il2,Il4,Xcl1,Lta,Mlh1,Msh2,Pms2,Pms2,Ptprc,Nectin2,Stat6,Tgfb1,Tnf,Cd40,Tnfsf4,Trp53bp1,Paxip1,Clcf1,Tbx21,Exosc3,Pagr1a,Tnfsf13,Mad2l2,Exosc6,Shld1,Shld2,6030468B19Rik,Gimap3,Trem2,Nsd2,Cd226,Kmt5b,Hmces,Kmt5c,Atad5,Nod2,Gimap5,Tnfsfm13,Shld3
GO:0002715	regulation of natural killer cell mediated immunity	FALSE	62	0.298902	0.290323	Gfer,Ap1g1,Crk,Dpp4,H2-M3,Igf2,Il12a,Il12b,Il18rap,Klrc1,Klrc2,Klrd1,Lag3,Lamp1,Lep,Lgals9,Klrb1c,Nectin2,Raet1a,Raet1b,Raet1c,Sh2d1a,Serpinb9b,Serpinb9c,Serpinb9f,Serpinb9e,Serpinb9,Serpinb9d,Stat5a,Tap1,Tap2,Vav1,Ceacam1,Sh2d1b1,Klrk1,Clnk,Slamf6,Pvr,Cd160,Crtam,Raet1d,Klrc3,Il21,Clec12b,Ulbp1,Klrb1b,Gimap3,Cd96,Clec2d,Serpinb9g,Pik3r6,Havcr2,Arrb2,Cd226,Klre1,Gimap5,Klri2,Raet1e,Klri1,Serpinb9…
GO:0002716	negative regulation of natural killer cell mediated immunity	FALSE	25	0.277953	0.32	Gfer,Crk,Igf2,Klrd1,Lgals9,Serpinb9b,Serpinb9c,Serpinb9f,Serpinb9e,Serpinb9,Serpinb9d,Tap1,Tap2,Ceacam1,Sh2d1b1,Clec12b,Klrb1b,Cd96,Clec2d,Serpinb9g,Havcr2,Arrb2,Klre1,Serpinb9h,Sh2d1b2
GO:0002717	positive regulation of natural killer cell mediated immunity	FALSE	39	0.29698	0.205128	Ap1g1,Dpp4,H2-M3,Il12a,Il12b,Il18rap,Klrc1,Klrc2,Klrd1,Lag3,Lamp1,Klrb1c,Nectin2,Raet1a,Raet1b,Raet1c,Sh2d1a,Stat5a,Vav1,Sh2d1b1,Klrk1,Clnk,Slamf6,Pvr,Cd160,Crtam,Raet1d,Klrc3,Il21,Ulbp1,Gimap3,Cd226,Klre1,Gimap5,Klri2,Raet1e,Klri1,Sh2d1b2,H60c
GO:0002718	regulation of cytokine production involved in immune response	FALSE	87	0.345931	0.402299	Apoa1,Apoa2,Arg1,B2m,Cd36,Cd81,Ccr2,Cd55,Cd55b,F2rl1,Fcer1g,Fzd5,Gata3,Lilrb4b,Lilrb4a,Lilrb4a,Hfe,Hk1,Hmox1,Ifnb1,Il10,Il1b,Il1r1,Il18r1,Il4,Il6,Jak3,Laptm5,Xcl1,Mif,Prkcz,Sema7a,Foxp3,Tek,Tgfb1,Tgfb2,Tgfb3,Tlr4,Tnf,Tnfrsf1b,Traf2,Traf6,Tnfsf4,Wnt5a,Tlr2,Slamf1,Clnk,Cd160,Ddx21,Sphk2,Tbx21,Rsad2,Il21,Nepn,Tril,Inava,Rtn4,Trpm4,Bst2,Dhx36,Irak3,Vsir,Sash3,Tlr9,Gimap3,Cd96,Sirt1,Trim6,Spon2,Ddx1,T…
GO:0002719	negative regulation of cytokine production involved in immune response	FALSE	22	0.289653	0.363636	Apoa1,Apoa2,Arg1,Lilrb4b,Lilrb4a,Lilrb4a,Hfe,Hmox1,Ifnb1,Il10,Jak3,Foxp3,Tgfb1,Tgfb2,Tgfb3,Tnf,Slamf1,Tbx21,Bst2,Irak3,Vsir,Cd96
GO:0002720	positive regulation of cytokine production involved in immune response	FALSE	60	0.363554	0.433333	B2m,Cd36,Cd81,Cd55,Cd55b,F2rl1,Fcer1g,Fzd5,Gata3,Hk1,Il1b,Il1r1,Il18r1,Il4,Il6,Laptm5,Xcl1,Mif,Prkcz,Sema7a,Tek,Tlr4,Traf2,Traf6,Tnfsf4,Wnt5a,Tlr2,Slamf1,Clnk,Cd160,Ddx21,Sphk2,Tbx21,Rsad2,Il21,Inava,Rtn4,Dhx36,Sash3,Gimap3,Sirt1,Trim6,Spon2,Ddx1,Ticam1,Lacc1,Arid5a,Nlrp3,Cd226,Mavs,Ddx58,Tnfrsf14,Ffar2,Ffar3,Plcg2,Malt1,Nod2,Gimap5,Scimp,Dennd1b
GO:0002724	regulation of T cell cytokine production	FALSE	35	0.353419	0.428571	Arg1,B2m,Cd81,Ccr2,Cd55,Cd55b,Fzd5,Gata3,Lilrb4b,Lilrb4a,Lilrb4a,Hfe,Ifnb1,Il1b,Il1r1,Il18r1,Il4,Il6,Xcl1,Prkcz,Foxp3,Tnfrsf1b,Traf2,Traf6,Tnfsf4,Slamf1,Tbx21,Rsad2,Trpm4,Vsir,Sash3,Arid5a,Nlrp3,Malt1,Dennd1b
GO:0002726	positive regulation of T cell cytokine production	FALSE	24	0.374721	0.458333	B2m,Cd81,Cd55,Cd55b,Fzd5,Gata3,Il1b,Il1r1,Il18r1,Il4,Il6,Xcl1,Prkcz,Traf2,Traf6,Tnfsf4,Slamf1,Tbx21,Rsad2,Sash3,Arid5a,Nlrp3,Malt1,Dennd1b
GO:0002753	cytoplasmic pattern recognition receptor signaling pathway	FALSE	44	0.381776	0.454545	Phb2,Usp15,Hspa1b,Irgm1,Igtp,Phb,Ptpn22,Rela,Tlr4,Tnfaip3,Slc46a2,Tspan6,Slc15a2,Slc15a3,Riok3,Inava,Rnf125,Zcchc3,Nop53,Trim15,Alpk1,Ifih1,Rnf135,Sec14l1,Zc3hav1,Dhx58,Pum1,Pum2,Ankrd17,Slc15a4,Ripk2,Hspa1a,Lacc1,Tifa,Tkfc,Mavs,Ddx58,Oasl1,Ddx60,Peli3,Gpatch3,Oas3,Nod2,Nlrx1
GO:0002755	MyD88-dependent toll-like receptor signaling pathway	FALSE	18	0.310831	0.388889	Hspd1,Irf1,Myd88,Reg3g,Tlr1,Tlr4,Tlr6,Tlr2,Tlr5,Irf7,Tnip1,Irak3,Tlr9,Tlr7,Tlr8,Cd300a,Cd300lf,Tlr13
GO:0002758	innate immune response-activating signal transduction	FALSE	18	0.296172	0.388889	Klrc1,Klrc2,Klrd1,Masp1,Masp2,Mbl2,Syk,Tlr4,Tyrobp,Tlr2,Klrk1,Clec4n,Klrc3,Ffar2,Plcg2,Klre1,Klri2,Klri1
GO:0002761	regulation of myeloid leukocyte differentiation	FALSE	104	0.390064	0.413462	Adipoq,Adam8,Apc,Zfp36l1,Casp8,Cd4,Cdk6,Cebpb,Ccr1,Ccr1l1,Creb1,Csf1,Fadd,Fbn1,Fes,Fshb,Fshr,Gata2,Gfi1b,Lilrb4b,Lilrb4a,Lilrb4a,Hcls1,Hoxa7,Hsf1,Ifnb1,Ifng,Il12b,Il17a,Il3,Il4,Il5,Itgam,Itgb3,Mafb,Lif,Zbtb7a,Myc,Nf1,Ninj1,Nme2,Notch2,Tnfrsf11b,Pik3r1,Prkca,Pou4f1,Pou4f2,Rara,Rb1,Rbp1,Ripk1,Apcs,Ccl3,Ccl5,Sfrp1,Stat5a,Tal1,Tgfb1,Klf10,Tnf,Tnfsf11,Traf6,Tyrobp,Zfpm1,Ikzf1,Hax1,Ceacam1,Ror2,Fbxw7,C…
GO:0002762	negative regulation of myeloid leukocyte differentiation	FALSE	40	0.432509	0.475	Adipoq,Cdk6,Fbn1,Gata2,Lilrb4b,Lilrb4a,Lilrb4a,Hoxa7,Ifnb1,Ifng,Il4,Mafb,Myc,Nf1,Nme2,Tnfrsf11b,Pik3r1,Rara,Apcs,Sfrp1,Zfpm1,Ceacam1,Fbxw7,Cldn18,Tob2,Clec2g,Zbtb46,Lrrc17,Fstl3,Gpr137b,Clec2i,Clec2d,Tcta,Gpr137,Thoc5,Pilrb1,Trib1,Gpr55,Pias3,Gpr68
GO:0002763	positive regulation of myeloid leukocyte differentiation	FALSE	55	0.361169	0.363636	Zfp36l1,Casp8,Cd4,Ccr1,Ccr1l1,Creb1,Csf1,Fadd,Fes,Gfi1b,Hcls1,Hsf1,Ifng,Il12b,Il17a,Il3,Il5,Itgam,Itgb3,Lif,Ninj1,Notch2,Prkca,Pou4f1,Pou4f2,Rb1,Ripk1,Ccl3,Ccl5,Stat5a,Tgfb1,Klf10,Tnf,Tnfsf11,Traf6,Tyrobp,Ikzf1,Hax1,Ror2,Gsk3b,Il20,Ctnnbip1,Ocstamp,Asxl2,Dcstamp,Il23a,Trem2,Slc9b2,Tmem64,Trib1,Evi2b,Gpr68,Cd101,Mir223,Evi2
GO:0002792	negative regulation of peptide secretion	FALSE	45	0.469174	0.555556	Adra2a,Crh,Crhbp,Crhr2,Fbn1,Fkbp1b,Hadh,Inhbb,Kcnj11,Kcnq1,Lep,Mtnr1a,Mup1,Ccn3,Fam3d,Pfkl,Ptger3,Ptger4,Ptpn11,Rest,Sfrp1,Srebf1,Abcc8,Ucp2,Uts2,Sytl4,Prkn,Nucb2,Npff,Ghrl,Midn,Ptpmt1,Jagn1,Rptor,Sirt4,Klf7,Sirt1,Ffar4,Pde4c,Stxbp5l,Ghsr,Eny2,Pim3,Madd,Mtnr1b
GO:0002793	positive regulation of peptide secretion	FALSE	99	0.445206	0.505051	Abcg1,Adcyap1,Bad,Bglap2,Blk,Cacna1d,Cask,Casr,Cckar,Cckbr,Cd38,Cftr,Crh,Doc2b,Aimp1,Fga,Gcg,Ghrh,Ghrhr,Gip,Glp1r,Glud1,Gpr27,Hfe,Hif1a,Isl1,Itsn1,Kif5b,Lepr,Lif,Nkx6-1,Npy2r,Pax6,Pdx1,Pfkfb2,Ppp3cb,Ptger4,Rac1,Nr1h4,S100a8,S100a9,Sct,Sox4,Stx4a,Tnfsf11,Trh,Ucn,Capn10,Nr0b2,Serp1,Trpm2,Apln,Tfr2,Prkn,Pla2g6,Arhgef7,Gabbr1,Nmu,Ncoa6,Dynll1,Clcf1,Ghrl,Oxct1,C1qtnf12,Trpm4,Selenot,Gpr39,C2cd2l,Phpt1…
GO:0002820	negative regulation of adaptive immune response	FALSE	54	0.271351	0.259259	Ahr,Alox15,Arg1,C4bp,Cr2,Cd55,Cd55b,Fcgr2b,Il4i1,Lilrb4b,Lilrb4a,Lilrb4a,Ptpn6,Hfe,Foxj1,Ifnb1,Il2,Il4,Il4ra,Il7r,Jak3,Klrd1,Loxl3,Il1rl1,Ppp3cb,Ptprc,Trim27,Foxp3,Spn,Tnfsf4,Zbtb7b,Zp3r,Slamf1,Il27ra,Cd160,Tbx21,Ndfip1,Samsn1,Vsir,Clec4g,Dusp22,Nckap1l,Muc4,Havcr2,Il20rb,Thoc1,Zc3h12a,Tnfrsf14,Parp3,Tnfsf18,Nod2,Rc3h2,Rc3h1,Il4i1b
GO:0002821	positive regulation of adaptive immune response	FALSE	146	0.339462	0.369863	Ada,Azgp1,B2m,C3,Cd1d1,Cd1d2,Cd24a,Cd28,Cd4,Cd44,Cd81,Ccr2,Cd55,Cd55b,Fadd,Fcer1a,Fcer1g,Fcer2a,Fcgr1,Fcgr3,Fzd5,Gata3,H2-Ab1,H2-Bl,H2-D1,H2-K1,H2-M10.1,H2-M2,H2-M3,H2-M9,H2-DMa,H2-Q1,H2-Q10,H2-Q2,H2-Q4,H2-Q7,H2-T10,H2-T22,H2-T23,H2-T24,H2-T3,Mr1,Hpx,Hspa8,Hspd1,Ifng,Ighg2b,Il12a,Il12b,Il12rb1,Il1b,Il1r1,Il18r1,Il2,Il4,Il6,Xcl1,Lta,Mif,Mlh1,Msh2,Slc11a1,P2rx7,Prkcz,Pla2g4a,Pms2,Pms2,Pnp,Ptprc,Nec…
GO:0002823	negative regulation of adaptive immune response based on somatic recombination of immune receptors built from immunoglobulin superfamily domains	FALSE	49	0.274287	0.265306	Ahr,Arg1,C4bp,Cr2,Cd55,Cd55b,Fcgr2b,Il4i1,Lilrb4b,Lilrb4a,Lilrb4a,Ptpn6,Hfe,Foxj1,Ifnb1,Il2,Il4,Il4ra,Il7r,Jak3,Klrd1,Loxl3,Il1rl1,Ppp3cb,Ptprc,Foxp3,Spn,Tnfsf4,Zbtb7b,Zp3r,Slamf1,Il27ra,Tbx21,Ndfip1,Vsir,Clec4g,Dusp22,Nckap1l,Muc4,Havcr2,Il20rb,Thoc1,Zc3h12a,Parp3,Tnfsf18,Nod2,Rc3h2,Rc3h1,Il4i1b
GO:0002824	positive regulation of adaptive immune response based on somatic recombination of immune receptors built from immunoglobulin superfamily domains	FALSE	141	0.336441	0.368794	Ada,Azgp1,B2m,C3,Cd1d1,Cd1d2,Cd24a,Cd28,Cd4,Cd81,Ccr2,Cd55,Cd55b,Fadd,Fcer1a,Fcer1g,Fcer2a,Fcgr1,Fcgr3,Fzd5,Gata3,H2-Ab1,H2-Bl,H2-D1,H2-K1,H2-M10.1,H2-M2,H2-M3,H2-M9,H2-DMa,H2-Q1,H2-Q10,H2-Q2,H2-Q4,H2-Q7,H2-T10,H2-T22,H2-T23,H2-T24,H2-T3,Mr1,Hpx,Hspa8,Hspd1,Ifng,Ighg2b,Il12a,Il12b,Il12rb1,Il1b,Il1r1,Il18r1,Il2,Il4,Il6,Xcl1,Lta,Mlh1,Msh2,Slc11a1,P2rx7,Prkcz,Pla2g4a,Pms2,Pms2,Pnp,Ptprc,Nectin2,Foxp…
GO:0002825	regulation of T-helper 1 type immune response	FALSE	30	0.29371	0.366667	Ccr2,Ccr7,H2-Ab1,Hlx,Il12b,Il12rb1,Il1b,Il1r1,Il18r1,Il4ra,Irf1,Jak3,Anxa1,Xcl1,Il1rl1,Slc11a1,Pla2g4a,Tnfsf4,Ccl19,Slamf1,Il27ra,Socs5,Tbx21,Il23a,Havcr2,Ripk2,Il23r,Arid5a,Nlrp10,Il27
GO:0002827	positive regulation of T-helper 1 type immune response	FALSE	18	0.276505	0.333333	Ccr2,H2-Ab1,Il12b,Il12rb1,Il1b,Il1r1,Il18r1,Xcl1,Slc11a1,Pla2g4a,Slamf1,Il27ra,Tbx21,Il23a,Ripk2,Il23r,Arid5a,Nlrp10
GO:0002828	regulation of type 2 immune response	FALSE	29	0.348066	0.517241	Arg1,Arg2,Cd81,Ccr2,Ecm1,Gata3,Hlx,Ido1,Ifnb1,Il4,Il4ra,Il6,Irf1,Anxa1,Xcl1,Prkcz,Rara,Stat6,Tnfsf4,Zfp35,Il27ra,Socs5,Clcf1,Tbx21,Rsad2,Ndfip1,Nlrp3,Nod2,Dennd1b
GO:0002830	positive regulation of type 2 immune response	FALSE	15	0.377599	0.533333	Cd81,Gata3,Ido1,Il4,Il4ra,Il6,Xcl1,Prkcz,Rara,Tnfsf4,Clcf1,Rsad2,Nlrp3,Nod2,Dennd1b
GO:0002832	negative regulation of response to biotic stimulus	FALSE	104	0.327787	0.288462	Ahr,Gfer,Arg1,Arg2,Prdm1,Serping1,Ccr1,Crk,Fgl2,Il4i1,Usp15,Grn,Ifi204,Igf2,Acod1,Itch,Klrd1,Lgals9,Ltf,Lyar,Mmp12,Nfkbil1,Pcbp2,Cnot7,Ppm1b,Pten,Rps19,Foxp3,Serpinb9b,Serpinb9c,Serpinb9f,Serpinb9e,Serpinb9,Serpinb9d,Trim21,Stat2,Tap1,Tap2,Tarbp2,Prdx2,Otop1,Tnfaip3,Trex1,Tyro3,Banf1,Oas1g,Ceacam1,Sh2d1b1,Irf3,Samhd1,Mettl3,Tspan6,Dusp10,Nmi,Fam3a,Riok3,Rnf125,Mul1,Cactin,Clec12b,Spink5,Irak3,Tra…
GO:0002834	regulation of response to tumor cell	FALSE	27	0.295193	0.296296	Ahr,Cd24a,Il4i1,Mr1,Hmgb1,Hspd1,Il12a,Il12b,Xcl1,Nectin2,Raet1b,Cd40lg,Ceacam1,Klrk1,Pvr,Cd160,Crtam,Gsdme,Cd274,Ulbp1,Hrg,Slc22a13,Muc4,Havcr2,Cd226,Klre1,Il4i1b
GO:0002836	positive regulation of response to tumor cell	FALSE	19	0.322788	0.368421	Cd24a,Mr1,Hspd1,Il12a,Il12b,Xcl1,Nectin2,Raet1b,Cd40lg,Klrk1,Pvr,Cd160,Crtam,Gsdme,Cd274,Ulbp1,Hrg,Slc22a13,Cd226
GO:0002837	regulation of immune response to tumor cell	FALSE	27	0.295193	0.296296	Ahr,Cd24a,Il4i1,Mr1,Hmgb1,Hspd1,Il12a,Il12b,Xcl1,Nectin2,Raet1b,Cd40lg,Ceacam1,Klrk1,Pvr,Cd160,Crtam,Gsdme,Cd274,Ulbp1,Hrg,Slc22a13,Muc4,Havcr2,Cd226,Klre1,Il4i1b
GO:0002839	positive regulation of immune response to tumor cell	FALSE	19	0.322788	0.368421	Cd24a,Mr1,Hspd1,Il12a,Il12b,Xcl1,Nectin2,Raet1b,Cd40lg,Klrk1,Pvr,Cd160,Crtam,Gsdme,Cd274,Ulbp1,Hrg,Slc22a13,Cd226
GO:0002861	regulation of inflammatory response to antigenic stimulus	FALSE	32	0.303659	0.28125	Adcyap1,C3,Cd24a,Cd28,Cd81,Ccr7,Fcer1a,Fcer1g,Fcgr1,Fcgr2b,Fcgr3,Fut7,Gpx1,Gpx2,Ighg2b,Il10,Il12b,Lta,Npy5r,Pla2g2d,Spn,Tnf,Zp3,Psma1,Park7,Mkrn2,Trem2,Kars,Nlrp6,Il20rb,Nod2,Gpr17
GO:0002862	negative regulation of inflammatory response to antigenic stimulus	FALSE	15	0.345053	0.266667	Adcyap1,Fcgr2b,Gpx1,Gpx2,Il10,Il12b,Npy5r,Spn,Psma1,Mkrn2,Trem2,Nlrp6,Il20rb,Nod2,Gpr17
GO:0002863	positive regulation of inflammatory response to antigenic stimulus	FALSE	15	0.280978	0.266667	C3,Cd24a,Cd28,Cd81,Ccr7,Fcer1a,Fcer1g,Fcgr1,Fcgr3,Ighg2b,Lta,Tnf,Zp3,Park7,Kars
GO:0002864	regulation of acute inflammatory response to antigenic stimulus	FALSE	16	0.292757	0.3125	Adcyap1,C3,Ccr7,Fcer1a,Fcer1g,Fcgr1,Fcgr2b,Fcgr3,Fut7,Ighg2b,Npy5r,Pla2g2d,Spn,Zp3,Park7,Il20rb
GO:0002886	regulation of myeloid leukocyte mediated immunity	FALSE	63	0.318083	0.31746	Adora2b,Adora3,Arg1,Blk,C3,Cd84,Ccr2,Crhr1,Dnase1,Dnase1l3,F2rl1,Fcer1a,Ms4a2,Fcer1g,Fcgr1,Fcgr3,Fer,Fes,Fgr,Gata1,Gata2,Cxcl1,Foxf1,Hmox1,Ighg2b,Il13,Il13ra2,Il4,Il4ra,Itgam,Itgb2,Itgb2l,Nppc,Pdpk1,Pld2,Pomc,Ptafr,Rac2,Cxcl5,Spi1,Stx4a,Stxbp2,Syk,Tyrobp,Vamp8,D6Wsu163e,Ddx21,Sphk2,Stap1,Cd177,Unc13d,Dhx36,Ddx1,Ticam1,Abr,Bcr,Lypd11,Cd300a,Mavs,Ddx58,Nppa,Lypd10,Pram1
GO:0002888	positive regulation of myeloid leukocyte mediated immunity	FALSE	26	0.295107	0.230769	Arg1,C3,F2rl1,Fcer1g,Fcgr1,Fcgr3,Cxcl1,Ighg2b,Itgam,Itgb2,Itgb2l,Pomc,Ptafr,Spi1,Stx4a,Tyrobp,Ddx21,Stap1,Cd177,Dhx36,Ddx1,Ticam1,Lypd11,Mavs,Ddx58,Lypd10
GO:0002889	regulation of immunoglobulin mediated immune response	FALSE	67	0.30703	0.268657	C3,C4bp,Cd28,Cr2,Cd55,Cd55b,Fcer1a,Fcer1g,Fcer2a,Fcgr1,Fcgr2b,Fcgr3,Ptpn6,Foxj1,Hpx,Ifng,Ighg2b,Il2,Il4,Xcl1,Lta,Mlh1,Msh2,Pms2,Pms2,Ptprc,Nectin2,Foxp3,Stat6,Supt6,Tgfb1,Tnf,Cd40,Tnfsf4,Zp3r,Trp53bp1,Il27ra,Paxip1,Clcf1,Tbx21,Ndfip1,Exosc3,Pagr1a,Tnfsf13,Mad2l2,Aplf,Exosc6,Shld1,Shld2,6030468B19Rik,Gimap3,Trem2,Slc15a4,Nsd2,Thoc1,Cd226,Kmt5b,Hmces,Kmt5c,Parp3,Atad5,Nod2,Gimap5,Tnfsfm13,Mir181b-1…
GO:0002891	positive regulation of immunoglobulin mediated immune response	FALSE	49	0.312518	0.326531	C3,Cd28,Fcer1a,Fcer1g,Fcer2a,Fcgr1,Fcgr3,Hpx,Ifng,Ighg2b,Il2,Il4,Xcl1,Lta,Mlh1,Msh2,Pms2,Pms2,Ptprc,Nectin2,Stat6,Tgfb1,Tnf,Cd40,Tnfsf4,Trp53bp1,Paxip1,Clcf1,Tbx21,Exosc3,Pagr1a,Tnfsf13,Mad2l2,Exosc6,Shld1,Shld2,6030468B19Rik,Gimap3,Trem2,Nsd2,Cd226,Kmt5b,Hmces,Kmt5c,Atad5,Nod2,Gimap5,Tnfsfm13,Shld3
GO:0002902	regulation of B cell apoptotic process	FALSE	30	0.295401	0.2	Ada,Bax,Bcl10,Bcl2a1a,Blk,Cd24a,Cd44,Il10,Il2,Mif,Myc,Pten,Aurkb,Noc2l,Ormdl3,Foxp1,Hsh2d,Fnip1,Irs2,Mir19b-2,Mir106a,Mir363,Mir93,Mir20b,Mir106b,Mir25,Mir92-2,Mir19b-1,Mir92-1,Mir18b
GO:0002903	negative regulation of B cell apoptotic process	FALSE	23	0.291023	0.130435	Ada,Bcl10,Bcl2a1a,Cd44,Il2,Mif,Aurkb,Noc2l,Ormdl3,Foxp1,Hsh2d,Irs2,Mir19b-2,Mir106a,Mir363,Mir93,Mir20b,Mir106b,Mir25,Mir92-2,Mir19b-1,Mir92-1,Mir18b
GO:0002920	regulation of humoral immune response	FALSE	43	0.321077	0.255814	Cd5l,Serping1,C3,C4bp,C6,Cd37,Cd59a,Cfi,Ccr7,Cr2,Cd55,Cd55b,Fcer2a,Fcgr2b,Gata6,H2-DMa,Ptpn6,Foxj1,Hpx,Il17a,Il1b,Acod1,Lta,Masp1,Phb,Ptprc,Tnf,Zp3r,Klk7,Ppp2r3c,Klk5,Spink5,Gimap3,Trem2,Pgc,Cfhr4,A2m,Il17f,Nod2,Vsig4,Gimap5,Cd59b,Cfhr2
GO:0002921	negative regulation of humoral immune response	FALSE	15	0.396434	0.4	Serping1,C4bp,Cd59a,Cr2,Cd55,Cd55b,Fcgr2b,Ptpn6,Foxj1,Masp1,Zp3r,Spink5,A2m,Vsig4,Cd59b
GO:0002922	positive regulation of humoral immune response	FALSE	21	0.289858	0.238095	C3,C6,Ccr7,Fcer2a,H2-DMa,Hpx,Il17a,Il1b,Acod1,Lta,Phb,Ptprc,Tnf,Klk7,Klk5,Gimap3,Trem2,Pgc,Il17f,Nod2,Gimap5
GO:0002923	regulation of humoral immune response mediated by circulating immunoglobulin	FALSE	17	0.240112	0.176471	C4bp,Cr2,Cd55,Cd55b,Fcer2a,Fcgr2b,Ptpn6,Foxj1,Hpx,Lta,Ptprc,Tnf,Zp3r,Gimap3,Trem2,Nod2,Gimap5
GO:0002931	response to ischemia	FALSE	29	0.508525	0.62069	Bcl2l1,Hyou1,Cav1,Csf1,Cycs,Hk1,Hk2,Per2,Rest,Rock2,Cx3cl1,Trp53,Bves,Cib1,Rcan1,Panx1,Stub1,Mlycd,Cpeb4,Sirt5,Faim2,Nol3,Trem2,Ppif,Abraxas2,P2rx2,Tigar,Panx2,Gpr31b
GO:0003009	skeletal muscle contraction	FALSE	34	0.318747	0.382353	Chrna1,Chrnb1,Chrnd,Chrne,Chrng,Actn3,Adrb2,Atp2a1,Casq1,Cav3,Dmpk,Grcc10,Kcnj2,Myh3,Myh8,Tcap,Tnnc1,Tnnc2,Tnni1,Tnni2,Tnni3,Tnnt1,Tnnt3,Jsrp1,Myh14,Kbtbd13,Scn4a,Myh7,Rcsd1,Mylk2,Synm,Stac3,Ccdc78,Strit1
GO:0003014	renal system process	FALSE	95	0.395738	0.557895	Ace,Chrnb2,Adipoq,Adcy6,Adm,Adora2a,Adra1d,Adrb2,Agtr1a,Agtr2,Akr1b3,Aqp1,Aqp2,Aqp3,Aqp7,Rhoa,Avpr2,Bmp4,Btc,Cldn4,Cln3,Comt,Cyba,Cyp11b2,Cyp2j5,Dab2,Drd3,Edn1,Ednra,Emp2,F2r,F2rl1,G6pdx,Gja5,Gnai2,Rhpn1,Guca2b,Hsd11b2,Jchain,Itga3,Kcnq1,Anpep,Nppb,Npr3,Oprl1,Slc22a6,Pdgfb,Serpinf2,Inpp5k,Psap,Ptger3,Ptger4,Ren1,Slc4a1,Stc1,Hnf1a,Tfap2b,Umod,Wfs1,Uts2,Slc9a3r1,Abcg3,Rhpn2,Corin,Avpr1a,Kcnj1,Slc15…
GO:0003016	respiratory system process	FALSE	34	0.488298	0.617647	Adh5,Adrb2,Ap3b1,Ecel1,Flt4,Gls,Gsx2,Hoxa5,Jag2,Ndufs4,Phox2b,Rab3a,Tcf15,Tnnc1,Kdm6a,Ywhaz,Zfand5,Fto,Tlx3,Spag6l,Mtg2,Spag16,Odad4,Selenon,Stard7,Hps1,Mtg1,Nlgn2,Cfap221,Nlgn3,Ttll1,Spef2,Nek10,Cfap43
GO:0003044	regulation of systemic arterial blood pressure mediated by a chemical signal	FALSE	43	0.372665	0.511628	Ace,Adra1d,Adrb2,Adrb3,Agtr1a,Agtr1b,Agtr2,Rhoa,Avpr2,Cpa3,Cyba,Cyp11b2,Cyp2j5,Drd3,Drd5,Edn1,Edn2,Edn3,Enpep,F2r,F2rl1,G6pdx,Gja5,Hsd11b2,Klk1b26,Mcpt4,Ndst2,Nos3,Oxtr,Serpinf2,Ren1,Nkx2-1,Avpr1b,Corin,Avpr1a,Slc2a5,Ace2,Atp6ap2,Sucnr1,Olfr78,Ace3,Nox1,Rasl10b
GO:0003071	renal system process involved in regulation of systemic arterial blood pressure	FALSE	20	0.365708	0.5	Agtr1a,Agtr2,Rhoa,Cyba,Cyp11b2,Cyp2j5,Emp2,F2r,F2rl1,G6pdx,Gja5,Hsd11b2,Pdgfb,Serpinf2,Ren1,Uts2,Sucnr1,Olfr78,Uts2r,Coro2b
GO:0003073	regulation of systemic arterial blood pressure	FALSE	97	0.37912	0.556701	Ace,Adm,Adra1d,Adrb2,Adrb3,Agtr1a,Agtr1b,Agtr2,Ahr,Rhoa,Avpr2,Bmpr2,Cd36,Cpa3,Crh,Cyba,Cyp11b2,Cyp2j5,Drd3,Drd5,Edn1,Edn2,Edn3,Klk1b22,Klk1b9,Emp2,Eng,Enpep,F2r,F2rl1,Fshr,G6pdx,Gja5,Hsd11b2,Ier3,Kdr,Kl,Klk1,Klk1b11,Klk1b16,Klk1b21,Klk1b24,Klk1b26,Klk1b27,Klk1b5,Klk1b1,Klk1b8,Mcpt4,Ndst2,Klk1b4,Klk1b3,Nos3,Nppb,Ntsr1,Oxtr,Pdgfb,Plcb3,Serpinf2,Ren1,Nkx2-1,Tnni3,Uts2,Avpr1b,Smtn,Apln,Postn,Kcnk6,Nc…
GO:0003081	regulation of systemic arterial blood pressure by renin-angiotensin	FALSE	27	0.361548	0.407407	Ace,Agtr1a,Agtr1b,Agtr2,Rhoa,Cpa3,Cyba,Cyp11b2,Cyp2j5,Drd3,Enpep,F2r,F2rl1,G6pdx,Gja5,Klk1b26,Mcpt4,Ndst2,Serpinf2,Ren1,Nkx2-1,Ace2,Atp6ap2,Sucnr1,Olfr78,Ace3,Nox1
GO:0003084	positive regulation of systemic arterial blood pressure	FALSE	16	0.348703	0.375	Ace,Rhoa,Avpr2,Cyba,Cyp11b2,Cyp2j5,Eng,G6pdx,Hsd11b2,Avpr1a,Nmu,Rarres2,Manf,Ace3,Wnk1,Spx
GO:0003085	negative regulation of systemic arterial blood pressure	FALSE	23	0.457003	0.782609	Adra1d,Adrb2,Adrb3,Agtr2,Ahr,Bmpr2,Cd36,Crh,G6pdx,Ier3,Kdr,Kl,Nppb,Ntsr1,Smtn,Apln,Kcnk6,Prcp,Nedd4l,Tac4,Bbs4,Trpv1,Nppa
GO:0003094	glomerular filtration	FALSE	19	0.38973	0.631579	Aqp1,Cyba,Ednra,Emp2,F2r,F2rl1,Gja5,Rhpn1,Jchain,Pdgfb,Umod,Uts2,Rhpn2,Adgrf4,Kirrel,Uts2r,Adgrf5,Coro2b,Tbc1d8b
GO:0003143	embryonic heart tube morphogenesis	FALSE	55	0.38801	0.4	Cfc1,Dll1,Eng,Foxh1,Fgf8,Folr1,Gata4,Hand1,Hand2,Hes1,Hif1a,Ihh,Kif3a,Lbx1,Lrp6,Mesp1,Nkx2-5,Nodal,Notch1,Notch2,Aldh1a2,Shh,Stil,Sox17,Srf,Tbx2,Tbx3,Tbx6,Tead2,Tgfbr2,Wnt3a,Wnt5a,Yap1,Zic3,Aplnr,Sufu,Ccdc39,Tmed2,Tbx20,Asb2,Ift172,Arl13b,Dnaaf1,Ccdc103,Nphp3,Cluap1,Vangl2,Ovol2,Ccdc40,Mib1,Kdm2a,Megf8,Smo,Noto,Rnf207
GO:0003148	outflow tract septum morphogenesis	FALSE	20	0.393033	0.45	Bmp4,Bmpr1a,Bmpr2,Dvl3,Eng,Fgf8,Fgfr2,Gata6,Lrp2,Isl1,Smad6,Msx2,Nkx2-5,Rara,Tbx1,Tbx2,Tgfb2,Tgfbr2,Tbx20,Vangl2
GO:0003151	outflow tract morphogenesis	FALSE	71	0.446586	0.507042	Atf2,Bmp4,Bmp7,Bmpr1a,Bmpr2,Cdc42,Crkl,Dvl2,Dvl3,Edn1,Ednra,Eln,Eng,Foxh1,Fgf8,Fgfr2,Foxc2,Folr1,Fzd1,Gata4,Gata6,Gja5,Lrp2,Hand2,Hes1,Hey1,Hey2,Hif1a,Ilk,Isl1,Jag1,Lrp6,Smad6,Foxc1,Msx2,Nedd4,Nkx2-5,Nog,Notch1,Npy1r,Npy2r,Npy5r,Pitx2,Rara,Dhrs3,Ryr1,Sfrp2,Six1,Smarca4,Sox17,Tbx1,Tbx2,Tbx3,Tfap2a,Tgfb2,Tgfbr2,Thbs1,Twist1,Vegfa,Wnt11,Wnt5a,Zfpm1,Heyl,Tbx20,Fzd2,Plxnd1,Nipbl,Vangl2,Sec24b,Dicer1,M…
GO:0003156	regulation of animal organ formation	FALSE	23	0.34533	0.608696	Bmp2,Bmp4,Bmp7,Dkk1,Fgf2,Fgf3,Fgf8,Fgfr4,Gata5,Gdnf,Hoxa11,Hoxd11,Mesp1,Shh,Six1,Wnt11,Wnt2,Wnt2b,Wnt3a,Wnt5a,Wt1,Spry1,Hoxc11
GO:0003158	endothelium development	FALSE	104	0.405186	0.557692	Acvr2b,Acvrl1,Add1,Alox12,Rhoa,Rhob,Bmp4,Gdf2,Bmpr2,Bsg,Cdh5,Cldn1,Cldn3,Cxcr4,Col15a1,Col18a1,Csnk2b,Dll1,S1pr3,Ednra,Etv2,F2rl1,Fasn,Foxc2,Pdpn,S1pr2,Gpx1,Hey1,Hey2,Hoxa13,Hoxb5,Hpse,Icam1,Cxcl10,Ikbkb,Il1b,Itgax,Jag1,F11r,Kdr,Lcn2,Cnmd,Mesp1,Met,Afdn,Msn,Myd88,Notch1,Notch4,Pdgfb,Pecam1,Abcb1b,Proc,Ptprs,Rdx,Rock1,Rock2,Sox17,Sox18,Stc1,Zeb1,Tie1,Tjp1,Tnf,Tnfrsf1a,Vegfa,Vhl,Ezr,Xdh,Ceacam1,Plo…
GO:0003159	morphogenesis of an endothelium	FALSE	16	0.373847	0.5625	Acvrl1,Alox12,Rhoa,Rhob,Bmp4,Bsg,Cxcr4,Csnk2b,Cxcl10,Itgax,Kdr,Lcn2,Dll4,Foxp1,Adamts12,Stard13
GO:0003161	cardiac conduction system development	FALSE	18	0.385434	0.388889	Bmpr1a,Cdc42,Dsg2,Gata6,Gja5,Irx3,Isl1,Mesp1,Nkx2-5,Notch1,Shox2,Tbx3,Tbx5,Bves,Popdc2,Tbx18,Maml1,Mir1a-2
GO:0003170	heart valve development	FALSE	49	0.409957	0.510204	Prdm1,Bmp2,Bmp4,Bmpr1a,Bmpr2,Efna1,Erg,Gata3,Gata4,Gata5,Gja5,Hey1,Hey2,Ccn1,Jag1,Smad6,Matr3,Mdm4,Nfatc1,Nos3,Notch1,Notch2,Pitx2,Rb1,Scx,Shox2,Sox4,Sox9,Stra6,Tbx5,Tgfb1,Tgfb2,Tgfbr2,Tie1,Tnfrsf1a,Tnfrsf1b,Twist1,Zbtb14,Zfpm1,Aplnr,Heyl,Tbx20,Emilin1,Adamts9,Fgfrl1,Hectd1,Pde2a,Pde2a,Dchs1
GO:0003171	atrioventricular valve development	FALSE	23	0.421931	0.608696	Bmp2,Bmpr1a,Bmpr2,Efna1,Gata4,Gja5,Hey1,Hey2,Ccn1,Smad6,Mdm4,Notch1,Pitx2,Sox4,Tbx5,Tgfb2,Tgfbr2,Twist1,Zfpm1,Aplnr,Heyl,Tbx20,Dchs1
GO:0003176	aortic valve development	FALSE	22	0.369463	0.545455	Bmp2,Bmp4,Bmpr2,Efna1,Gata3,Gata4,Gata5,Hey1,Hey2,Smad6,Nfatc1,Nos3,Notch1,Rb1,Sox9,Tgfb1,Tie1,Tnfrsf1a,Tnfrsf1b,Twist1,Tbx20,Emilin1
GO:0003177	pulmonary valve development	FALSE	17	0.398415	0.529412	Bmp4,Bmpr2,Gja5,Hey1,Hey2,Jag1,Smad6,Nfatc1,Nos3,Notch1,Notch2,Stra6,Tgfb2,Tnfrsf1a,Tnfrsf1b,Heyl,Tbx20
GO:0003179	heart valve morphogenesis	FALSE	38	0.407915	0.578947	Bmp2,Bmp4,Bmpr1a,Bmpr2,Efna1,Erg,Gata3,Gata4,Gata5,Gja5,Hey1,Hey2,Ccn1,Jag1,Smad6,Mdm4,Nfatc1,Nos3,Notch1,Notch2,Rb1,Scx,Sox4,Sox9,Stra6,Tbx5,Tgfb1,Tgfb2,Tgfbr2,Tie1,Twist1,Zfpm1,Heyl,Tbx20,Emilin1,Adamts9,Fgfrl1,Dchs1
GO:0003180	aortic valve morphogenesis	FALSE	18	0.324541	0.5	Bmp4,Efna1,Gata3,Gata4,Gata5,Hey1,Hey2,Smad6,Nfatc1,Nos3,Notch1,Rb1,Sox9,Tgfb1,Tie1,Twist1,Tbx20,Emilin1
GO:0003181	atrioventricular valve morphogenesis	FALSE	19	0.452711	0.684211	Bmp2,Bmpr1a,Bmpr2,Efna1,Gata4,Hey1,Hey2,Ccn1,Smad6,Mdm4,Notch1,Sox4,Tbx5,Tgfb2,Tgfbr2,Twist1,Zfpm1,Heyl,Dchs1
GO:0003197	endocardial cushion development	FALSE	40	0.36268	0.5	Acvrl1,Bmp2,Bmp4,Bmp5,Bmp7,Bmpr1a,Bmpr2,Eng,Erbb3,Erg,Fgf8,Gata4,Gata5,Hey1,Foxf1,Isl1,Jag1,Mdm4,Msx1,Msx2,Nedd4,Nfatc1,Nog,Nos3,Notch1,Snai2,Snai1,Sox9,Tbx2,Tbx3,Tbx5,Tgfb2,Tgfbr2,Thbs1,Twist1,Aplnr,Heyl,Tbx20,Tmem100,Dchs1
GO:0003203	endocardial cushion morphogenesis	FALSE	29	0.371909	0.517241	Acvrl1,Bmp2,Bmp5,Bmp7,Bmpr1a,Eng,Fgf8,Gata5,Hey1,Isl1,Mdm4,Msx1,Msx2,Nog,Nos3,Notch1,Snai2,Snai1,Sox9,Tbx2,Tbx3,Tgfb2,Tgfbr2,Twist1,Aplnr,Heyl,Tbx20,Tmem100,Dchs1
GO:0003206	cardiac chamber morphogenesis	FALSE	111	0.408806	0.459459	Adamts1,Ahr,Bmp10,Bmp2,Bmp4,Bmp5,Bmp7,Bmpr1a,Bmpr2,Cav3,Cfc1,Dvl3,Ednra,Eng,Epo,Epor,Foxh1,Fgf8,Fgfr2,Fkbp1a,Foxc2,Fzd1,Gata3,Gata4,Gata6,Gja5,Lrp2,Hand1,Hand2,Hes1,Hey1,Hey2,Foxf1,Hif1a,Ccn1,Isl1,Jag1,Klk1b1,Lrp6,Smad6,Mesp1,Foxc1,Msx2,Mybpc3,Myh6,Myl3,Myl2,Nfatc1,Nkx2-5,Nog,Nos3,Notch1,Notch2,Npy2r,Npy5r,Pitx2,Pou4f1,Rara,Dhrs3,Rxra,Sfrp2,Shox2,Smarca4,Sos1,Sox4,Srf,Tbx1,Tbx2,Tbx3,Tbx5,Tek,Tgfb…
GO:0003208	cardiac ventricle morphogenesis	FALSE	57	0.409441	0.508772	Ahr,Bmp10,Bmpr1a,Ednra,Eng,Epo,Epor,Foxh1,Fgfr2,Fkbp1a,Foxc2,Gata3,Gata4,Lrp2,Hand1,Hand2,Hey1,Hey2,Foxf1,Hif1a,Isl1,Jag1,Klk1b1,Mesp1,Foxc1,Mybpc3,Myh6,Myl3,Myl2,Nkx2-5,Nog,Notch1,Npy2r,Npy5r,Pou4f1,Rxra,Sfrp2,Sox4,Tbx5,Tgfb1,Tgfb2,Tgfbr2,Tnnc1,Tnni1,Tnni3,Tnnt2,Dll4,Heyl,Tbx20,Ube4b,Ptcd2,Dsp,Myh7,Ccm2l,Grhl2,Ppp1r13l,Gsk3a
GO:0003209	cardiac atrium morphogenesis	FALSE	32	0.432236	0.59375	Bmp10,Bmp2,Bmpr2,Cfc1,Eng,Gata4,Gja5,Hey2,Ccn1,Isl1,Lrp6,Mesp1,Myh6,Nkx2-5,Nog,Notch1,Notch2,Pitx2,Shox2,Sos1,Sox4,Tbx5,Tgfb2,Tnnt2,Wnt2,Wnt5a,Zfpm1,Dll4,Tbx20,Nsd2,Ccm2l,Smo
GO:0003215	cardiac right ventricle morphogenesis	FALSE	15	0.415224	0.4	Bmpr1a,Foxh1,Gata3,Gata4,Hand1,Hand2,Hey2,Isl1,Jag1,Nkx2-5,Notch1,Sox4,Tgfb2,Tbx20,Ppp1r13l
GO:0003228	atrial cardiac muscle tissue development	FALSE	18	0.368026	0.5	Bmp10,Ednra,Eng,Gata6,Isl1,Mesp1,Myh6,Nkx2-5,Nog,Pitx2,Shox2,Tbx3,Tnnt2,Trex1,Wnt2,Bves,Popdc2,Tbx18
GO:0003229	ventricular cardiac muscle tissue development	FALSE	47	0.380113	0.510638	Bmp10,Bmpr1a,Col14a1,Dsg2,Ednra,Eng,Epo,Epor,Foxh1,Fgfr2,Fkbp1a,Foxc2,Gata4,Lrp2,Hand1,Hey1,Hey2,Irx3,Isl1,Klk1b1,Foxc1,Mybpc3,Myh6,Myl3,Myl2,Nkx2-5,Nog,Notch1,Pou4f1,Rxra,Tbx3,Tbx5,Tgfb1,Tgfb2,Tnnc1,Tnni1,Tnni3,Tnnt2,Dll4,Ube4b,Ptcd2,Adamts9,Dsp,Myh7,Ccm2l,Zmpste24,Ppp1r13l
GO:0003230	cardiac atrium development	FALSE	36	0.439839	0.583333	Bmp10,Bmp2,Bmpr2,Cfc1,Eng,Gata4,Gja5,Hey2,Ccn1,Isl1,Lrp6,Mdm4,Mesp1,Myh6,Nkx2-5,Nog,Notch1,Notch2,Pitx2,Shox2,Sos1,Sox4,Tbx5,Tgfb2,Tnnt2,Wnt11,Wnt2,Wnt5a,Zfpm1,Dand5,Dll4,Tbx20,Nphp3,Nsd2,Ccm2l,Smo
GO:0003231	cardiac ventricle development	FALSE	115	0.43183	0.443478	Ahr,Prdm1,Bmp10,Bmp4,Bmpr1a,Bmpr2,Cxcr4,Dnm2,Ednra,Eng,Epo,Epor,Foxh1,Fgfr2,Fkbp1a,Foxc2,Fzd1,Gata3,Gata4,Gja5,Lrp2,Hand1,Hand2,Hes1,Hey1,Hey2,Foxf1,Hif1a,Hoxa13,Ccn1,Isl1,Jag1,Klk1b1,Lrp6,Smad6,Nprl3,Matr3,Mdm4,Mesp1,Foxc1,Mybpc3,Myh6,Myl3,Myl2,Naca,Nfatc1,Nkx2-5,Nog,Nos3,Notch1,Npy2r,Npy5r,Pax8,Pitx2,Pou4f1,Rxra,Scn5a,Sfrp2,Smarca4,Sox4,Stra6,Tbx3,Tbx5,Tgfb1,Tgfb2,Tgfbr2,Tnnc1,Tnni1,Tnni3,Tnnt2…
GO:0003254	regulation of membrane depolarization	FALSE	32	0.436557	0.4375	Abcd1,Alox12,B2m,Tspo,Cav3,Fhl4,Gja5,Rack1,Hcn3,Kdr,Myoc,Ngfr,Ntsr1,P2rx7,Scn10a,Scn1b,Scn5a,Tbx5,Bok,Npff,Mllt11,Rangrf,Ppp2r3c,Trpm4,Scn2b,Oga,Nedd4l,Slmap,Camk2d,Hsh2d,Hcn4,Gpd1l
GO:0003272	endocardial cushion formation	FALSE	22	0.357209	0.5	Bmp2,Bmp5,Bmp7,Bmpr1a,Eng,Fgf8,Hey1,Msx1,Msx2,Nog,Notch1,Snai2,Snai1,Tbx2,Tbx3,Tgfb2,Tgfbr2,Aplnr,Heyl,Tbx20,Tmem100,Dchs1
GO:0003279	cardiac septum development	FALSE	97	0.425432	0.42268	Prdm1,Bmp4,Bmp5,Bmp7,Bmpr1a,Bmpr2,Cfc1,Cxcr4,Dnm2,Dvl3,Eng,Fgf8,Fgfr2,Fzd1,Gata3,Gata4,Gata6,Gja5,Lrp2,Hand1,Hes1,Hey1,Hey2,Hoxa13,Ndst1,Ccn1,Isl1,Jag1,Kif7,Lrp6,Smad6,Nprl3,Matr3,Mdm4,Msx2,Nfatc1,Nkx2-5,Nog,Nos3,Notch1,Notch2,Pax8,Pitx2,Rara,Dhrs3,Smarca4,Sox4,Stra6,Tbx1,Tbx2,Tbx3,Tbx5,Tgfb2,Tgfbr2,Trp53,Wnt11,Wnt5a,Zbtb14,Zfpm1,Aplnr,Dand5,Sufu,Cntrl,Heyl,Tbx20,Fzd2,Sall1,Dctn5,Sav1,Tab1,Plxnd1…
GO:0003281	ventricular septum development	FALSE	68	0.441549	0.411765	Prdm1,Bmp4,Bmpr1a,Bmpr2,Cxcr4,Dnm2,Fgfr2,Fzd1,Gata3,Gata4,Gja5,Lrp2,Hes1,Hey1,Hey2,Hoxa13,Ccn1,Lrp6,Smad6,Nprl3,Matr3,Mdm4,Nfatc1,Nkx2-5,Nog,Nos3,Notch1,Pax8,Pitx2,Smarca4,Sox4,Stra6,Tbx3,Tbx5,Tgfb2,Tgfbr2,Wnt11,Wnt5a,Zfpm1,Aplnr,Dand5,Sufu,Cntrl,Heyl,Fzd2,Sall1,Dctn5,Sav1,Ptk7,Ap2b1,Cplane1,Vangl2,Sall4,Nsd2,Trip11,Fgfrl1,Hectd1,Pde2a,Pde2a,Rbm15,Xirp2,Ltbp1,Mir18,Mir20a,Mir19a,Mir17,Mir19b-1,Mi…
GO:0003283	atrial septum development	FALSE	21	0.452217	0.571429	Bmpr2,Cfc1,Gata4,Gja5,Hey2,Ccn1,Isl1,Mdm4,Nkx2-5,Notch2,Sox4,Tbx5,Tgfb2,Wnt11,Wnt5a,Zfpm1,Dand5,Tbx20,Nphp3,Nsd2,Smo
GO:0003298	physiological muscle hypertrophy	FALSE	32	0.417244	0.5	Parp2,Agtr2,Ang2,Slc25a4,Cav3,Col14a1,Edn1,G6pd2,G6pdx,Gata4,Pak1,Ppara,Rgs2,Ccn4,Yy1,Pin1,Map2k4,Ddx39b,Gsk3b,Hamp2,Ctdp1,Pi16,Hamp,Sirt1,Trip10,Camk2d,Foxp1,Fdps,Myocd,Zfp418,Pin1rt1,Gsk3a
GO:0003299	muscle hypertrophy in response to stress	FALSE	16	0.402694	0.5	Atp2a2,Bmp10,Ezh2,Gata4,Gata6,Hey2,Lmna,Myh6,Nppb,Tcap,Klf15,Myh7,Camta2,Kdm4a,Nppa,Mir208b
GO:0003300	cardiac muscle hypertrophy	FALSE	73	0.431845	0.493151	Adk,Parp2,Agtr2,Akap1,Ang2,Slc25a4,Atp2a2,Bmp10,Cav3,Col14a1,Csrp3,Edn1,Ezh2,Ptk2,G6pd2,G6pdx,Gata4,Gata5,Gata6,Mtpn,Hand2,Hey2,Htr2b,Jarid2,Lep,Lmna,Mef2a,Myh6,Notch1,Nppb,Pak1,Prkca,Ppara,Twf1,Rgs2,Rock1,Rock2,Tcap,Tnfrsf1a,Tnfrsf1b,Ttn,Ccn4,Yy1,Pin1,Map2k4,Glrx3,Lmcd1,Ddx39b,Becn1,Gsk3b,Klf15,Hamp2,Ctdp1,Fbxo32,Pi16,Hamp,Sirt1,Trip10,Cdk9,Camk2d,Foxp1,Fdps,Myh7,Myocd,Camta2,Rap1gds1,Kdm4a,Nppa…
GO:0003301	physiological cardiac muscle hypertrophy	FALSE	32	0.417244	0.5	Parp2,Agtr2,Ang2,Slc25a4,Cav3,Col14a1,Edn1,G6pd2,G6pdx,Gata4,Pak1,Ppara,Rgs2,Ccn4,Yy1,Pin1,Map2k4,Ddx39b,Gsk3b,Hamp2,Ctdp1,Pi16,Hamp,Sirt1,Trip10,Camk2d,Foxp1,Fdps,Myocd,Zfp418,Pin1rt1,Gsk3a
GO:0003309	type B pancreatic cell differentiation	FALSE	30	0.399691	0.466667	Bad,Bmp4,Bmp5,Cdh2,Cdk6,Cftr,Clock,Dll1,Gata6,Hnf4a,Men1,Nkx2-2,Nkx6-1,Pax6,Pdpk1,Pdx1,Reg1,Rfx3,Vhl,Wnt5a,Insm1,Sidt2,Smo,Rfx6,Mir214,Zbed6,Mir503,Mir375,Mir7-1,Mir541
GO:0003323	type B pancreatic cell development	FALSE	20	0.473294	0.55	Bad,Bmp4,Bmp5,Cdh2,Cdk6,Cftr,Clock,Dll1,Hnf4a,Nkx2-2,Pdpk1,Rfx3,Wnt5a,Insm1,Sidt2,Smo,Mir214,Mir503,Mir375,Mir541
GO:0003333	amino acid transmembrane transport	FALSE	68	0.396161	0.455882	Arg1,Arg2,Slc7a2,Slc7a3,Cln3,Sfxn1,Slc6a13,Slc6a9,Septin2,Septin2,Slc11a1,Ntsr1,Slc25a15,Per2,Rgs2,Slc1a6,Slc1a5,Slc22a2,Slc3a1,Slc7a5,Slc7a7,Slc6a18,Slc6a20b,Cln8,Slc22a4,Slc7a9,Arl6ip1,Slc1a4,Slc6a14,Cltrn,Arl6ip5,Slc47a1,Slc38a2,Slc25a22,Slc38a4,Ace2,Tspo2,Slc25a18,Slc38a10,Lrrc8e,Slc43a1,Mfsd12,Slc7a13,Slc38a3,Slc25a12,Slc25a2,Sfxn2,Sfxn3,Slc15a4,Slc13a3,Slc7a12,Slc25a38,Slc38a5,Slc66a1,Slc25…
GO:0003338	metanephros morphogenesis	FALSE	18	0.477559	0.833333	Agtr2,Bmp4,Cited1,Gdnf,Hes1,Lhx1,Lif,Pax2,Pax8,Six2,Sox9,Wnt9b,Wnt4,Wnt7b,Wt1,Grem1,Sall1,Smo
GO:0003351	epithelial cilium movement involved in extracellular fluid movement	FALSE	35	0.474	0.6	Rfx3,Slc9a3r1,Spag6l,Ccdc39,Lrrc6,Spag16,Dnaaf4,Dnai1,Jhy,Daw1,Cfap45,Ccdc103,Spag17,Odad4,Cfap53,Kif27,Nme5,Odad3,Ak7,Stard7,Gas8,Dnaaf2,Dnah5,Dnah1,Ccdc40,Dpcd,Cfap221,Ofd1,Stk36,Adcy10,Ttll1,Spef2,Spag6,Nek10,Cfap43
GO:0003352	regulation of cilium movement	FALSE	35	0.390092	0.342857	Ccr6,Defb1,Kif9,Rgn,Tacr2,Tacr3,Spag6l,Ccdc39,Bbs1,Tex101,Mkks,Efcab1,Bbs2,Cfap298,Dnaaf1,Cfap206,Cfap45,Iqcf1,Odad2,Rnase10,Spinkl,Tac4,Bbs4,Ccdc65,Ccdc40,Rsph4a,Tppp2,Catsper1,Gas2l2,Ttll6,Olfr734,Rnase9,Drc1,Prdm14,Cfap43
GO:0003356	regulation of cilium beat frequency	FALSE	15	0.378546	0.266667	Spag6l,Ccdc39,Bbs1,Mkks,Bbs2,Dnaaf1,Cfap206,Cfap45,Odad2,Bbs4,Ccdc40,Catsper1,Gas2l2,Ttll6,Cfap43
GO:0003382	epithelial cell morphogenesis	FALSE	34	0.436831	0.529412	Cdh1,Cldn3,Col15a1,Col18a1,Hoxa13,Hrh2,Ihh,Cnmd,Met,Notch4,Pecam1,St14,Rac1,Rock1,Stc1,Map3k1,Plod3,Rab25,Tnmd,Pof1b,Col22a1,Cgn,Col24a1,Rnase10,Vsig1,Rilpl2,Pard3,Scrib,Jmjd1c,Epb41l5,Dact2,Grhl2,Flnb,Mir205
GO:0003401	axis elongation	FALSE	32	0.471359	0.6875	Areg,Bmp4,Esr1,Fgfr2,Hoxd13,Lrp6,Sfrp2,Sfrp1,Shh,Six1,Six4,Sox9,Hnf1b,Tfap2c,Tgfb1,Trim28,Tnc,Wnt11,Wnt3a,Wnt5a,Yap1,Spry1,Spry2,Sfrp5,Med12,Ptk7,Nat8f3,Vangl2,Nkd1,Rdh10,Tmtc3,Zfp568
GO:0003407	neural retina development	FALSE	58	0.469846	0.517241	Neurod4,Bsg,Vsx2,Cnga3,Dlx1,Dlx2,Gnat2,Hipk1,Hipk2,Ihh,Lhx1,Trpm1,Neurod1,Nrl,Pou4f2,Prom1,Ptf1a,Ptn,Rom1,Rp1,Rpe65,Rs1,Six3,Sox9,Tgfb2,Thrb,Thy1,Ikzf1,Naglu,Atoh7,Irx5,Dll4,Arl6,Bhlhe22,Irx6,Casz1,Ush1c,Cabp4,Ttc8,Rpgrip1,Obsl1,Bbs4,Dio3,Rdh13,Pde6c,Vsx1,Foxn4,Bhlhe23,Crb1,Igfn1,Crb2,Tspan12,Miat,Mir182,Mir183,Mir124a-1,Mir96,Mir124a-2
GO:0003413	chondrocyte differentiation involved in endochondral bone morphogenesis	FALSE	15	0.479062	0.666667	Atf2,Axin2,Serpinh1,Ihh,Matn1,Nppc,Rarg,Sox9,Tgfbr2,Scube2,Cst10,Ift80,Poc1a,Trip11,Col27a1
GO:0003416	endochondral bone growth	FALSE	28	0.438312	0.607143	Atf2,Cer1,Col9a1,Comp,Ecm1,Ext1,Kdr,Matn1,Mmp13,Msx2,Nppc,Ddr2,Rara,Rarg,Sox9,Stc1,Tgfbr2,Thbs1,Thbs3,Cst10,Carm1,Evc,Ift80,Poc1a,Zmpste24,Ostn,Col27a1,Dspp
GO:0003417	growth plate cartilage development	FALSE	21	0.456192	0.619048	Atf2,Cer1,Col9a1,Comp,Matn1,Mmp13,Nppc,Rara,Rarg,Sox9,Stc1,Tgfbr2,Thbs1,Thbs3,Cst10,Carm1,Ift80,Poc1a,Zmpste24,Col27a1,Dspp
GO:0005976	polysaccharide metabolic process	FALSE	80	0.43057	0.4375	Acadm,Akt1,Akt2,Ap2a1,Rb1cc1,Cd36,Chil3,Egf,Ext1,Fut9,G6pc,Slc37a4,Gcgr,Gfpt1,Gnmt,Has1,Has2,Has3,Hmgb1,Ndst1,Igf2,Il6st,Insr,Khk,Lepr,Ndst2,Pdgfb,Enpp1,Per2,Pomc,Ppp1ca,Ppp1cb,Ppp1cc,Inpp5k,Ptger4,Pth,Pygm,Sorbs1,Tgfb1,Phlda2,Hs2st1,Esrrb,Aoah,Gyg,Stbd1,Ppp1r3c,Pcdh12,B3gnt2,Ppp1r3f,Ptges3,Gsk3b,Cltc,Phkg2,Dyrk2,C1qtnf2,Chit1,B3gnt3,Ppp1r3g,Chia1,B3gnt9,Gck,Nhlrc1,Ppp1r3e,Pygl,Ppp1r3a,Ugp2,Nr1d1…
GO:0005977	glycogen metabolic process	FALSE	54	0.445494	0.444444	Acadm,Akt1,Akt2,Rb1cc1,Cd36,G6pc,Slc37a4,Gcgr,Gfpt1,Gnmt,Hmgb1,Igf2,Il6st,Insr,Khk,Lepr,Enpp1,Per2,Pomc,Ppp1ca,Ppp1cb,Ppp1cc,Inpp5k,Pth,Pygm,Sorbs1,Phlda2,Esrrb,Gyg,Stbd1,Ppp1r3c,Pcdh12,Ppp1r3f,Ptges3,Gsk3b,Phkg2,Dyrk2,C1qtnf2,Ppp1r3g,Gck,Nhlrc1,Ppp1r3e,Pygl,Ppp1r3a,Ugp2,Nr1d1,Ppp1r3d,Gys2,Prkag3,Ppp1r3b,Pask,Rubcnl,Irs2,Gsk3a
GO:0005978	glycogen biosynthetic process	FALSE	35	0.462486	0.485714	Acadm,Akt1,Akt2,Cd36,Gfpt1,Igf2,Insr,Enpp1,Per2,Ppp1ca,Ppp1cb,Inpp5k,Pth,Sorbs1,Esrrb,Gyg,Ppp1r3c,Ppp1r3f,Ptges3,Phkg2,Dyrk2,C1qtnf2,Ppp1r3g,Gck,Nhlrc1,Ppp1r3e,Ppp1r3a,Ugp2,Nr1d1,Ppp1r3d,Gys2,Prkag3,Ppp1r3b,Pask,Irs2
GO:0005979	regulation of glycogen biosynthetic process	FALSE	25	0.463247	0.48	Akt1,Akt2,Cd36,Gfpt1,Igf2,Insr,Enpp1,Ppp1ca,Ppp1cb,Inpp5k,Pth,Sorbs1,Esrrb,Ppp1r3c,Ppp1r3f,Dyrk2,C1qtnf2,Ppp1r3g,Gck,Ppp1r3e,Ppp1r3a,Ppp1r3d,Ppp1r3b,Pask,Irs2
GO:0006022	aminoglycan metabolic process	FALSE	87	0.37198	0.356322	Ap2a1,Bgn,Cd44,Chil1,Chil3,Ovgp1,Ednra,Egf,Ext1,Fgf2,Has1,Has2,Has3,Hexa,Hpse,Ndst1,Hyal1,Hyal2,Ids,Idua,Il15,Il1b,Itih1,Itih2,Itih3,Itih4,Foxc1,Ndst2,Pdgfb,Pdgfrb,Ptger4,Spam1,Tgfb1,Pglyrp1,Ugdh,Hs2st1,Sgsh,Chst3,B3gnt2,B4galt4,Habp4,Chst5,Pglyrp2,Chst12,Chst7,Cltc,Lyg1,Mamdc2,Chst13,Chit1,Chst14,B3gnt3,B3gat3,Chpf,Ctbs,Hyal6,Hyal5,Gns,Cln6,Hyal4,Csgalnact2,Chia1,Spock2,B3gnt9,Chpf2,Chil4,Hyal3,…
GO:0006023	aminoglycan biosynthetic process	FALSE	41	0.407365	0.390244	Ap2a1,Egf,Ext1,Has1,Has2,Has3,Hexa,Hyal1,Il1b,Ndst2,Pdgfb,Pdgfrb,Ptger4,Tgfb1,Ugdh,Chst3,B3gnt2,B4galt4,Chst5,Chst12,Chst7,Cltc,Chst13,Chst14,B3gnt3,B3gat3,Chpf,Csgalnact2,B3gnt9,Chpf2,B3galt6,Dse,Xylt2,B4galt7,B3gnt7,B3gnt4,B3gnt8,Pxylp1,Slc35d1,Chsy1,B3gnt6
GO:0006024	glycosaminoglycan biosynthetic process	FALSE	35	0.429096	0.428571	Ap2a1,Egf,Ext1,Has1,Has2,Has3,Hexa,Hyal1,Il1b,Ndst2,Pdgfb,Pdgfrb,Ptger4,Tgfb1,Ugdh,Chst3,B4galt4,Chst5,Chst12,Chst7,Cltc,Chst13,Chst14,B3gat3,Chpf,Csgalnact2,Chpf2,B3galt6,Dse,Xylt2,B4galt7,B3gnt7,Pxylp1,Slc35d1,Chsy1
GO:0006026	aminoglycan catabolic process	FALSE	30	0.317188	0.266667	Cd44,Chil1,Chil3,Ovgp1,Fgf2,Hyal1,Hyal2,Ids,Idua,Spam1,Tgfb1,Pglyrp1,Sgsh,Pglyrp2,Lyg1,Chit1,Ctbs,Hyal6,Hyal5,Gns,Hyal4,Chia1,Chil4,Hyal3,Lyve1,Chil5,Chil6,Pglyrp3,Lyg2,Pglyrp4
GO:0006027	glycosaminoglycan catabolic process	FALSE	21	0.296838	0.238095	Cd44,Fgf2,Hyal1,Hyal2,Ids,Idua,Spam1,Tgfb1,Pglyrp1,Sgsh,Pglyrp2,Lyg1,Hyal6,Hyal5,Gns,Hyal4,Hyal3,Lyve1,Pglyrp3,Lyg2,Pglyrp4
GO:0006029	proteoglycan metabolic process	FALSE	48	0.429853	0.479167	Acan,Bgn,Bmp2,Col2a1,Ext1,Foxl1,Gpc1,Hpse,Lipc,Ndst1,Idua,Ihh,Ndst2,Ugdh,Hs2st1,Sgsh,Hs6st1,Chst3,Extl3,Chst12,Chst7,Mustn1,Tm9sf2,Mamdc2,Chst13,Chst14,B3gat3,Chpf,Cant1,Hyal4,Csgalnact2,Vangl2,Spock2,Chpf2,Adamts7,B3galt6,Slc2a10,Dse,Xylt2,B4galt7,Cytl1,Pxylp1,Adamts12,Slc35d1,Egflam,Chsy1,Dsel,Prss34
GO:0006040	amino sugar metabolic process	FALSE	36	0.421115	0.361111	Chil1,Chil3,Ovgp1,Dpagt1,B4galnt2,Gfpt1,Gfpt2,Mgat1,Mgat3,Renbp,Aldh1a7,Gnpda1,Chst4,Gne,Chst3,Gnpnat1,Chst5,Chst7,Fn3k,Nanp,Mdp1,Gnpda2,Chit1,Npl,Ctbs,Oga,Chia1,B3galnt2,Chil4,Uap1,Ogt,Pgm3,Uap1l1,Chil5,Chil6,Amdhd2
GO:0006071	glycerol metabolic process	FALSE	17	0.364281	0.411765	Gykl1,Gk2,Lep,Pck1,Pla2g4a,Tpi1,Dysf,Angptl3,Pgp,Dgat2,Mogat1,Coq2,Pck2,Tkfc,Myof,Mogat2,Gk5
GO:0006073	cellular glucan metabolic process	FALSE	54	0.445494	0.444444	Acadm,Akt1,Akt2,Rb1cc1,Cd36,G6pc,Slc37a4,Gcgr,Gfpt1,Gnmt,Hmgb1,Igf2,Il6st,Insr,Khk,Lepr,Enpp1,Per2,Pomc,Ppp1ca,Ppp1cb,Ppp1cc,Inpp5k,Pth,Pygm,Sorbs1,Phlda2,Esrrb,Gyg,Stbd1,Ppp1r3c,Pcdh12,Ppp1r3f,Ptges3,Gsk3b,Phkg2,Dyrk2,C1qtnf2,Ppp1r3g,Gck,Nhlrc1,Ppp1r3e,Pygl,Ppp1r3a,Ugp2,Nr1d1,Ppp1r3d,Gys2,Prkag3,Ppp1r3b,Pask,Rubcnl,Irs2,Gsk3a
GO:0006081	cellular aldehyde metabolic process	FALSE	53	0.407767	0.509434	Abca4,Adh1,Adh5,Agxt,Alpl,Aldh2,Aldh3a1,Aldh3a2,Aldoa,Bmp2,Bmp5,Clcn2,Cyp11b2,Cyp1b1,Dab2,Idh1,Khk,Rdh11,Aldh1a2,Rest,Rpe65,Scnn1b,Tpi1,Wnt4,Adh4,Dhrs4,Pnkd,Aldh9a1,Aldh1a3,Pdxp,Park7,Cacna1h,Akr1a1,Bco1,Hoga1,Aldh3b1,Hyi,Dhrs13,Aldh3b3,Grhpr,Rdh10,Pnpo,Rdh13,Cyp11b1,Bco2,Pdxk,Tkfc,Aldob,Aldh8a1,Sdr16c5,Agxt2,Idh2,Aldh3b2
GO:0006084	acetyl-CoA metabolic process	FALSE	26	0.48732	0.346154	Cs,Fasn,Hmgcs2,Mvk,Pdha1,Pdha2,Pdk2,Pipox,Pdk4,Acaa2,Mpc1,Mlycd,Tdo2,Nudt7,Pdhb,Pmvk,Kynu,Csl,Acot12,Acacb,Ppcs,Acaca,Acat1,Mvd,Dlat,Pdk3
GO:0006090	pyruvate metabolic process	FALSE	91	0.424072	0.373626	Actn3,Agxt,Aldoa,Cbfa2t3,Entpd5,Eno1,Eno2,Eno3,Fbp1,Galt,Gapdh,Gapdhs,Gpd1,Galk1,Gpi1,Htt,Hif1a,Hk1,Hk2,Ier3,Ifng,Il3,Insr,Eif6,Khk,Ldhc,Zbtb7a,Myc,Myog,P2rx7,Pck1,Pcx,Pdha1,Pdha2,Pdk2,Enpp1,Pfkfb2,Pfkl,Pgam1,Pgk1,Pgk2,Pkm,Pklr,Ppara,Ncor1,Slc4a1,Tpi1,Trex1,Esrrb,Pdk4,Srr,Sirt6,Mpc1,Pgam2,Nupr1,Pfkp,Mtch2,Mlxipl,Hoga1,Pdhb,Foxk2,Kyat1,Jmjd8,Adpgk,Gale,Pck2,Ddit4,Aldoart2,Gck,Prkaa1,Ldhal6b,Ogt,Mp…
GO:0006094	gluconeogenesis	FALSE	66	0.413678	0.348485	Acadm,Adipoq,Atf3,Atf4,Car5a,Cry1,Cyp2j6,Ddb1,Eno2,Fbp2,Fbp1,G6pc,G6pc2,Gapdh,Gcg,Kat2a,Gpd1,Gpd2,Gnmt,Gpi1,Hif1a,Hnf4a,Il6,Lep,Lepr,Sik1,Mup1,Nnmt,Pck1,Pcx,Pdk2,Per2,Pgk1,Pgk2,Ppara,Ranbp2,Stk11,Tpi1,Pgam2,Slc35b4,Arpp19,Fam3a,Pgp,C1qtnf12,Dgat2,Serpina12,G6pc3,Crtc2,Pck2,Gpt,C1qtnf3,Sirt1,Gck,Ppp4r3b,Ogt,Dgkq,Wdr5,Sirt7,Slc39a14,Erfe,Obp2a,Sesn2,Sds,Usp7,Ep300,Gm10768
GO:0006096	glycolytic process	FALSE	72	0.418596	0.375	Actn3,Aldoa,Cbfa2t3,Entpd5,Eno1,Eno2,Eno3,Fbp1,Galt,Gapdh,Gapdhs,Gpd1,Galk1,Gpi1,Hif1a,Hk1,Hk2,Ier3,Ifng,Il3,Insr,Eif6,Khk,Zbtb7a,Myc,Myog,P2rx7,Enpp1,Pfkfb2,Pfkl,Pgam1,Pgk1,Pgk2,Pkm,Pklr,Ppara,Ncor1,Slc4a1,Tpi1,Trex1,Esrrb,Sirt6,Pgam2,Nupr1,Pfkp,Mtch2,Mlxipl,Foxk2,Jmjd8,Adpgk,Gale,Ddit4,Aldoart2,Gck,Prkaa1,Ogt,Mpi,Hdac4,Dhtkd1,Hk3,Hkdc1,Git1,Tkfc,Eno4,Slc2a6,Aldob,Prkag3,Tigar,Ep300,Aldoart1,Eno…
GO:0006099	tricarboxylic acid cycle	FALSE	30	0.565548	0.2	Aco1,Aco2,Cs,Fh1,Idh1,Mdh2,Mdh1,Ndufs4,Pdha1,Pdha2,Sucla2,Suclg2,Ireb2,Sdhc,Sdhaf2,Mrps36,Sdhd,Sdha,Sdhb,Idh3a,Pdhb,Csl,Mdh1b,Dlst,Idh3b,Dhtkd1,Dlat,Ogdhl,4933405O20Rik,Idh2
GO:0006110	regulation of glycolytic process	FALSE	35	0.430224	0.428571	Actn3,Cbfa2t3,Entpd5,Fbp1,Gapdhs,Gpd1,Hif1a,Ier3,Ifng,Il3,Insr,Eif6,Zbtb7a,Myc,Myog,P2rx7,Ppara,Ncor1,Slc4a1,Trex1,Esrrb,Sirt6,Nupr1,Mtch2,Mlxipl,Jmjd8,Ddit4,Gck,Prkaa1,Ogt,Hdac4,Git1,Slc2a6,Tigar,Ep300
GO:0006111	regulation of gluconeogenesis	FALSE	42	0.417446	0.380952	Acadm,Adipoq,Cry1,Cyp2j6,Ddb1,Fbp1,Gcg,Kat2a,Gnmt,Hif1a,Hnf4a,Il6,Lep,Lepr,Sik1,Mup1,Nnmt,Pdk2,Ppara,Ranbp2,Stk11,Slc35b4,Arpp19,Fam3a,Pgp,C1qtnf12,Dgat2,Serpina12,Gpt,C1qtnf3,Sirt1,Gck,Ppp4r3b,Ogt,Dgkq,Wdr5,Sirt7,Erfe,Obp2a,Sesn2,Usp7,Ep300
GO:0006112	energy reserve metabolic process	FALSE	61	0.449426	0.47541	Acadm,Akt1,Akt2,Rb1cc1,Cd36,G6pc,Slc37a4,Gcgr,Gfpt1,Gnmt,Hmgb1,Igf2,Il6st,Insr,Khk,Kl,Lep,Lepr,Mc4r,Mup1,Enpp1,Per2,Pomc,Ppp1ca,Ppp1cb,Ppp1cc,Inpp5k,Pth,Pygm,Sorbs1,Phlda2,Esrrb,Gyg,Stbd1,Ppp1r3c,Pcdh12,Ppp1r3f,Ptges3,Gsk3b,Phkg2,Dyrk2,C1qtnf2,Ppp1r3g,Gck,Nhlrc1,Ppp1r3e,Pygl,Ppp1r3a,Ugp2,Nr1d1,Adgrf5,Ppp1r3d,Gys2,Prkag3,Ppp1r3b,Mrap2,Pask,Rubcnl,Irs2,Gsk3a,Prlh
GO:0006119	oxidative phosphorylation	FALSE	95	0.42062	0.168421	Actn3,Ak4,Abcd1,Apoc3,Rhoa,Atp5a1,Atp5b,Atp5c1,Atp5pb,Atp5j,Atp5k,Atp7a,Bid,Cdk1,Coq7,Cox4i1,Cox5b,Cox6a1,Cox6a2,Cox7a1,Cox7a2,Cox7c,Cycs,Cyct,Fxn,Nipsnap2,Msh2,ATP8,ND3,ND4L,ND5,ND6,Myc,Myog,Cox7a2l,Snca,Uqcrq,Dguok,Atp5o,Nupr1,Mtch2,Park7,Atp5j2,Mlxipl,Sdhc,Sdhaf2,Dnajc30,Dnajc15,Uqcr10,Ndufb9,Iscu,Ndufa12,Ndufa7,Cyc1,Uqcrh,Stoml2,Uqcrfs1,Sdhd,Sdha,Slc25a23,Atp5e,Ndufb8,Uqcc2,Ndufa10,Coa6,Coq9,…
GO:0006120	mitochondrial electron transport, NADH to ubiquinone	FALSE	20	0.441723	0.05	ND3,ND5,ND6,Park7,Dnajc15,Ndufb9,Iscu,Ndufa7,Ndufb8,Ndufa10,Coq9,Ndufc2,Ndufa8,Pink1,Ndufaf1,Ndufv2,Ndufs7,Ndufs2,Ndufs1,Ndufs6
GO:0006140	regulation of nucleotide metabolic process	FALSE	61	0.424462	0.409836	Actn3,Adora2b,Ak4,Bcl2l1,Cbfa2t3,Entpd5,Eno1,Fbp1,Gapdhs,Gpd1,Guca1a,Hif1a,Ier3,Ifng,Il3,Il4,Insr,Eif6,Zbtb7a,Myc,Myog,Nos2,Nos3,P2rx7,Pdk2,Ppara,Ncor1,Slc4a1,Snca,Trex1,Esrrb,Pdk4,Sirt6,Prkn,Nupr1,Mtch2,Sphk2,Mlxipl,Dnajc30,Atpsckmt,Ndufc2,Jmjd8,Cda,Rd3,Ddit4,Trem2,Gck,Prkaa1,Guca1b,Ogt,Hdac4,Lacc1,Antkmt,Flcn,Git1,Slc2a6,Pdk3,Vcp,Tigar,Ep300,Eno1b
GO:0006144	purine nucleobase metabolic process	FALSE	16	0.327112	0.375	Ada,Aprt,Gart,Hprt,Pnp,Prps1,Shmt1,Uox,Xdh,Acpp,Nt5c2,Urah,Gmpr2,Shmt2,Urad,Prps1l3
GO:0006164	purine nucleotide biosynthetic process	FALSE	126	0.425852	0.34127	Ada,Adcy6,Adcy7,Adcy9,Adk,Adora2b,Adsl,Adssl1,Ak1,Ak2,Ak4,Aldoa,Aprt,Atp5a1,Atp5b,Atp5c1,Atp5pb,Atp5g1,Atp5j,Atp5k,Bcl2l1,Dck,Eno1,Gart,Guca1a,Gucy2c,Gucy2d,Gucy2e,Guk1,Hprt,Il4,Ldhc,ATP8,Myc,Nme2,Nos2,Nos3,Nppb,Nppc,Npr1,Pdha1,Pdha2,Pdk2,Pkm,Pklr,Pnp,Ppara,Prps1,Snca,Tgfb1,Impdh1,Impdh2,Oasl2,Papss2,Pdk4,Dguok,Atp5l,Atp5o,Prkn,Ldhd,Gucy1b1,Nme6,Mpc1,Nme4,Sphk2,Mlycd,Atp5j2,Dnajc30,Nudt2,Stoml2,P…
GO:0006165	nucleoside diphosphate phosphorylation	FALSE	81	0.433638	0.395062	Actn3,Ak1,Ak4,Aldoa,Cbfa2t3,Entpd5,Eno1,Eno2,Eno3,Fbp1,Galt,Gapdh,Gapdhs,Gpd1,Galk1,Gpi1,Hif1a,Hk1,Hk2,Ier3,Ifng,Il3,Insr,Eif6,Khk,Zbtb7a,Myc,Myog,Nme2,P2rx7,Enpp1,Pfkfb2,Pfkl,Pgam1,Pgk1,Pgk2,Pkm,Pklr,Ppara,Ncor1,Slc4a1,Tpi1,Trex1,Cmpk2,Esrrb,Sirt6,Pgam2,Nupr1,Pfkp,Mtch2,Mlxipl,Cmpk1,Foxk2,Ak8,Jmjd8,Adpgk,Gale,Ddit4,Nme5,Ak7,Aldoart2,Gck,Prkaa1,Ogt,Mpi,Hdac4,Dhtkd1,Hk3,Hkdc1,Git1,Tkfc,Eno4,Slc2a6…
GO:0006177	GMP biosynthetic process	FALSE	16	0.455633	0.3125	Ada,Adk,Adsl,Aprt,Gart,Hprt,Pnp,Impdh1,Impdh2,Paics,Atic,Ampd2,Gmps,Ampd1,Ppat,Pfas
GO:0006195	purine nucleotide catabolic process	FALSE	34	0.406849	0.352941	Ada,Abcd1,Hint1,Hprt,Itpa,Pnp,Uox,Xdh,Nt5e,Nt5c,Samhd1,Nudt3,Mlycd,Nudt11,Nudt7,Acot7,Nt5c1b,Nudt9,Nudt16,Nt5c2,Urah,Nudt10,Gmpr2,Acat1,Nudt19,Pde2a,Pde2a,Nudt18,Nudt15,Fitm2,Nt5c1a,Urad,Dnph1,Entpd4b
GO:0006220	pyrimidine nucleotide metabolic process	FALSE	32	0.420096	0.40625	Dck,Nme2,Shmt1,Dtymk,Cmpk2,Tyms,Uck1,Umps,Upp1,Nt5c,Nme6,Nme4,Dhodh,Dpys,Dctpp1,Cmpk1,Entpd4,Cad,Cda,Tymp,Nme5,Upp2,Nme3,Uck2,Entpd7,Upb1,Dut,Enpp3,Tbpl1,Dctd,Uprt,Entpd4b
GO:0006221	pyrimidine nucleotide biosynthetic process	FALSE	21	0.444893	0.380952	Nme2,Shmt1,Dtymk,Cmpk2,Tyms,Uck1,Umps,Upp1,Nme6,Nme4,Dhodh,Cmpk1,Cad,Cda,Nme5,Nme3,Uck2,Dut,Tbpl1,Dctd,Uprt
GO:0006261	DNA-templated DNA replication	FALSE	132	0.383109	0.212121	Aicda,Blm,Brca2,Ccne1,Ccne2,Cdc45,Cdc7,Cdk2,Endog,Lig1,Lig3,Mcm3,Mcm2,Mcm4,Mcm5,Mcm6,Mcm7,Mre11a,Orc1,Pcna,Pola2,Pold1,Pold2,Pole,Pole2,Polg,Prim1,Prim2,Pura,Rad51,Recql,Upf1,Rfc2,Rnaseh1,Rny1,Rny3,Rrm1,Srpk2,Cenpx,Alyref,Timeless,Traip,Wiz,Atrx,Zpr1,Cdc6,Orc5,Dbf4,Polg2,E2f7,Smarcal1,Alyref2,Samhd1,Ddx21,Noc3l,Tk2,Pole3,Donson,Tipin,Rtf2,Stoml2,Pole4,Zfp830,Khdc3,Fbxo5,Cdt1,Pold3,Ooep,Ino80,Etaa…
GO:0006264	mitochondrial DNA replication	FALSE	15	0.41909	0.0666667	Endog,Lig3,Polg,Rnaseh1,Rrm1,Polg2,Tk2,Stoml2,Mgme1,Mettl4,Twnk,Dna2,Ssbp1,Rrm2b,Primpol
GO:0006268	DNA unwinding involved in DNA replication	FALSE	20	0.307531	0.25	Blm,Cdc45,Mcm3,Mcm2,Mcm4,Mcm5,Mcm6,Mcm7,Pura,Rad51,Recql,Rpa1,Gins1,Gins3,Recql4,Gins4,Recql5,Twnk,Gins2,Ssbp1
GO:0006270	DNA replication initiation	FALSE	29	0.37023	0.344828	Ccne1,Ccne2,Cdc45,Cdk2,Mcm3,Mcm2,Mcm4,Mcm5,Mcm6,Mcm7,Orc1,Pola2,Prim1,Prim2,Rny1,Rny3,Cdc6,Orc5,Noc3l,Cdt1,Ciz1,Mcm10,Ticrr,Gins3,Wrnip1,Kat7,Topbp1,Gmnc,Mcidas
GO:0006275	regulation of DNA replication	FALSE	115	0.376257	0.226087	Aicda,Atf1,Blm,Brca2,Cacybp,Ccna2,Cdk1,Cdc42,Cdc7,Cdk2,Smc3,Egf,Endog,Ereg,Faf1,Lpin1,Gli1,Gli2,Hcrt,Hras,Il6,Inppl1,Lig3,Mas1,Met,Pcna,Pdgfb,Rac1,Rbbp6,Rfc2,Ruvbl2,Timeless,Tnfaip1,Trp53,Ttf1,Ucn,Wiz,Atrx,Yy1,Map2k4,Mapk8,Orc5,Dbf4,Polg2,Mcrs1,E2f7,Smarcal1,Actr8,Actl6a,Ruvbl1,Gmnn,Pole3,Donson,Tipin,Ing5,Stoml2,Zfp830,Fbxo5,Cdt1,Ino80,Ciz1,Ctc1,Cdan1,Rfc3,Gins1,Tfpt,Ino80b,Meaf6,Pds5a,Esco2,Dsc…
GO:0006278	RNA-templated DNA biosynthetic process	FALSE	44	0.425497	0.227273	Atm,Cct2,Cct6a,Hsp90aa1,Mapkapk5,Nek2,Pml,Rad50,Aurkb,Tcp1,Terc,Terf2,Tert,Tnks,Map2k7,Mapk1,Mapk3,Tinf2,Exosc10,Hnrnpu,Nhp2,Ptges3,Pnkp,Nop10,Gar1,Rpa1,Ctc1,Ten1,Dcp2,Telo2,Pinx1,Pot1b,Parn,Nat10,Pot1a,Fbxo4,Stn1,Pif1,Tent4b,Wrap53,Hmbox1,Dkc1,Mapk15,Acd
GO:0006282	regulation of DNA repair	FALSE	137	0.413965	0.248175	Apbb1,Axin2,Blm,Brca1,Chek1,Epc1,Eya2,Fh1,Foxm1,Trip12,Hmgb1,Hmga2,Hsf1,Ier3,Mgmt,Ogg1,Pcna,Pml,Pnp,Rad51,Rad51ap1,Rad52,Rpa2,Ruvbl2,Suv39h1,Vps72,Morf4l1,Trim28,Timeless,Twist1,Was,Xrcc1,Yy1,Rps3,Trp53bp1,Cbx8,Sirt6,Mcrs1,Fmn2,Actr8,Morf4l2,Ppp4c,Actl6a,Ruvbl1,Terf2ip,Pnkp,Fignl1,Yeats4,Dmap1,Actr2,Nudt16l1,Khdc3,Wdr48,Ooep,Mrnip,Ino80,Otub2,Spire1,Tfpt,Aunip,Ino80b,Meaf6,Rnf168,Ube2v2,Abraxas1,…
GO:0006284	base-excision repair	FALSE	35	0.36074	0.257143	Parp2,Apex1,Hmgb1,Hmga1,Hmga2,Lig1,Lig3,Nthl1,Ogg1,Pcna,Polb,Pold1,Pole,Rpa2,Tdg,Ung,Ercc5,Xrcc1,Rps3,Sirt6,Poll,Huwe1,Rpa3,Rpa1,Mutyh,Smug1,Neil1,Usp47,Polq,Hmga1b,Neil3,Mpg,Fam168a,Dna2,Neil2
GO:0006289	nucleotide-excision repair	FALSE	46	0.352092	0.108696	Brca2,Ercc1,Ercc2,Ercc3,Fancc,Gtf2h4,Hmgb1,Hmgn1,Hus1,Commd1,Nthl1,Ogg1,Pold1,Pole,Rad23a,Rad23b,Rad51d,Rad52,Rpa2,Trp53,Xpc,Ercc5,Cetn1,Cetn2,Polk,Ercc4,Slx4,Dclre1a,Poll,Gtf2h5,Xab2,Pold3,Rpa3,Rpa1,Polr2i,Uvssa,Ercc8,Sirt1,Dclre1b,Gtf2h3,Hus1b,Kat7,Brip1,Usp7,Lig4,Fan1
GO:0006298	mismatch repair	FALSE	24	0.353769	0.291667	Axin2,Ercc1,Hmgb1,Mlh1,Msh2,Msh5,Msh6,Pcna,Pms2,Pms2,Rpa2,Tdg,Xpc,Exo1,Msh4,Rpa3,Rpa1,Rnaseh2a,Mutyh,Mcm9,Hdac10,Mlh3,Pms1,Setd2
GO:0006301	postreplication repair	FALSE	29	0.428569	0.241379	Brca1,Msh2,Pcna,Pold1,Pold2,Pole2,Rev3l,Ube2b,Poli,Polk,Rev1,Rad18,Ube2v1,Faap20,Nsmce1,Poldip2,Pold3,Pclaf,Ube2v2,Mad2l2,Dtl,Polh,Ube2n,Sprtn,Zbtb1,Vcp,Poln,Primpol,Parp10
GO:0006303	double-strand break repair via nonhomologous end joining	FALSE	55	0.41874	0.254545	Ercc1,Fh1,Xrcc6,Hmga2,Hsf1,Lig1,Lig3,Zbtb7a,Mlh1,Mre11a,Polb,Dntt,Xrcc1,Trp53bp1,Ercc4,Polm,Smarcal1,Dclre1a,Poll,Psmd14,Pnkp,Nudt16l1,Mrnip,Aunip,Mad2l2,Ercc8,Aplf,Pot1b,Shld1,Smchd1,Setmar,Nhej1,Shld2,Polq,Cyren,Uvrag,Parp9,Pot1a,Nsd2,Dek,Dclre1b,Sirt7,Dtx3l,Wrap53,Kdm2a,Kmt5b,Dclre1c,Paxx,Hmces,Kmt5c,Parp3,Kdm4d,Lig4,Usp51,Shld3
GO:0006304	DNA modification	FALSE	93	0.378696	0.333333	Parp2,Aicda,Apex1,Apobec1,Apobec2,Bmi1,Brca1,Ctcf,Cyp1b1,Ddx4,Dnmt1,Dnmt3a,Dnmt3b,Eomes,Ezh2,Gata3,Gstt1,H19,Hells,Mbd4,Meg3,Mgmt,Morc1,Myc,Pax6,Pik3ca,Spi1,Smarca4,Tdg,Dntt,Trim28,Trex1,Usp9x,Wt1,Zfp57,Mta2,Fto,Prmt5,Exosc5,Ppm1d,Atf7ip,Dnmt3l,Gsk3b,Gnasas1,Piwil2,Kcnq1ot1,Exosc3,Mis18a,Alkbh3,Kmt2e,Cdadc1,Tdrd12,Alkbh4,Exosc6,Tdrkh,Dppa3,Asz1,Tdrd9,Mphosph8,Stpg4,Mettl4,Ehmt1,Ascc3,Ftx,Apobec3,…
GO:0006305	DNA alkylation	FALSE	67	0.383429	0.358209	Bmi1,Brca1,Ctcf,Ddx4,Dnmt1,Dnmt3a,Dnmt3b,Eomes,Ezh2,H19,Hells,Mbd4,Meg3,Morc1,Myc,Pax6,Pik3ca,Spi1,Smarca4,Trim28,Wt1,Zfp57,Mta2,Prmt5,Ppm1d,Atf7ip,Dnmt3l,Gsk3b,Gnasas1,Piwil2,Kcnq1ot1,Mis18a,Kmt2e,Tdrd12,Tdrkh,Dppa3,Asz1,Tdrd9,Mphosph8,Stpg4,Mettl4,Ehmt1,Ftx,Mov10l1,Tdrd1,Smarca5,Fkbp6,Mael,Tex15,Rlf,Ehmt2,H1f8,Tet3,Pld6,Mtrr,Kmt2a,Tdrd5,Kdm1b,Zmpste24,Grhl2,Piwil4,Bend3,Rsl1,Prdm14,Gsk3a,Spocd1…
GO:0006306	DNA methylation	FALSE	67	0.383429	0.358209	Bmi1,Brca1,Ctcf,Ddx4,Dnmt1,Dnmt3a,Dnmt3b,Eomes,Ezh2,H19,Hells,Mbd4,Meg3,Morc1,Myc,Pax6,Pik3ca,Spi1,Smarca4,Trim28,Wt1,Zfp57,Mta2,Prmt5,Ppm1d,Atf7ip,Dnmt3l,Gsk3b,Gnasas1,Piwil2,Kcnq1ot1,Mis18a,Kmt2e,Tdrd12,Tdrkh,Dppa3,Asz1,Tdrd9,Mphosph8,Stpg4,Mettl4,Ehmt1,Ftx,Mov10l1,Tdrd1,Smarca5,Fkbp6,Mael,Tex15,Rlf,Ehmt2,H1f8,Tet3,Pld6,Mtrr,Kmt2a,Tdrd5,Kdm1b,Zmpste24,Grhl2,Piwil4,Bend3,Rsl1,Prdm14,Gsk3a,Spocd1…
GO:0006308	DNA catabolic process	FALSE	30	0.338983	0.233333	Apaf1,Apex1,Atm,Bax,Casp3,Cdkn2a,Cidea,Dffa,Dffb,Dnase1,Dnase1l3,Dnase2a,Endog,Hsf1,Igfbp3,Il6,Rgn,Trex1,Trex2,Foxl2,Dnase2b,Isg20,Nmnat1,Dnase1l2,Dnase1l1,Mus81,Setmar,Dicer1,Exog,Pam16l
GO:0006309	apoptotic DNA fragmentation	FALSE	19	0.420864	0.368421	Apaf1,Bax,Casp3,Cdkn2a,Cidea,Dffa,Dffb,Dnase1l3,Dnase2a,Endog,Hsf1,Igfbp3,Il6,Foxl2,Dnase2b,Nmnat1,Dicer1,Exog,Pam16l
GO:0006312	mitotic recombination	FALSE	22	0.437161	0.227273	Blm,Brca2,Dmc1,Ercc1,Ercc2,Mlh1,Msh2,Rad50,Rad51,Rad51d,Rad52,Tep1,Terf2,Xrcc1,Ercc4,Smc6,Nsmce2,Xrcc3,Rad51c,Gen1,Ankle1,Zscan4c
GO:0006334	nucleosome assembly	FALSE	70	0.285861	0.185714	Daxx,Brd2,H1f3,H1f0,H3f3a,H3f3b,Hp1bp3,Mcm2,Nap1l4,Padi4,Smarca4,Sox9,Tspyl1,Atrx,Macroh2a1,Chaf1a,H1f2,H1f4,Nasp,Nap1l1,Sart3,Kat6b,H1f9,Set,H1f5,Nap1l5,Pole3,Asf1a,Mis18a,Asf1b,Smarca2,Anp32b,H2bc4,H2al2a,H2bl1,H2bw2,Smyd3,Oip5,Tspyl4,Naa60,H2bu2,H1f1,Chrac1,Smarca5,H4c14,H3c8,Grwd1,Spty2d1,H1f6,Dnajc9,Chaf1b,H1f8,Baz1a,Rsf1,Tspyl5,Shprh,H2bc1,H2bc3,H2bc7,H2bc9,H2bc12,H2bc14,H2bc22,H2bc18,H2bc2…
GO:0006336	DNA replication-independent chromatin assembly	FALSE	16	0.325227	0.1875	H3f3a,H3f3b,Hira,Rbbp4,Atrx,Nasp,Asf1a,Mis18a,Asf1b,Oip5,Ipo4,Hat1,Ubn1,H4f16,Ubn2,H4c17
GO:0006346	DNA methylation-dependent heterochromatin assembly	FALSE	21	0.395243	0.190476	Aicda,Apobec1,Dnmt1,Dnmt3a,Dnmt3b,Hells,Mbd3,Smarca4,Trim28,Atf7ip,Kcnq1ot1,Resf1,Atf7ip2,Mphosph8,Kmt2b,Tasor,Pphln1,Setdb2,Morc2b,Hdac1,Samd1
GO:0006349	regulation of gene expression by genomic imprinting	FALSE	17	0.444038	0.235294	Brca1,Ctcf,Dnmt3a,Dnmt3b,Eed,Kcnq1,Zfp57,Gsk3b,Kcnq1ot1,Pcgf3,Arid4b,Airn,Xist,Kdm1b,Arid4a,Gsk3a,Ctcfl
GO:0006352	DNA-templated transcription, initiation	FALSE	96	0.374688	0.21875	Ahr,Cebpa,Crcp,Creb1,Dr1,Ercc1,Ercc3,Esr1,Fosl1,Hey2,Tfb2m,Hmgb1,Irf8,Lipe,Maz,Morc1,Myc,Nkx2-5,Pou5f1,Cavin1,Sub1,Srf,Taf6,Tbp,Hnf1a,Hnf1b,Ubtf,Tfam,Thra,Trp53,Ttf1,Twist1,Wnt10b,Ikzf1,Med24,Taf7,Taf10,Atf7ip,Paxip1,Ncoa6,Med12,Taf8,Polr1e,Taf12,Gtf2h5,Brf2,Ccnh,Ctnnbip1,Psmc6,Med4,Elob,Polr2g,Eloc,Gtf2e2,Taf11,Polr2d,Med30,Polr2i,Gtf3c5,Gtf2a1l,Cand1,Dhx36,Brf1,Taf4b,Bclaf1,Gtf2e1,Taf7l,Gtf2a1,…
GO:0006353	DNA-templated transcription, termination	FALSE	16	0.379975	0.1875	Lipe,Maz,Per2,Cavin1,Ttf1,Prmt5,Polr1h,Polr3k,Med18,Ttf2,Mterf2,Scaf8,Mterf1b,Zmpste24,Setx,Mterf1a
GO:0006354	DNA-templated transcription, elongation	FALSE	59	0.384879	0.0847458	Ccnk,Ccnt1,Dab2,Ell,Ercc2,Ercc3,Ezh2,Ldb1,Shh,Supt4a,Supt5,Supt6,Ubtf,Alyref,Ikzf1,Nelfa,Eloa,Nelfe,Hnrnpu,Cbx7,Ddx39b,Paf1,Alyref2,Adrm1,Brd4,Nelfcd,Nelfb,Polr1e,Elof1,Gtf2h5,Zmynd11,Elob,Eloc,Tefm,Cdk12,Chaserr,Cdk13,Polr2i,Rnf168,Setd5,Ccnt2,Eaf1,Rtf1,Gtf2f1,Eaf2,Scaf8,Thoc5,Cdk9,Supt16,Recql5,Cdc73,Kat7,Ccar2,Thoc1,Pcid2,Leo1,Setd2,Ell3,Btbd18
GO:0006356	regulation of transcription by RNA polymerase I	FALSE	25	0.38588	0.12	Atf4,Bnc1,Erbb2,Lyar,Ppp1r15a,Smarca4,Ubtf,Dedd,Macroh2a1,Nop53,Pih1d1,Maf1,Rasl11a,Wdr75,Ippk,Smarca5,Pwp1,Utp15,Flna,Sirt7,Mars1,Dhx33,Heatr1,Zmpste24,Macroh2a2
GO:0006359	regulation of transcription by RNA polymerase III	FALSE	20	0.410654	0.25	Cebpa,Ell,Foxa2,Myo1c,Nab2,Mybbp1a,Baz1b,Ddx21,Zc3h8,Brf2,Chd8,Maf1,Dhx36,Brf1,Rptor,Sf3b1,Ice2,Smarca5,Dek,Ice1
GO:0006360	transcription by RNA polymerase I	FALSE	39	0.365493	0.102564	Atf4,Bnc1,Cebpa,Erbb2,Ercc2,Ercc3,Lipe,Lyar,Ppp1r15a,Cavin1,Smarca4,Taf1a,Taf1c,Ubtf,Tcof1,Dedd,Ttf1,Macroh2a1,Polr1e,Polr1h,Gtf2h5,Polr2l,Nop53,Pih1d1,Maf1,Rasl11a,Cd3eap,Wdr75,Ippk,Smarca5,Pwp1,Utp15,Flna,Sirt7,Mars1,Dhx33,Heatr1,Zmpste24,Macroh2a2
GO:0006367	transcription initiation from RNA polymerase II promoter	FALSE	67	0.37411	0.208955	Ahr,Creb1,Dr1,Ercc1,Ercc3,Esr1,Hey2,Hmgb1,Irf8,Maz,Myc,Nkx2-5,Pou5f1,Sub1,Srf,Taf6,Tbp,Hnf1a,Hnf1b,Thra,Trp53,Wnt10b,Ikzf1,Med24,Taf7,Taf10,Atf7ip,Paxip1,Med12,Taf8,Taf12,Gtf2h5,Ccnh,Ctnnbip1,Psmc6,Med4,Elob,Polr2g,Eloc,Gtf2e2,Taf11,Polr2d,Med30,Polr2i,Gtf2a1l,Cand1,Dhx36,Taf4b,Gtf2e1,Taf7l,Gtf2a1,Gtf2f1,Zfp451,Taf13,Taf9,Taf9,Taf3,Med16,Taf6l,Taf5,Taf4,Gtf2b,Med17,Gtf2a2,Taf1,Taf2,Med13
GO:0006368	transcription elongation from RNA polymerase II promoter	FALSE	44	0.38424	0.113636	Ccnk,Ccnt1,Dab2,Ell,Ezh2,Ldb1,Shh,Supt4a,Supt5,Supt6,Ikzf1,Nelfa,Eloa,Nelfe,Hnrnpu,Cbx7,Paf1,Adrm1,Brd4,Nelfcd,Nelfb,Elof1,Zmynd11,Elob,Eloc,Cdk12,Chaserr,Cdk13,Polr2i,Rnf168,Ccnt2,Eaf1,Rtf1,Gtf2f1,Eaf2,Cdk9,Supt16,Recql5,Cdc73,Pcid2,Leo1,Setd2,Ell3,Btbd18
GO:0006376	mRNA splice site selection	FALSE	20	0.474994	0.2	Celf1,Srsf10,Snrpc,Ptbp2,Mbnl1,Isy1,Luc7l,Luc7l3,Srsf6,Khdc4,Celf6,Nol3,Psip1,Srsf1,Luc7l2,Slu7,Ythdc1,Sfswap,Setx,Srsf12
GO:0006378	mRNA polyadenylation	FALSE	36	0.422017	0.0555556	Aplp1,Ccnt1,Hsf1,Pabpc2,Papola,Supt5,Nelfe,Cpsf2,Snrpa,Pabpn1,Cpsf3,Paf1,Papolb,Fip1l1,Mtpap,Nudt21,Tut1,Wdr33,Zc3h14,Cstf2t,Cpsf1,Clp1,Scaf8,Cdk9,Cpeb3,Cdc73,Tent4b,Papolg,Zc3h3,Ahcyl1,Ythdc1,Rnf40,Leo1,Cpsf7,Pabpc1l,Cpsf6
GO:0006383	transcription by RNA polymerase III	FALSE	36	0.402541	0.222222	Cebpa,Crcp,Ell,Foxa2,Myo1c,Nab2,Mybbp1a,Tbp,Baz1b,Ddx21,Zc3h8,Polr2l,Brf2,Polr3k,Polr3d,Gtf3c6,Polr3g,Chd8,Maf1,Polr3gl,Gtf3c5,Polr3f,Gtf3c2,Dhx36,Brf1,Rptor,Sf3b1,Ice2,Smarca5,Dek,Ice1,Snapc4,Gtf3c1,Gtf3c4,Snapc5,Bdp1
GO:0006390	mitochondrial transcription	FALSE	15	0.408121	0.133333	Tfb2m,Tfam,Mrpl12,Mtres1,Tefm,Mterf4,Mterf2,Mettl4,Chchd10,Prkaa1,Mterf1b,Polrmt,Tfb1m,Twnk,Mterf1a
GO:0006399	tRNA metabolic process	FALSE	141	0.419939	0.12766	Trdmt1,Thumpd3,Hsd17b10,Mettl1,Sars,Ssb,Vars,Wars,Cars,Rtcb,Adat1,Exosc9,Exosc10,Trmt10c,Mettl2,Elp5,Rpp30,Ftsj1,Pus1,Wdr4,Qtrt1,Dtd1,Tsen34,Prorp,Pop4,Osgep,Exosc3,Dus2,Exosc7,Polr2l,Farsa,Thg1l,Tsen15,Adat2,Ctu2,Trit1,Cdk5rap1,Polr3k,Mettl6,Pus3,Rpp14,Zbtb8os,Ears2,Alkbh8,Trmt112,Pop1,Rtraf,Urm1,Trmt12,Mto1,Elac2,Dus1l,Tyw5,Dtwd2,Vars2,Cdkal1,Dtwd1,Mocs3,Mtfmt,Exosc8,Aarsd1,Trmt10b,Fars2,Rpp25l…
GO:0006400	tRNA modification	FALSE	65	0.413153	0.123077	Trdmt1,Thumpd3,Hsd17b10,Mettl1,Trmt10c,Mettl2,Elp5,Ftsj1,Pus1,Wdr4,Qtrt1,Osgep,Dus2,Thg1l,Adat2,Ctu2,Trit1,Cdk5rap1,Mettl6,Pus3,Alkbh8,Trmt112,Urm1,Trmt12,Mto1,Tyw5,Dtwd2,Cdkal1,Dtwd1,Mocs3,Mtfmt,Trmt10b,2210016F16Rik,Gtpbp3,Rpusd4,Trmu,Osgepl1,Trub1,Thumpd2,Nsun4,Elp6,Elp3,Nsun6,Trmo,Bcdin3d,Trmt5,Elp4,Trmt44,Wdr6,Tyw1,Dph3,Qtrt2,Nsun3,Trmt10a,Tyw3,Tarbp1,Aars2,Ctu1,Thumpd1,Aars,Thada,Ankrd16,Tr…
GO:0006403	RNA localization	FALSE	148	0.387815	0.155405	Arc,Atm,Zfp36l1,Cct2,Cetn3,Ddx19a,Fbl,Flot1,Fmr1,Htt,Hhex,Hnrnpa1,Hsf1,Kpnb1,Kif5c,Magoh,Mapt,Myo1c,Nup62,Nup88,Ran,Ranbp2,Rasl2-9,Khdrbs1,Srsf3,Sem1,Slbp,Ssb,Supt6,Tcp1,Alyref,Tgfbr2,Tnks,Tst,Ybx1,Yy1,Zfp36,G3bp2,Cetn2,Zfp385a,Ddx25,Exosc10,Hnrnpu,Nxf1,Hnrnpa2b1,Ddx39b,Akap8l,Pabpn1,Mcm3ap,Nup210,Alyref2,Nxt1,Nup160,Tsc1,Snupn,Sarnp,Thoc7,Magohb,Chtop,1700017N19Rik,Rae1,Mrpl18,Tomm20,Ncbp2,Ddx39…
GO:0006405	RNA export from nucleus	FALSE	72	0.366123	0.0694444	Ddx19a,Hhex,Nup62,Nup88,Khdrbs1,Srsf3,Sem1,Ssb,Supt6,Alyref,Ddx25,Nxf1,Hnrnpa2b1,Ddx39b,Akap8l,Pabpn1,Mcm3ap,Alyref2,Nxt1,Nup160,Tsc1,Sarnp,Thoc7,Chtop,1700017N19Rik,Rae1,Ncbp2,Ddx39a,Polr2d,Fyttd1,Zc3h11a,Zc3h11a,4931428L18Rik,Xpo5,Xpot,Thoc3,Poldip3,Nxf2,Nup107,Thoc5,Pom121,Tpr,Rbm15b,Nxf7,Nup155,Pom121l2,Nrde2,Nup153,Eny2,Thoc1,Nup188,Nol6,Ythdc1,Pcid2,Ddx19b,Nup133,Setd2,Nxf3,Alkbh5,Nup62cl,T…
GO:0006406	mRNA export from nucleus	FALSE	57	0.358917	0.0701754	Ddx19a,Hhex,Nup88,Srsf3,Sem1,Supt6,Alyref,Ddx25,Nxf1,Hnrnpa2b1,Ddx39b,Akap8l,Pabpn1,Mcm3ap,Alyref2,Nxt1,Nup160,Sarnp,Thoc7,Chtop,1700017N19Rik,Rae1,Ncbp2,Ddx39a,Polr2d,Fyttd1,Zc3h11a,Zc3h11a,4931428L18Rik,Thoc3,Poldip3,Nxf2,Nup107,Thoc5,Tpr,Rbm15b,Nxf7,Nup155,Eny2,Thoc1,Ythdc1,Pcid2,Ddx19b,Nup133,Setd2,Nxf3,Alkbh5,Thoc2,Thoc6,Gm5698,Nup85,Thoc2l,Gm4301,Gm4302,Gm4303,Gm4340,Gm21293
GO:0006413	translational initiation	FALSE	94	0.394402	0.159574	Dazl,Ddx3x,Eif1a,Eif2s1,Eif2b4,Eif3a,Eif4a1,Eif4a2,Eif4e,Eif4ebp1,Eif4g2,Fmr1,Impact,Eif3e,Eif6,Uhmk1,Eif2d,Rps2,Mknk1,Ppp1r15a,Pml,Rara,Rbm4,Rxra,Khdrbs1,Slbp,Eif1,Tnf,Rpl13a,Eif4h,Eif2s3x,Eif4e2,Eif3b,Eif3g,Eif3d,Tmed2,Mettl3,Eif3c,Habp4,Rps6kb2,Eif3f,Eif1ax,Mcts2,Bzw1,Eif4e3,Eif2s2,Polr2g,Paip2,Ncbp2,Eif3h,Denr,Polr2d,Mif4gd,Eif1ad,LTO1,Rps6kb1,Larp1,Eif3k,Boll,Eif4b,Mtif3,Mtif2,Eif3m,Eif4ebp3…
GO:0006414	translational elongation	FALSE	36	0.412216	0.0555556	Eef1a1,Eef1a2,Eef2,Rack1,Gtpbp1,Srp9,Gfm1,Eef1b2,Rplp1,Nemf,Tsfm,Eef1g,Rplp2,Dph7,Dph2,Mtres1,Mrpl44,Dph5,Trnau1ap,Mtrfr,Secisbp2,Ascc2,Ascc3,Abtb1,Dph3,Dph1,Eif4a3,Eif5a2,Cpeb3,Sepsecs,Zfp598,Cpeb2,Tufm,Aars,Eif5a,Eif4a3l1
GO:0006418	tRNA aminoacylation for protein translation	FALSE	26	0.43574	0.115385	Sars,Vars,Wars,Cars,Farsa,Ears2,Vars2,Aarsd1,Fars2,Yars2,Wars2,Hars2,Tars2,Cars2,Sars2,Kars,Qars,Rars,Tars,Mars2,Mars1,Aars2,Dars2,Pars2,Aars,Tarsl2
GO:0006446	regulation of translational initiation	FALSE	48	0.401169	0.229167	Dazl,Ddx3x,Eif2s1,Eif4ebp1,Eif4g2,Fmr1,Impact,Uhmk1,Mknk1,Ppp1r15a,Pml,Rara,Rbm4,Rxra,Khdrbs1,Eif1,Tnf,Rpl13a,Eif3b,Tmed2,Mettl3,Habp4,Rps6kb2,Bzw1,Polr2g,Paip2,Ncbp2,Polr2d,Mif4gd,Rps6kb1,Larp1,Eif3k,Boll,Eif4ebp3,Ppp1r15b,Tpr,D1Pas1,Klhl25,Eif4g1,Ythdf2,Eif5,Paip1,Eif5b,Ago2,Bank1,Ctif,Dnajc3,Bc1
GO:0006457	protein folding	FALSE	135	0.399801	0.237037	Aip,B2m,Bag1,Pdia4,Calr,Canx,Cct2,Cct6a,Cct6b,Entpd5,Clgn,Cryaa,Dnajc5,Dffa,Dnajc1,Fkbp1a,Fkbp1b,Fkbp8,Grn,Pdia3,Hspa5,Pfdn6,H2-DMa,H2-DMb1,H2-DMb2,Hspa8,Hspa1l,Dnaja1,Dnajb3,Hspb1,Hspd1,Hspa1b,Hspa2,Hsp90aa1,Hspa4,Hspa9,Hspe1,Grpel1,Grpel2,Nktr,Nppb,Nppc,Nudc,Hspa4l,P4hb,Pfdn2,Ppib,Ppic,Pex19,Ranbp2,Tbca,Tcp1,Hsp90b1,Umod,Vbp1,Dnajc2,Dnajb6,Fkbp9,Tor1a,Tor2a,Tor1b,Hspa14,Hspa14,Sgta,Nudcd2,Dnlz,…
GO:0006458	de novo' protein folding	FALSE	34	0.379977	0.205882	Bag1,Cct2,Entpd5,Hspa5,H2-DMa,H2-DMb1,H2-DMb2,Hspa8,Hspa1l,Hspa1b,Hspa2,Hspa9,Hspe1,Dnajc2,Tor1a,Tor2a,Tor1b,Hspa14,Hspa14,Sh3glb1,Dnajb5,Ptges3,Dnajc7,Sdf2l1,Dnajb4,Dnajb13,St13,Dnajb14,Chchd4,Dnajc18,Dnajb1,Selenof,Hspa13,Hspa1a
GO:0006471	protein ADP-ribosylation	FALSE	30	0.374426	0.3	Adnp,Parp2,Arf4,Art1,Art2a,Art2b,Art5,Ifng,Enpp1,Tnks,Wars,Xrcc1,Tinf2,Sirt6,Pum3,Arl6,Pnkp,Hpf1,Tnks2,Sirt4,Parp9,Parp11,Art4,Art3,Parp16,Parp3,Parp12,Parp4,Parp14,Parp10
GO:0006475	internal protein amino acid acetylation	FALSE	147	0.387237	0.197279	Apbb1,Atf2,Bmi1,Brca1,Brca2,Chek1,Crebbp,Ctbp1,Ctcf,Dr1,Eomes,Epc1,Gata2,Gata3,Kat2a,Hcfc1,Irf4,Isl1,Ldb1,Lif,Mbd3,Msl3,Msx3,Muc1,Myod1,Ncoa1,Nfya,Nfyb,Pax6,Per1,Pou5f1,Ruvbl2,Foxp3,Spi1,Sin3a,Snai2,Smarca4,Snca,Taf6,Hnf1a,Tcf3,Vps72,Morf4l1,Tgfb1,Twist1,Wbp2,Pcgf2,Taf7,Taf10,Mapk3,Tada1,Ing4,Mcrs1,Kat6b,Paxip1,Morf4l2,Actl6a,Ruvbl1,Rps6ka4,Sphk2,Brd4,Park7,Noc2l,Piwil2,Eid1,Pole3,Yeats4,Mllt1,Na…
GO:0006476	protein deacetylation	FALSE	97	0.445269	0.371134	Ctbp1,Dr1,Dyrk1a,Elk4,Eomes,Lpin1,Kat2a,Hdac3,Hdac6,Ndst1,Ifng,Mbd3,Msl3,Mapt,Nnmt,Per1,Per2,Phb,Pml,Rbbp4,Rest,Ncor1,Foxp3,Sin3a,Sin3b,Ncor2,Srebf1,Suv39h1,Tbl1x,Tbr1,Tcf21,Morf4l1,Tgfb1,Trp53,Vegfa,Zbtb7b,Aplnr,Mta2,Nek3,Dysf,Sirt6,Brms1l,Akap8l,Morf4l2,Akap8,Ripk3,Sphk2,Sap30bp,Pink1,Ing2,Znhit1,Hdac8,Mier2,Prdm5,Mier1,Nipbl,Sfpq,Suds3,Tppp,Msl3l2,Hopx,Sirt4,Sgf29,BC004004,Tbl1xr1,Sirt1,Smarca…
GO:0006482	protein demethylation	FALSE	24	0.427822	0.25	Hr,Phf2,Kdm5c,Kdm5d,Ube2b,Kdm6a,Hsf4,Riox2,Pagr1a,Riox1,Alkbh4,Kdm5b,Kdm4c,Kdm8,Jmjd6,Jmjd1c,Kdm5a,Kdm6b,Kdm1b,Kdm2a,Kdm4a,Fbxl19,Kdm4d,Kdm7a
GO:0006486	protein glycosylation	FALSE	138	0.433537	0.347826	Atp4b,Entpd5,Dad1,Ddost,Dpagt1,Dpm1,Ext1,Fut1,Fut2,Fut4,Fut7,Fut9,B4galnt2,Galnt1,Galnt3,Gfpt1,Gfpt2,Ggta1,B4galt1,Il15,Stt3a,Mgat1,Mgat3,St3gal3,St3gal1,St3gal2,St6galnac1,St6galnac2,St6galnac4,St8sia2,St8sia3,Serpina1a,Serpina1b,Plod3,B3galnt1,Serp1,Pmm1,St6galnac6,Nus1,Fut8,B3gnt2,Pmm2,B3galt4,Extl3,Extl1,Ube2j1,Tmem59,Chp1,Sec1,Alg2,Dolpp1,Srd5a3,Mogs,C1galt1c1,Alg5,Aqp11,Uggt2,Alg14,Magt1,Dh…
GO:0006487	protein N-linked glycosylation	FALSE	51	0.426759	0.333333	Entpd5,Dad1,Ddost,Dpagt1,Fut4,Fut9,Gfpt1,Gfpt2,B4galt1,Stt3a,Mgat1,Mgat3,Serpina1a,Serpina1b,Pmm1,Nus1,Fut8,Pmm2,Ube2j1,Alg2,Dolpp1,Srd5a3,Mogs,Alg5,Uggt2,Alg14,Magt1,Dhdds,Slc39a8,Mgat4d,Ost4,Pate6,Stt3b,Tmem258,Derl3,Mgat4e,Gorasp1,Tusc3,Alg9,Mgat5,Mlec,Pgm3,Alg11,Mgat2,B4galt7,Alg12,Mgat4f,Alg6,Rft1,Alg10b,Alg8
GO:0006493	protein O-linked glycosylation	FALSE	39	0.467627	0.358974	Dpm1,Fut4,Fut9,Galnt1,Galnt3,Il15,St6galnac2,Plod3,C1galt1c1,Pomgnt1,Poglut3,Poglut2,Gcnt3,Pomk,Pofut2,C1galt1,B3galnt2,Pomt1,Eogt,Galnt2,Ogt,B4gat1,Pgm3,Pofut1,Tet3,Pomgnt2,Pomt2,Gxylt1,Large2,Slc35c1,Slc35c2,Gxylt2,Tmtc3,St8sia6,Fkrp,Fktn,Xxylt1,Tmtc2,A4gnt
GO:0006497	protein lipidation	FALSE	72	0.453788	0.277778	Alox12b,Rb1cc1,Dpm1,Gba,Gpaa1,Pigq,Irgm1,Igtp,Nmt1,Piga,Pigf,Ppm1a,Ppm1b,Ugcg,Ulk1,Wipi1,Porcn,Wdr45,Pigb,Pigo,Golga7,Zdhhc12,Pigyl,Pyurf,Pigc,Pigm,Rabl3,Atg101,Zdhhc21,Dpm3,Zdhhc25,Pigw,Zdhhc24,Golga7b,Zdhhc11,Pigx,Zdhhc4,Atg16l2,Zdhhc16,Hhatl,Wipi2,Svip,Zdhhc20,Clip3,Atg16l1,Pigt,Selenok,Rab3gap2,Zdhhc7,Zdhhc15,Pigh,Map6d1,Zdhhc9,Zdhhc14,Pik3c3,Mppe1,Rab3gap1,Hhat,Zdhhc5,Pigv,Cwh43,Mboat4,Zdhhc…
GO:0006505	GPI anchor metabolic process	FALSE	25	0.434206	0.12	Dpm1,Gpaa1,Pigq,Piga,Pigf,Pigb,Pigo,Pigyl,Pyurf,Pigc,Pigm,Dpm3,Pigw,Pigx,Pigt,Pigh,Mppe1,Pigv,Cwh43,Pigz,Pigs,Pgap3,Pigl,Pigk,Pigg
GO:0006506	GPI anchor biosynthetic process	FALSE	25	0.434206	0.12	Dpm1,Gpaa1,Pigq,Piga,Pigf,Pigb,Pigo,Pigyl,Pyurf,Pigc,Pigm,Dpm3,Pigw,Pigx,Pigt,Pigh,Mppe1,Pigv,Cwh43,Pigz,Pigs,Pgap3,Pigl,Pigk,Pigg
GO:0006509	membrane protein ectodomain proteolysis	FALSE	28	0.429497	0.5	Adam10,Adam17,Adam8,Adam9,Adra2a,Dag1,Ifng,Il10,Il1b,Mmp7,P2rx7,Prtn3,Psen2,Timp1,Timp2,Tnf,Tnfrsf1b,Bace1,Bace2,Ncstn,Aph1c,Sppl2b,Pacsin3,Erap1,Aph1b,Aph1a,Nrd1,Snx33
GO:0006513	protein monoubiquitination	FALSE	68	0.43777	0.205882	Bmi1,Cbl,Ddb1,Fanca,Fancc,Mgrn1,Nedd4,Uhrf1,Rag1,Ring1,Trim21,Skp1,Ubb,Ube2e1,Ube2b,Pcgf2,Cul3,Cul1,Prkn,Paf1,Rbx1,Marchf7,Rad18,Huwe1,Fancg,Ube4b,Rnf220,Ube2w,Fancl,Ube2t,Faap20,Wdr48,Ube2r2,Pef1,Toporsl,Trim37,Pcgf3,Pcgf1,Rnf168,Rnf126,Ube2cbp,Pcgf6,Bcor,Faap100,Obi1,Cul4b,Fance,Dtl,Pex12,Fancm,Topors,Scml2,Dtx3l,Trim41,Zfp598,Cdc73,Trim25,Atxn7l3,Ube2o,Wac,Rnf40,Leo1,Fancb,Kbtbd8,Zc4h2,Trim56,…
GO:0006515	protein quality control for misfolded or incompletely synthesized proteins	FALSE	22	0.450251	0.181818	Aup1,Hdac6,Cul3,Yme1l1,Tor1a,Fbxl17,Clpp,Rnf5,Stub1,Ngly1,Sdf2l1,Uggt2,Ube2w,Lonp2,Oma1,Derl1,Rnf126,Lonp1,Rnf185,Bag6,Zer1,Vcp
GO:0006516	glycoprotein catabolic process	FALSE	17	0.41824	0.470588	Gpc1,Hpse,Mmp12,Neu2,Sgsh,Fbxo17,Fbxo6,Ngly1,Stt3b,Edem2,Cela1,Edem1,Man1b1,Nccrp1,Fbxo27,Adamts12,Neu4
GO:0006525	arginine metabolic process	FALSE	16	0.421378	0.6875	Arg1,Arg2,Ass1,Cln3,Fah,Fh1,Nos2,Nos3,Oat,Otc,Slc7a7,Ddah2,Slc39a8,Agmat,Asl,Nags
GO:0006536	glutamate metabolic process	FALSE	18	0.480241	0.722222	Apc,Fpgs,Gls,Glud1,Atcay,Oat,Nr1h4,Aadat,Prodh2,Aldh18a1,Amdhd1,Adhfe1,Asl,Aldh4a1,Aldh5a1,Nags,Dglucy,Tat
GO:0006541	glutamine metabolic process	FALSE	15	0.497308	0.6	Gfpt1,Gfpt2,Gls,Glud1,Nr1h4,Asns,Nit2,Cad,Sirt4,Asl,Cps1,Gmps,Ppat,Phgdh,Pfas
GO:0006544	glycine metabolic process	FALSE	16	0.304041	0.3125	Agxt,Baat,Dhfr,Gart,Gnmt,Shmt1,Keg1,Gcsh,Tha1,Gldc,Glyat,Shmt2,Phgdh,Gm4952,Agxt2,Amt
GO:0006576	cellular biogenic amine metabolic process	FALSE	81	0.420263	0.493827	Chrnb2,Agtr1a,Agtr2,Aldh2,Akr1b3,Atp7a,Chka,Comt,Crhr2,Dao,Dbh,Drd1,Drd4,Ednra,Il4i1,Gata3,Gch1,Hand2,Hdc,Hprt,Htr1a,Ido1,Itgam,Kl,Maoa,Myo5a,Ndufs4,Nnmt,Npr1,Oaz1,Oaz2,Odc1,Pnmt,Snca,Spr,Srm,Sult1a1,Tacr3,Tgfb2,Th,Trh,Vhl,Prkn,Sult1d1,Insm1,Oaz3,Prg3,Azin1,Cyp2d22,Pnkd,Tdo2,Park7,Moxd1,Vps35,Naaa,Gdpd3,Sat2,Aoc1l2,Kynu,Afmid,Dmgdh,Agmat,Aoc1,Kmo,Abhd4,Haao,Maob,Hnmt,Hdac10,Moxd2,Ido2,Paox,Aoc2,A…
GO:0006582	melanin metabolic process	FALSE	24	0.383506	0.458333	Atp7a,Cdh3,Cited1,Dct,Ddt,Opn3,Mc1r,Myo5a,Oca2,Pmel,Trpc1,Tyr,Tyrp1,Slc45a2,Vhl,Wnt5a,a,a,Gipc1,Appl1,Mfsd12,Rapgef2,Ctns,Slc24a5
GO:0006584	catecholamine metabolic process	FALSE	45	0.47513	0.622222	Chrnb2,Agtr1a,Agtr2,Aldh2,Akr1b3,Atp7a,Comt,Crhr2,Dao,Dbh,Drd1,Drd4,Ednra,Gata3,Gch1,Hand2,Hdc,Hprt,Htr1a,Itgam,Kl,Maoa,Myo5a,Ndufs4,Npr1,Pnmt,Snca,Spr,Sult1a1,Tacr3,Tgfb2,Th,Vhl,Prkn,Sult1d1,Insm1,Cyp2d22,Pnkd,Park7,Moxd1,Vps35,Maob,Moxd2,Aoc2,Tomt
GO:0006595	polyamine metabolic process	FALSE	18	0.367152	0.277778	Nnmt,Oaz1,Oaz2,Odc1,Srm,Oaz3,Azin1,Sat2,Aoc1l2,Agmat,Aoc1,Hdac10,Paox,Azin2,Aoc1l1,Aoc1l3,Ldc1,Amd2
GO:0006606	protein import into nucleus	FALSE	138	0.410503	0.26087	Agtr2,Akap1,Akt1,Atf2,Phb2,Bcl3,Bmp4,Brca1,Cd36,Cdk1,Cdh1,Cdkn1a,Cfl1,Cry2,Ddx5,Drd1,Ect2,Ei24,Hcls1,Hdac3,Hnf4a,Hspa8,Elavl1,Hyal2,Ifng,Il6,Kpnb1,Jup,Mdfic,Kpna1,Kpna2,Kpna3,Kpna4,Kpna6,Lep,Lmna,Mmp12,Gbp4,Nf1,Notch1,Nup62,Pik3r1,Pik3r2,Pkia,Pkig,Pml,Pola2,Ppp2ca,Nup88,Ptgs2,Ptpn22,Rab23,Ran,Ranbp2,Rasl2-9,Shh,Six2,Six3,Syk,Tek,Tgfb1,Trim28,Tnfrsf1a,Trp53,Tsc2,Sumo1,Xbp1,Zpr1,Ing1,Mapk1,Mapk14,B…
GO:0006611	protein export from nucleus	FALSE	44	0.406918	0.295455	Bard1,Calr,Cdk5,Cdkn2a,Egr2,Emd,Frat1,Hdac3,Hspa9,Uhmk1,Pkd1,Ppm1a,Ptpn11,Ptpn14,Ran,Rasl2-9,Sp100,Tgfb1,Txn1,Ywhae,Peg12,Desi1,Bag3,Ifi27,Sfn,Chp1,Nxt1,Gsk3b,Park7,Xpo7,Rbm22,Anp32b,Nutf2,Ranbp3,Chchd4,Xpo5,1700009N14Rik,Tpr,Sirt7,Stradb,Ahcyl1,Nupl2,Ankle1,Cchcr1
GO:0006612	protein targeting to membrane	FALSE	97	0.447362	0.350515	Macf1,Akt2,Cacnb1,Cacnb3,Cdk5,Cdk5r1,Chm,Stom,Erbb2,Folr1,Folr2,Fyn,Gdi1,Glp1r,Hspa5,Hras,Itgam,Itgb1bp1,Kcne1,Myo1c,Naca,Pak1,Pex16,Inpp5k,Prnp,Pex19,Pex5,Ccl2,Sec61g,Exoc4,Srp14,Cib1,Srp54a,Micall1,Srp9,Ubl4a,Sgta,Sec61a1,Arl6ip1,Get3,Golga7,Sec61a2,Pdzk1,Sec61b,Zdhhc12,Aqp11,Srp19,Fis1,Srp72,Srpr,Ssr3,Get4,Rtp4,Zdhhc21,Zfand2b,Sec62,Zdhhc25,Zdhhc24,Golga7b,Zdhhc11,Get1,Tram1,Zdhhc4,Dusp21,Pex2…
GO:0006613	cotranslational protein targeting to membrane	FALSE	18	0.427453	0.166667	Srp14,Srp54a,Srp9,Sec61a1,Arl6ip1,Sec61a2,Sec61b,Srp19,Srp72,Srpr,Ssr3,Zfand2b,Tram1,Sec63,Tram2,Srp68,Tram1l1,Srp54c
GO:0006614	SRP-dependent cotranslational protein targeting to membrane	FALSE	17	0.421726	0.176471	Srp14,Srp54a,Srp9,Sec61a1,Sec61a2,Sec61b,Srp19,Srp72,Srpr,Ssr3,Zfand2b,Tram1,Sec63,Tram2,Srp68,Tram1l1,Srp54c
GO:0006620	post-translational protein targeting to endoplasmic reticulum membrane	FALSE	18	0.409	0.277778	Macf1,Folr1,Folr2,Glp1r,Hspa5,Sec61g,Ubl4a,Sgta,Sec61a1,Get3,Sec61a2,Sec61b,Get4,Sec62,Get1,Chmp4b,Sec63,Bag6
GO:0006622	protein targeting to lysosome	FALSE	15	0.480616	0.333333	Ap3b1,Ap4m1,Scarb2,Hgs,Hspa8,Laptm5,Lhcgr,M6pr,Nedd4,Rab7,Sort1,Ncoa4,Gcc2,Zfyve16,Gga3
GO:0006623	protein targeting to vacuole	FALSE	26	0.495597	0.307692	Ap3b1,Ap3d1,Ap4m1,Scarb2,Hgs,Hspa8,Laptm5,Lhcgr,M6pr,Nedd4,Rab7,Sort1,Ncoa4,Gcc2,Rnf215,Mon1a,Pik3r4,Vps37c,Vps37d,Vps41,Zfyve16,Vps13d,Gga3,Mon1b,Vps13a,Vps13c
GO:0006626	protein targeting to mitochondrion	FALSE	62	0.414709	0.193548	Aip,Atpif1,Bid,Bnip3l,Cdkn2a,Hspa1l,Hspd1,Hsp90aa1,Hspa4,Grpel1,Grpel2,Srebf1,Timm17a,Timm17b,Ywhaz,Bag3,Timm13,Timm9,Timm8a1,Timm10,Fbxw7,Dnlz,Timm23,Timm22,Pdcd5,Dnajc15,Tomm7,Fis1,Timm50,Immp1l,Pmpca,Romo1,Timm21,Tomm34,Bag4,Dnajc19,Mgarp,Tomm20,Tomm5,Pink1,Timm29,Mterf4,Trmt10b,Mipep,Chchd4,Pmpcb,Dusp21,Dusp18,Tomm20l,4930550C14Rik,Sirt4,Mff,Nol3,Immp2l,Prkaa1,Mfn2,Tomm22,Parl,AU015836,Gsk3a,…
GO:0006633	fatty acid biosynthetic process	FALSE	120	0.39039	0.366667	Acadl,Acadvl,Abcd1,Alox12,Alox12e,Alox12b,Alox15,Alox8,Alox5,Apoa1,Apoa4,Apoc1,Apoc2,Apoc3,Brca1,Elovl3,Cyp7a1,Edn1,Edn2,Fasn,Gip,Gstm4,Gstp2,Gstp1,H2-Ke6,Hnf4a,Lipc,Il1b,Eif6,Fabp5,Lipg,Anxa1,Lpl,Ltc4s,Mif,Myo5a,Pla2g1b,Pla2g4a,Prkab1,Ptgis,Ptgs1,Ptgs2,Rgn,Acsm3,Scd1,Scd2,Sphk1,Srebf1,Tbxas1,Hnf1a,Nr1h3,Nr1h2,Aloxe3,Ceacam1,Ceacam2,Decr2,Pla2g10,Abcd2,Pdk4,Scd3,Pibf1,Sco1,Avpr1a,Elovl1,Elovl2,As…
GO:0006635	fatty acid beta-oxidation	FALSE	63	0.465763	0.507937	Acadl,Acadm,Acadvl,Acads,Acox1,Adipoq,Akt1,Akt2,Abcd1,Auh,Cpt1a,Cpt2,Crat,Eci1,Fabp1,Hadh,Hsd17b10,Lep,Abcd4,Pex2,Pex5,Slc25a17,Twist1,Eci2,Slc27a2,Abcd2,Abcb11,Echdc2,Acaa2,Tuba8,Mlycd,Etfdh,Lonp2,Plin5,Decr1,Mtln,Eci3,Bdh2,Tysnd1,Crot,Acoxl,Ehhadh,Mfsd2a,Acox3,Acox2,Echs1,Acacb,Acad11,Acat1,Acat2,Etfb,Acaa1a,Aldh1l2,Acat3,Obp2a,Sesn2,Hadhb,Acaa1b,Gcdh,Etfbkmt,Acsbg2,Irs2,Acsl5
GO:0006636	unsaturated fatty acid biosynthetic process	FALSE	34	0.417363	0.441176	Abcd1,Alox12,Alox15,Alox8,Edn1,Edn2,Il1b,Fabp5,Anxa1,Mif,Pla2g4a,Ptgis,Ptgs1,Ptgs2,Scd1,Scd2,Sphk1,Tbxas1,Decr2,Pla2g10,Abcd2,Scd3,Pibf1,Sco1,Avpr1a,Ptges3,Ptges,Prxl2b,Pnpla8,Fads1,Sirt1,Ptges2,Pla2g4f,Scd4
GO:0006637	acyl-CoA metabolic process	FALSE	70	0.437738	0.4	Abcd1,Baat,Cs,Dgat1,Fasn,Hmgcl,Hmgcs2,Hnf4a,Mvk,Pdha1,Pdha2,Pdk2,Pipox,Acsm3,Snca,Sucla2,Suclg2,Slc27a3,Acot1,Pdk4,Acaa2,Mpc1,Acot9,Mlycd,Tdo2,Oxct2a,Keg1,Acot10,Them5,Acadsb,Far1,Nudt7,Dgat2,Pdhb,Pmvk,Acot7,Kynu,Oxsm,Csl,Mcee,Ehhadh,Acot12,Acacb,Gpat4,Ces1d,Ppcs,Glyat,Acaca,Acat1,Nudt19,Acsm1,Acot8,Acot2,Acot3,Acot4,Mvd,Acnat2,Acsl6,Acot5,Acot6,Fitm2,Acnat1,Acsm2,Acsm4,Dlat,Pdk3,Gcdh,Acsm5,Acot1…
GO:0006638	neutral lipid metabolic process	FALSE	119	0.406711	0.386555	Avil,Ang,Ang3,Ang2,Apoa1,Apoa2,Apoa4,Apobec1,Apoc1,Apoc2,Apoc3,Apoh,C3,Cat,Cav1,Cav3,Cd36,Ces1g,Cpt1a,Cyp2e1,Dgka,Dgat1,Esr1,Lpin1,G6pc,Slc37a4,Gykl1,Gk2,Gnb3,Gpx1,Lipc,Il6st,Ldlr,Lipe,Lipg,Lpl,Sik1,Nkx2-3,Pck1,Pla2g4a,Pnliprp2,Ptpn11,Rgn,Nr1h4,Scd1,Sel1l,Snca,Scarb1,Srebf1,Thrb,Thrsp,Nr1h3,Nr1h2,Lypla2,Slc27a5,Slc22a4,Angptl3,Pik3cg,Agpat5,Fgf21,Lpin2,Lpin3,Abhd6,Apoa5,Pnpla2,Plin5,Ctdnep1,Abhd5…
GO:0006639	acylglycerol metabolic process	FALSE	117	0.402126	0.384615	Avil,Ang,Ang3,Ang2,Apoa1,Apoa2,Apoa4,Apobec1,Apoc1,Apoc2,Apoc3,Apoh,C3,Cat,Cav1,Cav3,Cd36,Ces1g,Cpt1a,Cyp2e1,Dgka,Dgat1,Esr1,Lpin1,G6pc,Slc37a4,Gykl1,Gk2,Gnb3,Gpx1,Lipc,Il6st,Ldlr,Lipe,Lipg,Lpl,Sik1,Nkx2-3,Pck1,Pla2g4a,Pnliprp2,Ptpn11,Rgn,Nr1h4,Scd1,Sel1l,Scarb1,Srebf1,Thrb,Thrsp,Nr1h3,Nr1h2,Lypla2,Slc27a5,Slc22a4,Angptl3,Pik3cg,Agpat5,Fgf21,Lpin2,Lpin3,Abhd6,Apoa5,Pnpla2,Plin5,Ctdnep1,Abhd5,Aada…
GO:0006641	triglyceride metabolic process	FALSE	94	0.399417	0.404255	Apoa1,Apoa4,Apobec1,Apoc1,Apoc2,Apoc3,Apoh,C3,Cat,Cav1,Cav3,Cd36,Ces1g,Cpt1a,Cyp2e1,Dgat1,Esr1,Lpin1,G6pc,Slc37a4,Gykl1,Gk2,Gnb3,Gpx1,Lipc,Il6st,Ldlr,Lipe,Lipg,Lpl,Sik1,Nkx2-3,Pck1,Pnliprp2,Ptpn11,Rgn,Nr1h4,Scd1,Sel1l,Scarb1,Srebf1,Thrb,Thrsp,Nr1h3,Nr1h2,Slc27a5,Slc22a4,Angptl3,Pik3cg,Fgf21,Lpin2,Lpin3,Apoa5,Pnpla2,Plin5,Ctdnep1,Abhd5,Aadac,Dgat2,Serpina12,Mogat1,Gpihbp1,Ddhd2,Insig2,Pck2,Pnpla5,…
GO:0006643	membrane lipid metabolic process	FALSE	132	0.419121	0.325758	Gla,Alox12b,Bax,Cel,Elovl3,Cyp1b1,Dpm1,Fut2,Fut4,Fut7,Fut9,Galc,B4galnt1,Gba,Gm2a,Gpaa1,Pigq,Hexa,Ccn1,Map7,Naga,Neu1,P2rx1,P2rx7,Pemt,Piga,Pigf,Pnliprp2,Psap,Sftpb,Sgpl1,St3gal3,St3gal1,St3gal2,St6galnac1,St6galnac4,St8sia2,St8sia3,Smpd1,Smpd2,Sphk1,Ugcg,Aloxe3,Neu2,Cln8,Vapa,Plpp2,Neu3,St6galnac6,Pla2g6,B3galt4,Elovl1,Elovl2,Asah2,Pigb,B4galt4,B4galt6,Serinc1,Sphk2,Pigo,Smpdl3a,B4galt3,Hacd3,Sp…
GO:0006656	phosphatidylcholine biosynthetic process	FALSE	16	0.477435	0.375	Apoa1,Apoa2,Chkb,Chka,Pcyt1a,Fabp3,Fgf7,Fabp5,Lcat,Pemt,Rab38,Gpat4,Lpcat1,Chpt1,Dhrs7b,Gm44502
GO:0006658	phosphatidylserine metabolic process	FALSE	15	0.372607	0.4	Lipc,Plscr1,Pla2g10,Pla2g2f,Ptdss2,Serinc1,Mboat2,Abhd12,Mfsd2a,Lpcat4,Pla2g15,Mboat1,Serinc2,Abhd16b,Abhd12b
GO:0006661	phosphatidylinositol biosynthetic process	FALSE	75	0.483803	0.386667	Cish,Socs3,Socs1,Dpm1,Fgf2,Gpaa1,Pigq,Htr2b,Inpp1,Inppl1,Pdgfa,Pdgfb,Piga,Pigf,Pik3c2a,Pik3c2g,Pik3ca,Pik3cd,Pik3r1,Pik3r2,Pik3r3,Pik3r3,Pip4k2a,Pip5k1a,Bpnt1,Sh3yl1,Ip6k1,Pik3cg,Cdipt,Impa1,Pigb,Becn1,Socs5,Pigo,Pigyl,Pyurf,Pi4k2b,Pigc,Socs4,P3r3urf,Pigm,Dpm3,Pigw,Pigx,Pik3r4,Mboat7,Sla2,Uvrag,Pigt,Ttc7b,Pip4k2b,Pigh,Impa2,Socs7,Fam126b,Pi4ka,Ttc7,Pik3c3,Mppe1,Pip5kl1,Pigv,Cwh43,Tmem150a,Itpkc,S…
GO:0006664	glycolipid metabolic process	FALSE	63	0.431813	0.253968	Gla,Bax,Dpm1,Fut2,Fut4,Fut9,Galc,B4galnt1,Gba,Gm2a,Gpaa1,Pigq,Hexa,Map7,Naga,Neu1,Piga,Pigf,Pnliprp2,Psap,St3gal3,St3gal1,St3gal2,St6galnac1,St6galnac4,St8sia2,St8sia3,Ugcg,Neu2,Neu3,St6galnac6,B3galt4,Pigb,B4galt4,B4galt6,Pigo,B4galt3,Pigyl,Pyurf,Pigc,Pigm,Tm9sf2,Dpm3,Pigw,Pigx,Cln6,Pigt,Pigh,A3galt2,Mppe1,Gba2,Pigv,Cwh43,A4galt,Pigz,Neu4,St8sia6,Pigs,Pgap3,Pigl,Pigk,Pigg,Gal3st3
GO:0006665	sphingolipid metabolic process	FALSE	102	0.416166	0.362745	Gla,Alox12b,Bax,Cel,Elovl3,Fut4,Fut7,Fut9,Galc,B4galnt1,Gba,Gm2a,Hexa,Ccn1,Map7,Naga,Neu1,P2rx1,P2rx7,Pemt,Psap,Sftpb,Sgpl1,St3gal3,St3gal1,St3gal2,St6galnac1,St6galnac4,St8sia2,St8sia3,Smpd1,Smpd2,Sphk1,Ugcg,Aloxe3,Neu2,Cln8,Vapa,Plpp2,Neu3,St6galnac6,Pla2g6,B3galt4,Elovl1,Elovl2,Asah2,B4galt4,B4galt6,Serinc1,Sphk2,Smpdl3a,B4galt3,Hacd3,Sptssb,Acer3,Ormdl3,Hacd4,Ormdl2,Naaa,Cers4,Samd8,Cert1,Tm9…
GO:0006672	ceramide metabolic process	FALSE	75	0.412088	0.306667	Gla,Alox12b,Cel,Fut7,Galc,B4galnt1,Gba,Gm2a,Hexa,Ccn1,Naga,Neu1,P2rx1,P2rx7,Psap,Sgpl1,St3gal3,St3gal1,St3gal2,St6galnac1,St6galnac4,St8sia2,St8sia3,Smpd1,Smpd2,Sphk1,Ugcg,Aloxe3,Neu2,Cln8,Plpp2,Neu3,St6galnac6,Pla2g6,B3galt4,Elovl1,Asah2,B4galt4,B4galt6,Sphk2,B4galt3,Sptssb,Acer3,Ormdl3,Ormdl2,Cers4,Samd8,Cert1,Tm9sf2,Tlcd3b,Degs2,Cers5,Sgms2,Abca12,Cln6,Cers2,Smpd4,Cers1,Sptssa,Acer1,Pla2g15,Sg…
GO:0006684	sphingomyelin metabolic process	FALSE	15	0.43334	0.4	Pemt,Smpd1,Smpd2,Vapa,Smpdl3a,Ormdl3,Samd8,Sgms2,Smpd4,Smpdl3b,Sgms1,Abca8a,Ormdl1,Enpp7,Smpd5
GO:0006687	glycosphingolipid metabolic process	FALSE	35	0.431102	0.342857	Gla,Bax,Fut4,Fut9,Galc,B4galnt1,Gba,Gm2a,Hexa,Map7,Naga,Neu1,Psap,St3gal3,St3gal1,St3gal2,St6galnac1,St6galnac4,St8sia2,St8sia3,Ugcg,Neu2,Neu3,St6galnac6,B3galt4,B4galt4,B4galt6,B4galt3,Tm9sf2,Cln6,A3galt2,Gba2,A4galt,Neu4,St8sia6
GO:0006688	glycosphingolipid biosynthetic process	FALSE	20	0.479996	0.45	Fut4,Fut9,B4galnt1,St3gal3,St3gal1,St3gal2,St6galnac1,St6galnac4,St8sia2,St8sia3,Ugcg,St6galnac6,B3galt4,B4galt4,B4galt6,B4galt3,Tm9sf2,A3galt2,A4galt,St8sia6
GO:0006690	icosanoid metabolic process	FALSE	131	0.277782	0.244275	Acox1,Alox12,Alox12e,Alox12b,Alox15,Alox8,Alox5,Alox5ap,Cyp1b1,Cyp2a12,Cyp2a4,Cyp2a5,Cyp2b10,Cyp2b13,Cyp2b19,Cyp2b9,Cyp2c29,Cyp2c37,Cyp2c38,Cyp2c39,Cyp2c40,Cyp2d10,Cyp2d9,Cyp2e1,Cyp2f2,Cyp2g1,Cyp2j5,Cyp2j6,Cyp4a10,Cyp4a12b,Cyp4a14,Dpep1,Edn1,Edn2,Ephx1,Fcer1a,Pdpn,Gpx1,Gstp2,Gstp1,Hpgd,Il1b,Fabp5,Anxa1,Lta4h,Ltc4s,Mif,Ncf1,Pla2g4a,Pla2g5,Ptgis,Ptgs1,Ptgs2,Sphk1,Syk,Tbxas1,Tlr4,Tnfrsf1a,Aloxe3,Ggt…
GO:0006691	leukotriene metabolic process	FALSE	23	0.274572	0.304348	Alox5,Alox5ap,Dpep1,Fcer1a,Lta4h,Ltc4s,Ncf1,Pla2g4a,Pla2g5,Syk,Tlr4,Ggt5,Tlr2,Prg3,Cyp4f14,Cyp4f18,Cyp4f15,Cyp4f13,Mgst2,Abcc10,Dpep2,Dpep2,Cyp4f40
GO:0006692	prostanoid metabolic process	FALSE	46	0.345739	0.326087	Acox1,Edn1,Edn2,Pdpn,Gstp2,Gstp1,Hpgd,Il1b,Fabp5,Anxa1,Mif,Pla2g4a,Ptgis,Ptgs1,Ptgs2,Sphk1,Tbxas1,Tnfrsf1a,Pla2g10,Pibf1,Sco1,Avpr1a,Ptges3,Ptges,Prxl2b,Ptgr1,Pnpla8,Akr1cl,Ces2f,Ces2g,Cyp2s1,Ptgr2,Akr1c21,Akr1c6,Sirt1,Ptges2,Ces2a,Akr1c18,Akr1c14,Atp6v1b1,Akr1c20,Ces2b,Ces2c,Ces2e,Pla2g4f,Ces2h
GO:0006693	prostaglandin metabolic process	FALSE	46	0.345739	0.326087	Acox1,Edn1,Edn2,Pdpn,Gstp2,Gstp1,Hpgd,Il1b,Fabp5,Anxa1,Mif,Pla2g4a,Ptgis,Ptgs1,Ptgs2,Sphk1,Tbxas1,Tnfrsf1a,Pla2g10,Pibf1,Sco1,Avpr1a,Ptges3,Ptges,Prxl2b,Ptgr1,Pnpla8,Akr1cl,Ces2f,Ces2g,Cyp2s1,Ptgr2,Akr1c21,Akr1c6,Sirt1,Ptges2,Ces2a,Akr1c18,Akr1c14,Atp6v1b1,Akr1c20,Ces2b,Ces2c,Ces2e,Pla2g4f,Ces2h
GO:0006694	steroid biosynthetic process	FALSE	138	0.385485	0.369565	Abcg1,Adora2b,Nr0b1,Apoa1,Apoa4,Atp1a1,Baat,Bmp2,Bmp5,Tspo,Ces1g,Cftr,Cga,Ch25h,Clcn2,Crh,Cyp11a1,Cyp11b2,Cyp17a1,Cyp19a1,Cyp1a1,Cyp21a1,Cyp27b1,Cyp7a1,Cyp8b1,Dab2,Dhcr7,Dhh,Ebp,Ces1c,Ces1e,Fdx1,Fgf15,Fgfr4,Fshb,G6pd2,G6pdx,Gfi1,Gh,H2-Ke6,Hsd17b10,Hmgcs2,Hrh1,Hsd11b1,Hsd17b1,Hsd17b2,Hsd17b3,Hsd17b7,Hsd3b1,Hsd3b2,Hsd3b3,Hsd3b4,Hsd3b5,Hsd3b6,Ifng,Igf1r,Igf2,Il1a,Lep,Lhcgr,Lss,Amacr,Mvk,Nsdhl,Pex2,R…
GO:0006695	cholesterol biosynthetic process	FALSE	44	0.454126	0.295455	Abcg1,Apoa1,Apoa4,Ces1g,Cftr,Cyp7a1,Dhcr7,Ebp,Ces1c,Ces1e,G6pd2,G6pdx,Hmgcs2,Hsd17b7,Lss,Mvk,Nsdhl,Pex2,Sod1,Srebf1,Srebf2,Apoa5,Sec14l2,Pmvk,Insig2,Tm7sf2,Dhcr24,Lbr,Ces1d,Prkaa1,Cyb5r3,Fdps,Mvd,Abcg4,Erlin1,Ces1f,Scap,Npc1l1,Apob,Erlin2,Ces1a,Idi2,Ces1b,Gm9745
GO:0006699	bile acid biosynthetic process	FALSE	26	0.298268	0.346154	Baat,Ces1g,Cyp7a1,Cyp8b1,Ces1c,Ces1e,Fgf15,Fgfr4,Hsd17b10,Amacr,Pex2,Star,Hnf1a,Slc27a2,Slc27a5,Cyp39a1,Sirt1,Cyp27a1,Ces1d,Stard4,Akr1d1,Nr1d1,Ces1f,Ces1a,Ces1b,Malrd1
GO:0006700	C21-steroid hormone biosynthetic process	FALSE	16	0.432617	0.5625	Bmp2,Bmp5,Clcn2,Cyp11a1,Cyp11b2,Cyp21a1,Dab2,Hsd3b2,Hsd3b3,Hsd3b6,Rest,Wnt4,Cacna1h,Stard3,Cyp11b1,Dgkq
GO:0006704	glucocorticoid biosynthetic process	FALSE	15	0.496805	0.666667	Atp1a1,Bmp2,Bmp5,Crh,Cyp11a1,Cyp11b2,Cyp17a1,Cyp21a1,Hsd11b1,Rest,Wnt4,Cacna1h,H6pd,Cyp11b1,Dgkq
GO:0006706	steroid catabolic process	FALSE	22	0.288262	0.272727	Cbr1,Cel,Cyp19a1,Cyp1a2,Cyp24a1,Cyp27b1,Cyp7a1,Hsd11b1,Scarb1,Sult1e1,Hsd17b6,Cyp39a1,Fgf23,Hsd17b14,Srd5a1,Srd5a2,Hsd3b7,Cyp27a1,Akr1c18,Hsd17b11,Akr1d1,Ugt1a7c
GO:0006720	isoprenoid metabolic process	FALSE	76	0.369473	0.381579	Abca4,Adh1,Adh7,Adh5,Aldh3a2,Akr1b3,Crabp1,Crabp2,Cyp1a1,Cyp1a2,Cyp1b1,Cyp26a1,Cyp2e1,Cyp2j6,Dgat1,Dpagt1,Dpm1,Lcn5,Ggps1,Hmgcs2,Lss,Amacr,Rdh11,Mvk,Aldh1a2,Rbp1,Rbp2,Rdh5,Rdh16,Rpe65,Dhrs3,Adh4,Dhrs4,Nus1,Aldh1a3,Srd5a3,Bco1,Dhrs7,Dhdds,Retsat,Pmvk,Adh6a,Dhrs13,Pdss2,Isx,Rarres2,Coq2,Prmt3,Cyp2c55,Cyp2s1,Plpp6,Rdh12,Lrat,Rdh10,Rdh9,Rdh14,Rdh1,Rdh13,Fdps,Pecr,Bco2,Mvd,Rdh19,Rdh16f2,Cyp26b1,Rdh8,A…
GO:0006721	terpenoid metabolic process	FALSE	61	0.349913	0.409836	Abca4,Adh1,Adh7,Adh5,Aldh3a2,Akr1b3,Crabp1,Crabp2,Cyp1a1,Cyp1a2,Cyp1b1,Cyp26a1,Cyp2e1,Cyp2j6,Dgat1,Lcn5,Hmgcs2,Lss,Rdh11,Aldh1a2,Rbp1,Rbp2,Rdh5,Rdh16,Rpe65,Dhrs3,Adh4,Dhrs4,Aldh1a3,Bco1,Dhrs7,Retsat,Adh6a,Dhrs13,Isx,Rarres2,Prmt3,Cyp2c55,Cyp2s1,Plpp6,Rdh12,Lrat,Rdh10,Rdh9,Rdh14,Rdh1,Rdh13,Fdps,Pecr,Bco2,Rdh19,Rdh16f2,Cyp26b1,Rdh8,Aldh8a1,Dhrs9,Sdr16c5,Cyp2w1,Cyp26c1,Plb1,Adh6b
GO:0006730	one-carbon metabolic process	FALSE	34	0.424991	0.617647	Mat1a,Car1,Car11,Car3,Car5a,Car6,Car7,Dhfr,Sfxn1,Fpgs,Gnmt,Mthfd2,Mthfr,Shmt1,Tyms,Car14,Car5b,Car13,Dmgdh,Ahcyl2,Car12,Car15,Sfxn3,Aldh1l1,Shmt2,Mthfd1,Mat2b,Sardh,Aldh1l2,Ahcyl1,Car9,Mat2a,Mthfd2l,Mthfsl
GO:0006734	NADH metabolic process	FALSE	28	0.51349	0.535714	Actn3,Cbr2,Eno1,Eno2,Gpd1,Gpd2,Gpi1,Hk1,Mdh2,Mdh1,Nqo1,Pfkl,Trp53,Pfkp,Slc37a2,Nudt13,Idh3a,Nudt12,Foxk2,Mdh1b,Nudt17,Dlst,Idh3b,Aldob,Vcp,Tigar,Gpd1l,Eno1b
GO:0006739	NADP metabolic process	FALSE	32	0.426508	0.5	Noct,Fdx1,Fdxr,Fmo1,Fmo5,G6pd2,G6pdx,Hsd11b1,Idh1,Ncf1,Ncf2,Nqo1,Nnt,Nnt,Rpia,Trp53,Fmo2,Pgls,Rpe,Nudt13,Dcxr,Nudt12,Nadk2,Shpk,Nudt17,H6pd,Gck,Aldh1l1,Pgd,Aldh1l2,Idh2,Tigar
GO:0006740	NADPH regeneration	FALSE	15	0.405688	0.333333	G6pd2,G6pdx,Hsd11b1,Nnt,Nnt,Rpia,Trp53,Pgls,Rpe,Shpk,H6pd,Aldh1l1,Pgd,Aldh1l2,Tigar
GO:0006749	glutathione metabolic process	FALSE	63	0.35858	0.349206	Dpep1,G6pd2,G6pdx,Ggt1,Gpx1,Gpx3,Gss,Gsta1,Gsta2,Gsta3,Gsta4,Gstm1,Gstm2,Gstm3,Gstm4,Gstm6,Gstp2,Gstp1,Gstt1,Gstt2,Gsto1,Idh1,Nfe2l2,Sod1,Ggt5,Hmgn5,Mgst1,Park7,Arl6ip5,Ethe1,Nat8f1,Mmachc,Eef1g,Chac2,Gsto2,Gstm7,Nat8,Nat8f5,Chac1,Clic3,Ggt6,Oplah,Nat8f4,Gstt4,Gstk1,Ctns,Nat8f2,Nat8f3,Ptges2,Gstt3,Cth,Clic1,Mgst2,Clic5,Gstp3,Gdap1l1,Txnrd3,Hbb-bh2,Gpx4,Gsta5,Nat8f7,Nat8f6,Hbb-bt
GO:0006754	ATP biosynthetic process	FALSE	45	0.365976	0.155556	Ak4,Aldoa,Atp5a1,Atp5b,Atp5c1,Atp5pb,Atp5g1,Atp5j,Atp5k,Bcl2l1,Eno1,Il4,Ldhc,ATP8,Myc,Pkm,Pklr,Ppara,Tgfb1,Dguok,Atp5l,Atp5o,Prkn,Ldhd,Sphk2,Atp5j2,Dnajc30,Nudt2,Stoml2,Atp5e,Atp5g2,Dmac2l,Atpsckmt,Ndufc2,Atp5h,Aldoart2,Trem2,Uqcc3,Antkmt,Flcn,Atp5g3,Vcp,Aldoart1,Eno1b,Ak9
GO:0006757	ATP generation from ADP	FALSE	73	0.416762	0.369863	Actn3,Aldoa,Cbfa2t3,Entpd5,Eno1,Eno2,Eno3,Fbp1,Galt,Gapdh,Gapdhs,Gpd1,Galk1,Gpi1,Hif1a,Hk1,Hk2,Ier3,Ifng,Il3,Insr,Eif6,Khk,Zbtb7a,Myc,Myog,P2rx7,Enpp1,Pfkfb2,Pfkl,Pgam1,Pgk1,Pgk2,Pkm,Pklr,Ppara,Ncor1,Slc4a1,Tpi1,Trex1,Esrrb,Sirt6,Pgam2,Nupr1,Pfkp,Mtch2,Mlxipl,Foxk2,Jmjd8,Adpgk,Gale,Ddit4,Aldoart2,Gck,Prkaa1,Ogt,Mpi,Hdac4,Dhtkd1,Hk3,Hkdc1,Git1,Tkfc,Eno4,Slc2a6,Aldob,Prkag3,Tigar,Ep300,Aldoart1,Eno…
GO:0006760	folic acid-containing compound metabolic process	FALSE	23	0.456112	0.73913	Dhfr,Folr1,Fpgs,Gart,Gch1,Ggh,Mthfd2,Mthfr,Pipox,Shmt1,Tyms,Aasdhppt,Dmgdh,Aldh1l1,Shmt2,Atic,Mthfd1,Sardh,Mtrr,Aldh1l2,Mtr,Mthfd2l,Mthfsl
GO:0006766	vitamin metabolic process	FALSE	75	0.351347	0.44	Alpl,Cbr1,Crabp1,Cyp24a1,Cyp26a1,Cyp27b1,Dgat1,Dhfr,Fgfr4,Folr1,Gc,Gfi1,Cblif,Lrp2,Gsto1,Ifng,Nnmt,Enpp1,Abcd4,Rbp1,Rdh16,Rgn,Shmt1,Snai2,Snai1,Tnf,Vnn1,Btd,Vnn3,Vkorc1,Ttpa,Cd320,Slc23a2,Rfk,Acpp,Pdxp,Akr1a1,Cyp4f14,Fgf23,Cubn,Mmachc,Gsto2,Lmbrd1,Vkorc1l1,Isx,Ubiad1,Prmt3,Cyp4f18,Mmab,Lrat,Amn,Rdh10,Rdh9,Pnpo,Cyp27a1,Thtpa,Cyp4f15,Rdh1,Aldh1l1,Shmt2,Mmadhc,Cbr3,Mtrr,Pdxk,Aldh1l2,Rdh19,Rdh16f2,Cy…
GO:0006767	water-soluble vitamin metabolic process	FALSE	34	0.386772	0.5	Alpl,Dhfr,Folr1,Cblif,Gsto1,Nnmt,Abcd4,Rgn,Shmt1,Vnn1,Btd,Vnn3,Cd320,Slc23a2,Rfk,Acpp,Pdxp,Akr1a1,Cubn,Mmachc,Gsto2,Lmbrd1,Mmab,Amn,Pnpo,Thtpa,Aldh1l1,Shmt2,Mmadhc,Mtrr,Pdxk,Aldh1l2,Mtr,Gulo
GO:0006775	fat-soluble vitamin metabolic process	FALSE	33	0.327267	0.393939	Cbr1,Crabp1,Cyp24a1,Cyp26a1,Cyp27b1,Dgat1,Fgfr4,Gc,Gfi1,Ifng,Enpp1,Rbp1,Snai2,Snai1,Tnf,Vkorc1,Ttpa,Cyp4f14,Fgf23,Vkorc1l1,Isx,Ubiad1,Cyp4f18,Lrat,Cyp27a1,Cyp4f15,Cbr3,Cyp26b1,Cyp2r1,Ugt1a5,Cyp2w1,Cyp26c1,Cyp4f40
GO:0006778	porphyrin-containing compound metabolic process	FALSE	34	0.384675	0.176471	Alas1,Alas2,Atpif1,Cyp1a1,Cyp1a2,Cyp2a5,Fxn,Slc6a9,Hebp1,Hmbs,Hmox1,Hpx,Alad,Slc11a2,Ppox,Spta1,Hnf1a,Urod,Uros,Slco1a6,Pgrmc1,Snx3,Abcb10,Ireb2,Tmem14c,Slc25a39,Srrd,Abcb6,Tmem14a,Blvra,Iba57,Cox15,Blvrb,Rsad1
GO:0006779	porphyrin-containing compound biosynthetic process	FALSE	25	0.40051	0.12	Alas1,Alas2,Atpif1,Fxn,Slc6a9,Hmbs,Alad,Slc11a2,Ppox,Spta1,Hnf1a,Urod,Uros,Pgrmc1,Snx3,Abcb10,Ireb2,Tmem14c,Slc25a39,Srrd,Abcb6,Tmem14a,Iba57,Cox15,Rsad1
GO:0006783	heme biosynthetic process	FALSE	22	0.399528	0.0909091	Alas1,Alas2,Atpif1,Fxn,Slc6a9,Hmbs,Alad,Slc11a2,Ppox,Hnf1a,Urod,Uros,Pgrmc1,Snx3,Abcb10,Ireb2,Tmem14c,Slc25a39,Srrd,Tmem14a,Iba57,Cox15
GO:0006801	superoxide metabolic process	FALSE	55	0.34053	0.436364	Acp5,Agtr1a,Akt1,Apoa4,Atp7a,Cbs,Ccs,Cd36,Crp,Cyba,Cybb,Dhfr,Edn1,F2rl1,Fancc,Fpr2,Gch1,Gnai2,Cxcl1,Gstp1,Itgam,Itgb2,Itgb2l,Mpo,Mapt,Ncf1,Ncf2,Ncf4,Nfe2l2,Nqo1,Nos2,Nos3,Shc1,Sod1,Sod3,Syk,Prdx2,Tgfb1,Tyrobp,Fbln5,Nox4,Prg3,Cd177,Noxo1,Hvcn1,Immp2l,Duox1,Duox2,Nrros,Nox3,Lypd10,Nox1,Noxa1,Sh3pxd2b,Pon3
GO:0006805	xenobiotic metabolic process	FALSE	119	0.269092	0.218487	Ahr,Ahrr,Aip,Aox1,Cbr1,Abcc2,Cryz,Cyp1a1,Cyp1a2,Cyp1b1,Cyp26a1,Cyp2a12,Cyp2a4,Cyp2a5,Cyp2b10,Cyp2b13,Cyp2b19,Cyp2b9,Cyp2c29,Cyp2c37,Cyp2c38,Cyp2c39,Cyp2c40,Cyp2d10,Cyp2d9,Cyp2e1,Cyp2f2,Cyp2g1,Cyp2j5,Cyp2j6,Cyp3a11,Cyp3a16,Fmo1,Fmo3,Fmo5,Grin1,Gsta1,Gsta2,Gsta3,Gsta4,Gstm1,Gstm2,Gstm4,Gstp2,Gstp1,Gstt1,Gsto1,Guk1,Hnf4a,Nr1i2,Rorc,Sult2a1,Sult1a1,Tpmt,Ugt1a2,Akr1c13,Abcb11,Vkorc1,Slco1a6,Cyp3a41a,F…
GO:0006809	nitric oxide biosynthetic process	FALSE	60	0.354846	0.4	Acp5,Gla,Aif1,Akt1,Akt2,Ass1,Slc7a2,Tspo,Cav1,Cd34,Cd36,Crp,Cyp1b1,Dnm2,Epor,Esr1,H2-M3,Hrh1,Hsp90aa1,Icam1,Ifng,Il10,Il1b,Il4,Il6,Insr,Itgb2,Itgb2l,Cd47,Klf4,Mmp8,Nos2,Nos3,Ptgis,Ptgs2,Ptx3,Rac1,Raet1b,Rgn,Rock2,Spr,Tlr4,Tlr6,Tnf,Tlr2,Klrk1,Ddah2,Tlr5,Dynll1,Mtarc1,Cyb5b,Wdr35,Ulbp1,Gimap3,Ticam1,Cyb5r3,Trpv1,Zc3h12a,Agxt2,Gimap5
GO:0006817	phosphate ion transport	FALSE	19	0.398266	0.421053	Ank,Atf4,Cebpb,Fgfr4,Slc37a4,Slc25a3,Ros1,Sfrp4,Slc17a1,Slc34a1,Slc34a2,Stc2,Slc25a10,Slc37a2,Fgf23,Slc25a30,Slc25a11,Slc34a3,Slc37a1
GO:0006821	chloride transport	FALSE	75	0.399778	0.453333	Tspo,Car7,Casr,Cftr,Clca3a1,Clcn1,Clcn2,Clcn3,Clcn4,Clns1a,Clcnka,Cldn4,Slc26a3,Gabra1,Gabre,Gabrr1,Gabrr2,Ostm1,Glra4,Glrb,Nmur1,Abcb1b,Abcb1a,Prnp,Ptafr,Slc12a1,Slc12a3,Slc12a4,Slc12a7,Slc4a1,Slc4a2,Clca1,Best1,Clcn6,Clcn7,Atp8b1,Clcnkb,Slc12a5,Gabrq,P2ry4,Pcyox1,Pacc1,Clic3,Wnk4,Ano9,Ttyh3,Clca3a2,Slc26a5,Slc12a9,Clca4a,Ano10,Slc12a6,Slc12a6,Clic1,Bsnd,Slc12a8,Slc26a6,Slc26a7,Clic6,Best2,Gabrp…
GO:0006826	iron ion transport	FALSE	50	0.388686	0.34	Atp7a,B2m,Dnm2,Sfxn1,Slc6a9,Heph,Hfe,Hpx,Hsd3b2,Hsd3b3,Hsd3b6,Ifng,Lcn2,Ltf,Slc11a1,Slc11a2,Rab11b,Abcc5,Meltf,Tfr2,Slc46a1,Slc40a1,Snx3,Slc22a17,Iscu,Hamp2,Rep15,Cltc,Slc39a8,Ftmt,Slc25a37,Slc48a1,Steap3,Pgrmc2,Scara5,Inhca,Steap2,Abcb6,Cfap276,Hamp,Hrg,Steap4,Timd2,Slc39a14,Flvcr2,Flvcr1,Arhgap1,Lmtk2,Mmgt1,Hephl1
GO:0006829	zinc ion transport	FALSE	24	0.467551	0.375	Ap3b1,Ap3d1,Slc39a7,Pik3c2a,Slc30a1,Slc30a3,Slc30a4,Trpm2,Slc39a1,Slc30a7,Slc39a8,Slc39a13,Slc39a5,Slc39a4,Slc39a3,Slc39a6,Slc30a9,Slc30a6,Slc39a14,Slc39a2,Slc30a10,Slc30a2,Slc30a8,Slc39a9
GO:0006833	water transport	FALSE	18	0.333572	0.388889	Aqp1,Aqp2,Aqp3,Aqp5,Aqp6,Aqp7,Aqp8,Cftr,Mip,Inpp5k,Slc5a1,Upk3a,Aqp9,Aqp11,Slc14a1,Mylk2,Mllt6,Sctr
GO:0006835	dicarboxylic acid transport	FALSE	62	0.42475	0.5	Adora2a,Agxt,Abcc2,Dpysl2,Folr1,Folr2,Lrp2,Htr6,Il1b,Il1rn,Myo6,Septin2,Septin2,Nf1,Npy5r,Ntsr1,Slc22a6,P2rx7,Pak1,Per2,Slc13a2,Slc19a1,Slc1a6,Slc1a5,Slc3a1,Snca,Syt4,Trh,Cln8,Slc25a10,Abcc5,Slc46a1,Avpr1a,Arl6ip1,Gabbr1,Slc1a4,Arl6ip5,Slc25a30,Slc25a11,Gipc1,Slc25a22,Slc25a32,Slc25a18,Lrrc8e,Slc7a13,Slc25a12,Kmo,Hrh3,Grm2,Slc13a3,Slc26a6,Trpv1,Slc26a7,Slc17a8,Slc25a21,Slc26a8,Rab3gap1,Slc26a1,Sl…
GO:0006836	neurotransmitter transport	FALSE	138	0.513255	0.615942	Asic1,Chrna4,Chrna6,Chrnb2,Adora2a,Adora2b,Adra2a,Adrb2,Apba2,Atp2a2,Bcl2l1,Cask,Ctbp2,Slc29a2,Doc2a,Doc2b,Drd1,Drd3,Drd4,Dvl1,Edn3,Stx2,Flot1,Fmr1,Ncs1,Slc6a12,Slc6a13,Gdnf,Slc6a9,Grik5,Hcrt,Htr1a,Htr1b,Htr6,Itgb3,Myo6,Nf1,Ngf,Nrxn2,P2rx1,P2rx7,P2ry1,P2ry2,Pak1,Per2,Pfn2,Prkca,Septin5,Ppt1,Cyth1,Ptger4,Rab3a,Slc18a3,Slc1a6,Slc22a1,Slc22a2,Slc22a3,Slc6a2,Snapin,Snap91,Snca,Sncg,Sphk1,Stx4a,Stxbp2…
GO:0006837	serotonin transport	FALSE	22	0.425646	0.636364	Crh,Crhr2,Fcer1a,Fcer1g,Fcgr3,Htr1a,Htr1b,Itgb3,Lgals3,P2rx1,Slc22a1,Slc22a2,Slc22a3,Snca,Syk,Xbp1,Hrh3,Maob,Slc18a1,Cd300a,Slc29a4,Fev
GO:0006839	mitochondrial transport	FALSE	127	0.429334	0.228346	Aip,Slc25a4,Slc25a5,Atf2,Atpif1,Bad,Bak1,Bax,Bcl2l1,Bcl2l2,Bcl2l2,Bid,Bcl2l11,Bnip3l,Cdkn2a,Eya2,Htt,Hk2,Hspa1l,Hspd1,Hsp90aa1,Hspa4,Ier3,Kif5b,Grpel1,Grpel2,Srebf1,Dynlt1b,Timm17a,Timm17b,Trp53,Ucp1,Ucp2,Ucp3,Vdac2,Ywhaz,Zfp13,Slc25a10,Bag3,Hip1r,Timm13,Timm9,Timm8a1,Timm10,Siva1,Fbxw7,Prkn,Bok,Acaa2,Dnlz,Timm23,Sh3glb1,Hebp2,Timm22,Pdcd5,Mtch2,Gsk3b,Slc25a20,Pmaip1,Rhot1,Moap1,Vps35,Dnajc15,Tme…
GO:0006851	mitochondrial calcium ion transmembrane transport	FALSE	16	0.490561	0.5	Akt1,Bhlha15,Psen2,Vdac1,Letm1,Stoml2,Mcub,Slc25a23,Maip1,Smdt1,Opa1,Mcur1,Micu3,Slc8b1,Mcu,Micu1
GO:0006858	extracellular transport	FALSE	36	0.480062	0.611111	Rfx3,Slc9a3r1,Spag6l,Ccdc39,Lrrc6,Spag16,Dnaaf4,Dnai1,Jhy,Daw1,Cfap45,Ccdc103,Spag17,Odad4,Cfap53,Kif27,Nme5,Odad3,Ak7,Stard7,Gas8,Dnaaf2,Dnah5,Dnah1,Ccdc40,Arrdc1,Dpcd,Cfap221,Ofd1,Stk36,Adcy10,Ttll1,Spef2,Spag6,Nek10,Cfap43
GO:0006862	nucleotide transport	FALSE	20	0.377308	0.3	Slc25a4,Slc25a5,Cd47,P2rx7,Slc25a17,Abcc5,Abcc6,Slc25a23,Slc25a32,Lrrc8e,Slc25a42,Slc25a31,Slc35b2,Slc25a41,Slc17a9,Slc25a24,Slc25a51,Calhm3,Lrrc8a,Calhm1
GO:0006865	amino acid transport	FALSE	106	0.433126	0.518868	Adora2a,Arg1,Arg2,Slc7a2,Slc7a3,Cln3,Dpysl2,Sfxn1,Slc6a13,Slc6a9,Htr1a,Htr1b,Htr6,Il1b,Il1rn,Lep,Myc,Myo6,Septin2,Septin2,Nf1,Nfkbie,Npy5r,Slc11a1,Ntsr1,Slc25a15,P2rx7,Pak1,Per2,Rgs2,Slc1a6,Slc1a5,Slc22a2,Slc3a1,Slc7a5,Slc7a7,Snca,Syt4,Trh,Xk,Slc6a18,Slc6a20b,Cln8,Slc9a3r1,Slc22a4,Slc7a9,Avpr1a,Arl6ip1,Gabbr1,Slc1a4,Slc15a1,Slc6a14,Cltrn,Sv2a,Arl6ip5,Slc47a1,Slc38a2,Gipc1,Slc25a22,Slc38a4,Ace2,Ts…
GO:0006878	cellular copper ion homeostasis	FALSE	15	0.404142	0.2	Aplp2,Atox1,Atp7a,Atp7b,Commd1,Prnp,Slc31a1,Slc31a2,Prnd,Sco1,Ccdc22,Abcb6,Ankrd9,Prn,Sco2
GO:0006879	cellular iron ion homeostasis	FALSE	58	0.357889	0.344828	Aco1,Alas2,Atp6v1a,Gdf2,Cyb561,Fxn,Ftl1,Slc6a9,Heph,Hfe,Hif1a,Hmox1,Hpx,Ifng,Lcn2,Myc,Slc11a1,Slc11a2,Frrs1,Sod1,Nubp1,Ncoa4,Glrx3,Tfr2,Slc40a1,Atp6ap1,Ireb2,Ndfip1,Bola2,Atp6v1g1,Iscu,Hamp2,Slc39a8,Ftmt,Steap3,Hjv,Ccdc115,Scara5,Tmprss6,Fthl17a,Mon1a,Cybrd1,Steap2,Fthl17e,Hamp,Steap4,Tmem199,Slc39a14,Ftdc2,Ttc7,Cyb561a3,Erfe,Hephl1,Ftdc1,Fthl17b,Fthl17c,Fthl17f,Fthl17d
GO:0006882	cellular zinc ion homeostasis	FALSE	20	0.465808	0.4	Ap3b1,Ap3d1,Atp7b,Slc39a7,Mt4,Slc30a1,Slc30a3,Slc30a4,Slc30a7,Slc39a8,Slc39a13,Slc39a5,Slc39a4,Slc39a6,Slc30a9,Hps1,Slc39a14,Slc30a10,Slc30a2,Slc30a8
GO:0006884	cell volume homeostasis	FALSE	29	0.404759	0.37931	Add1,Anxa7,Aqp1,Aqp2,Clcn3,Clns1a,Cln3,Fshr,Slc6a12,Gnb3,Kcnn4,P2rx7,Sct,Slc12a1,Slc12a3,Slc12a4,Slc12a7,Slc12a5,Aqp11,Ccdc51,Lrrc8e,Abcb8,Slc12a9,E2f4,Slc12a6,Slc12a6,Slc12a8,Lrrc8a,Sctr
GO:0006885	regulation of pH	FALSE	78	0.424929	0.410256	Agtr1a,Atp4a,Atp4b,Atp5b,Atp6v0a1,Car7,Cckbr,Cftr,Cln3,Slc26a3,Edn1,Fasl,Grn,Kcnj16,Mafg,Slc11a1,Pdk2,Ppt1,Rab20,Rab7,Slc4a1,Slc4a2,Snapin,Trp53,Ube3a,Car14,Slc26a4,Mapk1,Mapk3,Tcirg1,Atp1a4,Pdk4,Ttpa,Rnasek,Avpr1a,Atp6ap1,Rhcg,Chp1,Slc12a5,Aqp11,Ccdc115,Chp2,Atp6ap2,Gpr39,Tasl,Tmem106b,Rab38,Hvcn1,Slc9b1,Slamf8,Car12,Cln6,Slc9a8,Slc4a10,Tm9sf4,Slc9a3,Slc9a4,Atp6v1b1,Atp6v0a4,Slc26a6,Atp12a,Tmem1…
GO:0006888	endoplasmic reticulum to Golgi vesicle-mediated transport	FALSE	84	0.440011	0.119048	Arf1,Bet1,Hyou1,Copa,Gas1,Htt,Tmed1,Rab1a,Sar1a,Sec22b,Sec23a,Tex261,Cul3,Zw10,Sec23b,Vapa,Copb2,Spast,Gosr1,Vti1a,Copg2,Copg1,Uso1,Tmed2,Stx5a,Ykt6,Vapb,Rangrf,Trappc2l,0610009B22Rik,Tmed3,Ier3ip1,Trappc2,Tmed6,Tmed7,Trappc5,Lman2,Kdelr2,Use1,Trappc6a,Yipf5,Tbc1d20,Tmed11,Erp29,Ergic2,Ergic1,Tmed9,Stx17,Pef1,Yif1a,Tmed10,Rint1,Yipf7,Rnf139,Trappc8,Lmf1,Yif1b,Steep1,Trappc6b,Sec16b,Golga2,Sec24b,…
GO:0006890	retrograde vesicle-mediated transport, Golgi to endoplasmic reticulum	FALSE	37	0.443643	0.108108	Arf3,Arf4,Arf5,Atp9a,Copa,Htt,Kif1c,Rab33b,Rab6a,Sec22b,Atp9b,Copb2,Bet1l,Pitpnb,Copz2,Tmem115,Copz1,Golph3,Lman2,Kdelr2,Use1,Ergic2,Ergic1,Rer1,Nbas,Rint1,Bicd2,Uvrag,Scyl1,Kdelr3,Gbf1,Arcn1,Bnip1,Golph3l,Cog7,Dnajc28,Rab6b
GO:0006891	intra-Golgi vesicle-mediated transport	FALSE	21	0.511367	0.333333	Copa,Cux1,Cog1,Rab33b,Rab6a,Copb2,Vti1a,Vti1b,Copg2,Copg1,Copz2,Copz1,Gosr2,Cog6,Cog2,Gabarapl2,Cog8,Cog7,Cog5,Rab6b,Trappc3l
GO:0006892	post-Golgi vesicle-mediated transport	FALSE	76	0.499454	0.315789	Macf1,Ap1g1,Ap1g2,Ap3d1,Ap3s1,Ap4m1,Cln3,Csk,Dnm2,Eps15,Rack1,Krt18,Lamp1,Laptm5,Llgl1,Commd1,Myo5a,Lypla1,Plcb3,Rab10,Rab34,Rp2,Exoc4,Sort1,Sptbn1,Vamp3,Bbs1,Wipi1,Vamp4,Vti1a,Vti1b,Vamp5,Rabep1,Golga4,Ccdc22,Arl3,Vps29,Golga7,Ehd3,Blzf1,Sys1,Exoc2,Golph3,Bbs2,Rab14,Rsc1a1,Dop1b,Optn,Rnf215,Steap2,Exoc6b,Arfrp1,Rbsn,Amn,Gopc,Rabif,Arfgef2,Exoc8,Exoc5,Gga1,Pkdcc,Gbf1,Slc30a6,Ap1ar,Vps52,Klhl20,Ly…
GO:0006893	Golgi to plasma membrane transport	FALSE	47	0.502113	0.340426	Macf1,Cln3,Csk,Dnm2,Rack1,Krt18,Llgl1,Commd1,Lypla1,Rab10,Rab34,Exoc4,Sptbn1,Vamp3,Bbs1,Vamp4,Vamp5,Rabep1,Golga4,Ccdc22,Arl3,Golga7,Blzf1,Sys1,Exoc2,Golph3,Bbs2,Rsc1a1,Optn,Steap2,Exoc6b,Arfrp1,Amn,Gopc,Arfgef2,Exoc8,Exoc5,Gga1,Pkdcc,Lyplal1,Sec16a,Golph3l,Phaf1,Atp2c1,Gga3,Rab26,Exoc1l
GO:0006896	Golgi to vacuole transport	FALSE	17	0.4724	0.235294	Ap1g1,Ap1g2,Ap3d1,Ap3s1,Ap4m1,Cln3,Lamp1,Laptm5,Sort1,Vti1a,Vti1b,Vps29,Ehd3,Rnf215,Rbsn,Vps52,Vps54
GO:0006900	vesicle budding from membrane	FALSE	48	0.477664	0.291667	Ap2m1,Ap3b1,Ap3d1,Arf1,Dnm1,P2rx7,Prkci,Rab1a,S100a10,Sar1a,Sec23a,Slc2a4,Snap91,Cul3,Sec23b,Vapa,Prkn,Snx3,Vapb,Arfgap3,Chmp4c,Golph3,Tbc1d20,Tmed9,Pef1,Tmed10,Wasl,Chmp4b,Chmp5,Arfgap2,Sec16b,Sec24b,Dnm3,Chmp7,Gbf1,Sec13,Chmp6,Sec24c,Sec16a,Golph3l,Picalm,Sec31b,Rilp,Mapk15,Mia3,Myo18a,Trim72,Btbd8
GO:0006903	vesicle targeting	FALSE	29	0.529853	0.344828	Sar1a,Exoc4,Map4k2,Cul3,Wipi1,Chp1,Ykt6,Stard3,Arfgap3,Cep19,Tmed9,Tbc1d23,Pef1,Tmed10,Dipk2a,5730455P16Rik,Stard3nl,Clasp2,Clasp1,Arfgap2,Sec16b,Scrib,Gbf1,Trip11,Wdr11,Fam91a1,Ap1ar,Sec16a,Mapk15
GO:0006904	vesicle docking involved in exocytosis	FALSE	23	0.547156	0.434783	Cftr,Ctbp2,Rab8a,Bloc1s6,Septin5,Rab10,Rab12,Rab3a,Rab3d,Exoc4,Stx4a,Stxbp2,Plek,Stx1b,Ykt6,Ralb,Rab13,Syde1,Vps11,Exoc6b,Rab15,Vps18,Unc13a
GO:0006906	vesicle fusion	FALSE	79	0.478473	0.405063	Akt2,Bet1,Cav2,Coro1a,Cln3,Doc2b,Stx2,Grik5,Kif5b,Anxa1,Rab8a,Bloc1s6,Pip4k2a,Pla2g4a,Pla2g5,Rab20,Rab3a,Rab7,Rab34,Sec22b,Septin8,Snapin,Snca,Sphk1,Stx4a,Syt3,Syt4,Vamp3,Vamp8,Dysf,Slamf1,Vamp4,Stx7,Gosr1,Vti1a,Vti1b,Syt7,Uso1,Stx1b,Stx5a,Chp1,Gosr2,Cltrn,Stx6,Arl8b,Yipf5,Snap29,Stx17,Stx19,Rab13,Prrt2,Vps11,Nkd2,Tgfbrap1,Stx11,C2cd5,Yipf7,Chmp5,Uvrag,Trim9,Stx12,Pip4k2b,Samd9l,Sox30,Spg11,Eea1,…
GO:0006907	pinocytosis	FALSE	20	0.462673	0.35	Cav1,Cdc42,Cln3,Dab2,Dnm2,Mapkapk2,Ppt1,Tsc2,Nr1h3,Nr1h2,Axl,Actn4,Pycard,Carmil1,Appl1,Dock2,Ehd4,Mapkapk3,Prom2,Snx33
GO:0006910	phagocytosis, recognition	FALSE	94	0.338063	0.117021	C3,C4bp,Cd36,Fcgr1,Fcgr3,Ighg2b,Ighm,Igkc,Igll1,Cd47,Masp1,Masp2,Mbl2,Pla2g5,Ptx3,Sftpd,Scarb1,Tub,Tulp1,Zp3r,Clec7a,Cd209b,Colec11,Pear1,Trem2,Spon2,Jmjd6,Iglc1,Iglc2,Iglc3,Ighv9-1,Ighv1-78,Klrh1,Ighv14-3,Igha,Ighv1-62-2,Colec10,Myo18a,Ighe,Ighg3,Ighd,Ighv10-1,Ighv10-3,Ighv1-64,Ighv1-56,Ighg2c,Iglc4,Ighv8-9,Ighv1-84,Ighv1-67,Ighv5-9,Ighv1-69,Ighv1-77,Ighv6-4,Ighv16-1,Ighv9-2,Ighv7-3,Ighv14-4,Igh…
GO:0006911	phagocytosis, engulfment	FALSE	116	0.32434	0.12069	Ager,Aif1,Alox15,C3,Cd36,Cdc42,Clcn3,F2rl1,Fcer1g,Fcgr1,Fcgr2b,Fcgr3,Gata2,Ighg2b,Ighm,Igkc,Igll1,Itga2,Itgam,Itgb2,Lbp,Pten,Rac1,Rac2,Msr1,Sh3bp1,Thbs1,Abca7,Becn1,Rhog,Stap1,Rhobtb1,Rhoh,Siglece,Trem2,Nckap1l,Iglc1,Iglc2,Iglc3,Elmo1,Havcr1,Timd2,Ighv9-1,Gm12169,Ighv1-78,Cd300a,Xkr6,Treml4,Xkr7,Arhgap25,Plcg2,Ighv14-3,Igha,Ighv1-62-2,Xkr5,Dppa1,Ighe,Ighg3,Ighd,Ighv10-1,Ighv10-3,Ighv1-64,Xkr9,Xkr…
GO:0006919	activation of cysteine-type endopeptidase activity involved in apoptotic process	FALSE	62	0.367963	0.370968	Apaf1,Bad,Bak1,Bax,Bcl10,Bid,Bcl2l11,Casp2,Casp8,Casp9,Cdkn2a,Cflar,Col4a3,Cycs,F2r,Fasl,Rack1,Hspd1,Laptm5,Lck,Myc,Ngf,Ngfr,Nkx3-1,Slc11a2,P2rx1,Pdcd2,Pml,Ret,Rnf7,S100a8,S100a9,Slc22a2,Snca,Stat1,Tnf,Xdh,Casp8ap2,Hip1r,Bok,Atp2a3,Mtch1,Pidd1,Pmaip1,Diablo,Pycard,Anp32b,Rps27l,Mul1,Khdc1b,Nod1,Bbc3,Nlrp1a,Nlrp3,Dap,Acer2,Nlrc4,Vcp,Tnfsf15,Khdc1a,Khdc1c,Nlrp1b
GO:0006921	cellular component disassembly involved in execution phase of apoptosis	FALSE	28	0.423192	0.357143	Apaf1,Bax,Casp3,Cd24a,Cdkn2a,Cidea,Dffa,Dffb,Dnase1l3,Dnase2a,Endog,Hsf1,Igfbp3,Il6,Top2a,Ern2,Foxl2,Bok,Acin1,Dnase2b,Nmnat1,Dedd2,Gper1,Cdk5rap3,Sharpin,Dicer1,Exog,Pam16l
GO:0006925	inflammatory cell apoptotic process	FALSE	19	0.277739	0.315789	Cd44,Cdkn2a,Cxcr2,Ccr5,Fas,Fasl,Fcgr2b,Ifng,Il6,Itgam,Anxa1,Pik3cd,Ccl5,Tcp1,Sirt1,Plekho2,Ghsr,Zmpste24,Nod2
GO:0006929	substrate-dependent cell migration	FALSE	18	0.500873	0.666667	Abl2,Adam8,Atp5b,Epha8,Fbln1,Itga2,Itgb1bp1,Pdgfb,Ptprc,Snai2,Tnfrsf12a,Spag6l,Fmnl1,Shtn1,Ston1,Cspg4,Epb41l5,Itga11
GO:0006937	regulation of muscle contraction	FALSE	114	0.433338	0.561404	Actn3,Ada,Adora2b,Adra2a,Adra2b,Adra2c,Adrb2,Arg2,Rhoa,Atp1a1,Atp2a1,Atp2a2,Bmp10,Casq1,Casq2,Cav1,Cav3,Dlg1,Dmpk,Dsc2,Dsg2,Edn1,Edn2,Eno1,F2r,Fkbp1b,Gata4,Gja5,Grcc10,Itga2,Jup,Kcnj2,Kcnq1,Lck,Irag1,Myl3,Ncf1,Nkx2-5,Npy2r,Oxtr,P2rx1,Prkca,Pln,Ptafr,Ptger3,Ptger4,Ptgs1,Ptgs2,Rgs2,Ryr1,Scn10a,Scn5a,Shc1,Sstr2,Sod1,Sphk1,Srf,Stc1,Tacr2,Tacr3,Tbxa2r,Tnnc1,Tnnc2,Tnni1,Tnni2,Tnni3,Tnnt1,Tnnt2,Tnnt3,Su…
GO:0006939	smooth muscle contraction	FALSE	82	0.427998	0.585366	Chrnb2,Acta2,Ada,Adora2b,Adra2a,Adra2b,Adra2c,Adrb2,Apbb1,Apbb2,Rhoa,Bdkrb2,Cav1,Cd38,Comp,Dlg1,Drd1,Edn1,Edn2,Edn3,Ednra,F2r,Fkbp1b,Gdnf,Htr1d,Htr2b,Itga2,Lck,Irag1,Myh11,Ncf1,Neurog1,Npy1r,Npy2r,Oxtr,P2rx1,Ptafr,Ptger3,Ptger4,Ptgs1,Ptgs2,Rgs2,Rock2,Scnn1b,Shc1,Sstr2,Sod1,Sphk1,Srf,Tacr2,Tacr3,Tbx2,Tbx3,Tbxa2r,Tnni3,Prok2,Setd3,Pla2g6,Calcrl,Nmu,Ghrl,Mkks,Ormdl3,Bbs2,Zdhhc21,Gper1,Mylk,Chrnb4,Ch…
GO:0006940	regulation of smooth muscle contraction	FALSE	48	0.426642	0.604167	Ada,Adora2b,Adra2a,Adra2b,Adra2c,Adrb2,Rhoa,Cav1,Edn1,Edn2,F2r,Itga2,Lck,Irag1,Ncf1,Npy2r,Oxtr,P2rx1,Ptafr,Ptger3,Ptger4,Ptgs1,Ptgs2,Rgs2,Shc1,Sod1,Sphk1,Srf,Tacr2,Tacr3,Tbxa2r,Tnni3,Prok2,Setd3,Calcrl,Nmu,Ghrl,Ormdl3,Zdhhc21,Gper1,Chrnb4,Chrna3,Npnt,Pawr,Ghsr,Myocd,Dock4,Spx
GO:0006941	striated muscle contraction	FALSE	120	0.400283	0.483333	Chrna1,Chrnb1,Chrnd,Chrne,Chrng,Actc1,Actn3,Adrb2,Aldoa,Arg2,Atp1a1,Atp2a1,Atp2a2,Bmp10,Cacna1d,Cacna1s,Casq1,Casq2,Cav1,Cav3,Cxcr4,Csrp3,Dlg1,Dmpk,Dsc2,Dsg2,Fkbp1b,Gata4,Gja5,Grcc10,Jup,Kcna5,Kcne1,Kcnh2,Kcnj2,Kcnj5,Kcnj8,Kcnq1,Klk1b1,Smad5,Met,Mybpc3,Myh3,Myh8,Myh6,Myl4,Myl3,Myl1,Myl2,Nkx2-5,Pik3ca,Pln,Psen2,Rgs2,Scn10a,Scn1b,Scn5a,Stc1,Abcc9,Tcap,Tnnc1,Tnnc2,Tnni1,Tnni2,Tnni3,Tnnt1,Tnnt2,Tnnt3…
GO:0006942	regulation of striated muscle contraction	FALSE	58	0.428605	0.517241	Actn3,Arg2,Atp1a1,Atp2a1,Atp2a2,Bmp10,Casq1,Casq2,Cav1,Cav3,Dlg1,Dmpk,Dsc2,Dsg2,Fkbp1b,Gata4,Gja5,Grcc10,Jup,Kcnj2,Kcnq1,Myl3,Nkx2-5,Pln,Rgs2,Scn10a,Scn5a,Stc1,Tnni3,Tnnt3,Sumo1,Ucn,Smtn,Bin1,Tmem38b,Fxyd1,Ehd3,Rangrf,Cacna1h,Trpv4,Trpm4,Ace2,Tmem38a,Kbtbd13,Akap9,Ankrd39,Sri,Dsp,Grk2,Scn4a,Myh7,Hdac4,Mylk2,Zc3h12a,Nppa,Hcn4,Rnf207,Strit1
GO:0006949	syncytium formation	FALSE	57	0.36484	0.421053	Adam8,Adam9,Cacna1s,Casp1,Cav3,Ccng1,Cd44,Cd53,Cd81,Cflar,Dyrk1b,Ehd1,Ercc1,Flot1,Flt3l,Gcm1,Cxcl10,Il4,Il4ra,Ins2,Cxcl9,Myod1,Myog,Neo1,Nfatc2,Nfe2,Ntn3,Pitx2,Ptgfrn,Ccl8,Stat1,Tyrobp,Wnt1,Adamts5,Gdf15,Mapk14,Tnfsf14,Nphs1,Gsk3b,Mymk,Scgb3a1,Ocstamp,Dcstamp,Trem2,Tcta,Syna,Il36g,Sbno2,Myof,Vash2,Adamts15,Cd109,Synb,Ehd2,Tmem182,Mymx,Fer1l5
GO:0006953	acute-phase response	FALSE	36	0.308117	0.305556	Ahsg,Ccr5,Crp,F2,F8,Hp,Il1a,Il1b,Il1rn,Il6,Itih4,Lbp,Orm1,Orm2,Reg3b,Serpinf2,Ptger3,Ptgs2,Reg3a,Reg3g,Saa1,Saa2,Saa3,Saa4,Ccl5,Serpina1b,Serpina3n,Tnf,Tnfrsf11a,Tnfsf11,Plscr1,Sigirr,Ptges,Cd163,Trpv1,Mrgpra3
GO:0006956	complement activation	FALSE	117	0.287856	0.111111	Cfd,Cd5l,Serping1,C2,C3,C4b,C4bp,C6,C9,Cd59a,Cfi,Cr2,Crp,Cd55,Cd55b,Fcna,Fcnb,Cfb,Hc,Ighg2b,Ighm,Igkc,Igll1,Il1b,Krt1,Masp1,Masp2,Mbl1,Mbl2,Cfp,Phb,Apcs,Zp3r,C1s1,C1ra,Mptx1,C8g,Colec11,Mfap4,Trem2,C8b,Iglc1,Iglc2,Iglc3,Ighv9-1,Ighv1-78,Cfhr4,C8a,A2m,C1rl,Ighv14-3,Igha,Ighv1-62-2,Colec10,Vsig4,C1s2,Cd59b,Ighe,Ighg3,Ighd,Ighv10-1,Ighv10-3,Ighv1-64,Ighv1-56,Ighg2c,Iglc4,Ighv8-9,Ighv1-84,Ighv1-67,Ig…
GO:0006958	complement activation, classical pathway	FALSE	95	0.248103	0.0736842	Serping1,C2,C3,C4bp,C9,Cfi,Cr2,Crp,Cd55,Cd55b,Hc,Ighg2b,Ighm,Igkc,Igll1,Masp2,Mbl1,Mbl2,Apcs,Zp3r,C1s1,C1ra,Mptx1,C8g,Trem2,C8b,Iglc1,Iglc2,Iglc3,Ighv9-1,Ighv1-78,C8a,C1rl,Ighv14-3,Igha,Ighv1-62-2,C1s2,Ighe,Ighg3,Ighd,Ighv10-1,Ighv10-3,Ighv1-64,Ighv1-56,Ighg2c,Iglc4,Ighv8-9,Ighv1-84,Ighv1-67,Ighv5-9,Ighv1-69,Ighv1-77,Ighv6-4,Ighv16-1,Ighv9-2,Ighv7-3,Ighv14-4,Ighv13-2,Ighv1-12,Ighv1-16,Ighv1-31,Ig…
GO:0006970	response to osmotic stress	FALSE	82	0.430623	0.365854	Akr1b3,Anxa7,Apobec1,Aqp1,Aqp5,Atf2,Bad,Bax,Bdkrb2,Zfp36l1,Capn3,Casp3,Cln3,Plk3,Ddx3x,Epo,Tsc22d3,Gypa,Itga2,Mknk1,Map7,Pdpk1,Abcb1b,Abcb1a,Prkca,Ptgs2,Rac1,Relb,Slc12a1,Slc2a4,Serpinb6b,Tacr3,Nkx2-1,Trp53,Map2k7,Map3k1,Mapk13,Mapk8,Dysf,Stk39,Letm1,Ybx3,Slc12a5,Trpv4,Slc25a23,Tsc22d2,Lrrc8e,Marveld3,Nedd4l,Serpinb6c,Kmo,Efhd1,Trip10,Mylk,Slc12a6,Slc12a6,Oxsr1,Scn2a,Slc9a4,D1Pas1,Mlc1,Micu1,Rcsd…
GO:0006972	hyperosmotic response	FALSE	30	0.442633	0.166667	Akr1b3,Aqp1,Epo,Pdpk1,Rac1,Slc12a1,Tacr3,Nkx2-1,Letm1,Ybx3,Trpv4,Slc25a23,Efhd1,Trip10,Micu1,Rcsd1,Mir9-1,Mir137,Mir204,Mir29b-1,Mir29c,Mir30b,Mir99a,Mir434,Mir451a,Mir7b,Mir100,Mir29b-2,Mir9-2,Mir9-3
GO:0006978	DNA damage response, signal transduction by p53 class mediator resulting in transcription of p21 class mediator	FALSE	15	0.394218	0.333333	Brca2,Cdkn1a,Foxm1,Hipk2,Muc1,Sp100,Trp53,Ing4,Zfp385a,Chek2,Rbm38,Rps6ka6,Rps27l,Kat5,Tfap4
GO:0006984	ER-nucleus signaling pathway	FALSE	31	0.488145	0.354839	Atf4,Atp2a2,Bid,Bcl2l11,Atf6b,Ddit3,Eif2s1,Hspa5,Ins2,Nfe2l2,Srebf1,Srebf2,Trp53,Wfs1,Zbtb7b,Agr2,Amfr,Abca7,Bok,Tmed2,Gsk3b,Ccdc47,Tmem33,Qrich1,Insig2,Spring1,Ppp1r15b,Erlin1,Atf6,Scap,Erlin2
GO:0006986	response to unfolded protein	FALSE	93	0.42468	0.387097	Atf3,Atf4,Bak1,Bax,Casp12,Ccnd1,Comp,Creb3,Atf6b,Daxx,Ddit3,Eif2s1,Hspa5,Hspa8,Hspa1l,Hsf1,Hspb1,Hspd1,Hspa1b,Hspa2,Hsp90aa1,Hspa9,Ifng,Bhlha15,Ppp1r15a,Nfe2l2,Hspa4l,Pik3r1,Eif2ak2,Stc2,Thbs1,Thbs4,Umod,Wfs1,Xbp1,Agr2,Amfr,Creb3l1,Ern2,Dnajb9,Tbl2,Abca7,Serp1,Bag3,Hspa14,Hspa14,Fbxo6,Bok,Abcb10,Tmed2,Stub1,Vapb,Upf3a,Bfar,Ubxn4,Derl1,Tmem33,Stt3b,Tmem129,Chac1,Erp27,Qrich1,Derl3,Optn,Tram1,Serp2…
GO:0006997	nucleus organization	FALSE	118	0.385056	0.228814	Chek1,Daxx,Dctn1,Dmpk,Emd,Fshr,Emg1,H3f3b,Mfsd14a,Agfg1,Lmna,Lmnb1,Irag2,Map7,Phf2,Plk1,Pml,Prm1,Prm2,Nectin2,Polr1b,Rps19,Srpk2,Suv39h1,Sycp1,Sycp3,Ubtf,Tnp1,Tnp2,Sumo1,Xlr,Sf1,Zpr1,Banf1,Ets1,Tor1a,Tor1b,Bin1,Spast,Akap8l,Habp4,Piwil1,Pes1,Chmp4c,Tmem170,Serbp1,Neat1,2610002M06Rik,Chmp1b,Ctdnep1,H2al2a,Rtn4,Pygo2,Chmp2b,Cdan1,Nup35,H1f7,3830403N18Rik,Nup205,Nolc1,Dmrtc2,Ankle2,Wdr73,Seh1l,Pygo1…
GO:0006998	nuclear envelope organization	FALSE	42	0.391283	0.190476	Dctn1,Dmpk,Emd,Lmna,Lmnb1,Plk1,Banf1,Tor1a,Tor1b,Spast,Akap8l,Chmp4c,Tmem170,2610002M06Rik,Chmp1b,Ctdnep1,Chmp2b,Cdan1,Ankle2,Reep4,Tmem43,Chmp4b,Sun5,Gper1,Chmp5,Ndel1,Parp11,Chmp7,Nup155,Sun3,Chmp6,Nemp1,Ubxn2a,Sun2,Lemd2,Zmpste24,Tardbp,Tmem201,Chmp1a,Spag4,Syne2,Nsfl1c
GO:0007004	telomere maintenance via telomerase	FALSE	44	0.425497	0.227273	Atm,Cct2,Cct6a,Hsp90aa1,Mapkapk5,Nek2,Pml,Rad50,Aurkb,Tcp1,Terc,Terf2,Tert,Tnks,Map2k7,Mapk1,Mapk3,Tinf2,Exosc10,Hnrnpu,Nhp2,Ptges3,Pnkp,Nop10,Gar1,Rpa1,Ctc1,Ten1,Dcp2,Telo2,Pinx1,Pot1b,Parn,Nat10,Pot1a,Fbxo4,Stn1,Pif1,Tent4b,Wrap53,Hmbox1,Dkc1,Mapk15,Acd
GO:0007006	mitochondrial membrane organization	FALSE	90	0.447142	0.277778	Slc25a4,Slc25a5,Ap3b1,Atf2,Atpif1,Bad,Bak1,Bax,Bcl2l1,Bcl2l2,Bcl2l2,Bid,Bcl2l11,Bnip3l,Eya2,Hk2,Hsp90aa1,Hspa4,Ier3,Myc,Pex5,Snca,Dynlt1b,Trp53,Vdac2,Zfp13,Cln8,Hip1r,Timm13,Timm9,Timm10,Siva1,Bok,Acaa2,Sh3glb1,Hebp2,Timm22,Pdcd5,Letm1,Mtch2,Gsk3b,Pmaip1,Rhot1,Moap1,Chchd3,Ghitm,Chchd6,Alkbh7,Timm50,Bcs1l,Oma1,Romo1,Mtfp1,Maip1,Apool,Mul1,Pink1,Timm29,Trmt10b,Naif1,Plekhf1,Slc25a31,Bloc1s2,Opa1,S…
GO:0007007	inner mitochondrial membrane organization	FALSE	24	0.434299	0.208333	Bax,Myc,Timm13,Timm9,Timm10,Timm22,Letm1,Chchd3,Ghitm,Chchd6,Oma1,Romo1,Maip1,Apool,Pink1,Timm29,Trmt10b,Opa1,Immt,Chchd10,Uqcc3,Afg3l1,Tmem11,Micos13
GO:0007009	plasma membrane organization	FALSE	122	0.402494	0.344262	Akt1,Akt2,Abcd1,Atp2a2,Cav1,Cav2,Cav3,Cln3,Cxcr4,Col5a1,Csrp3,Asap1,Dnm2,Epb41l3,Stx2,Fasl,Flot1,Folr1,Folr2,Hdac3,Mafb,Sypl2,Myh2,P2rx7,Plscr2,Prx,Psap,Pten,Ptprc,Rab3a,S100a9,Cavin2,Sh3gl2,Slc4a1,Smpd1,Sod1,Spam1,Spta1,Sptbn1,Stx4a,Tgfb2,Tie1,Tpst2,Plscr1,Ugcg,Pacsin1,Abcd2,Dysf,Slc9a3r1,Micall1,Sytl4,Abca7,Bin1,Syt7,Atp8b1,Sh3glb1,Bin3,Izumo1r,Mymk,Chmp4c,Spesp1,Baiap2l1,2610002M06Rik,Chmp1b,A…
GO:0007019	microtubule depolymerization	FALSE	45	0.459907	0.422222	Apc,Hdac6,Htr1a,Arhgef2,Map1a,Nedd1,Rp1,Stmn2,Stmn3,Sgk1,Smn1,Apc2,Cib1,Dysf,Hdgfl3,Trim54,Trpv4,Bmerb1,Camsap2,Mid1ip1,Camsap3,Kif18b,Spef1,Tpx2,Kif2b,Kif2c,Katnb1,Specc1l,Clasp2,Clasp1,Eml4,Gas2l1,Ckap2,Kif24,Ttbk2,Map6d1,Taok1,Camsap1,Kif18a,Gas2l2,Atxn7,Map1s,Kif19a,Stmnd1,Nckap5l
GO:0007020	microtubule nucleation	FALSE	29	0.468128	0.275862	Dctn1,Hspa1b,Nedd1,Pak1,Tubgcp4,Arhgef7,Rangrf,Haus2,Nde1,Cep192,Tpx2,Eml2,Tppp,Tubgcp2,Ckap5,Clasp2,Clasp1,Mzt1,Ndel1,Pde4dip,Akap9,Tubg1,Tubg2,Csnk1d,Hspa1a,Git1,Cenpj,Tubgcp3,Tubgcp6
GO:0007026	negative regulation of microtubule depolymerization	FALSE	30	0.490448	0.433333	Apc,Hdac6,Arhgef2,Map1a,Rp1,Stmn2,Apc2,Cib1,Dysf,Hdgfl3,Trim54,Bmerb1,Camsap2,Mid1ip1,Camsap3,Spef1,Tpx2,Katnb1,Specc1l,Clasp2,Clasp1,Eml4,Gas2l1,Ckap2,Ttbk2,Map6d1,Taok1,Camsap1,Gas2l2,Atxn7
GO:0007029	endoplasmic reticulum organization	FALSE	72	0.465516	0.277778	Cacna1s,Casq1,Cav2,Reep5,Htt,Myo5a,Emc8,Pex5,Rab10,Rab18,Umod,Rnf112,Esyt1,Ubl4a,Tor1b,Tmem38b,Sgta,Esyt2,Sec61a1,Arl6ip1,Tmed2,Vapb,Get3,Emc6,Sptssb,Retreg1,Tmem170,Lman2,Use1,Ccdc47,Get4,Jagn1,Tmem33,Cert1,Rtn4,Mospd3,Lnpk,Emc10,Vcpip1,Get1,Shtn1,Zbed3,Tram1,Reep4,Emc7,Atl1,Tmem38a,Trdn,Smpd4,Steep1,Emc9,Rab3gap2,Tle6,Tram2,Mmgt2,Bnip1,Bag6,Reep2,Rab3gap1,Retreg2,Sec16a,Tram1l1,Emc1,Lman1l,Mmgt…
GO:0007030	Golgi organization	FALSE	109	0.474028	0.284404	Bet1,Cdk1,Cdc42,Plk3,Dnm2,Htt,Kifc3,Cog1,Tmed1,Bhlha15,Rab1a,Rab33b,Sec22b,Surf4,Vrk1,Ywhaz,Map2k2,Mapk1,Mapk3,Zw10,Prmt5,Tango2,Vamp4,Vti1a,Vti1b,Arhgef7,Atp8b2,Atp8b1,Uso1,Tmed2,Stx5a,Pdcd10,Ehd3,Stx6,Rab2a,Huwe1,Stk25,Tmed3,Tmed6,Blzf1,Golph3,Tmed7,Lman2,Pi4k2b,Yipf5,Tbc1d20,Cltc,Atp8b3,Tmed11,Tmed9,Cog6,Stx17,Camsap2,Vps51,Tmed10,Dym,Camsap3,Rab43,Gorasp2,Gcc2,Bag5,Vcpip1,Arhgap21,Armh3,Optn,…
GO:0007031	peroxisome organization	FALSE	27	0.453473	0.37037	Acox1,Abcd1,Pex11a,Pex11b,Pex16,Pex19,Abcd4,Pex2,Pex5,Abcd2,Plaat1,Hacl1,Zfand6,Fis1,Lonp2,Pex11g,Tmem135,Dnm1l,Pex26,Mff,Sec16b,Pex12,Acot8,Pex6,Mavs,Pjvk,Pex10
GO:0007032	endosome organization	FALSE	43	0.446289	0.255814	Anxa8,Dnm1,Fasl,Aktip,Rab5b,Rab5c,Coro1c,Prkn,Rnasek,Vamp4,Vti1a,Rab11a,Snx3,Stx6,Aqp11,Lamtor1,Pi4k2b,Washc1,Chmp2b,Tmem127,Vps11,Plekhf1,Usp50,Plekhj1,Arfgef2,Stx12,Exoc8,Synj1,Hook2,Rnf26,Washc5,Pik3c3,Vps18,Pheta1,Vps33b,Snx33,Dnajc13,Als2cl,Rab5a,Rilp,Hook3,Tmcc1,Pheta2
GO:0007033	vacuole organization	FALSE	139	0.455847	0.294964	Acp2,Ap3b1,Ap4m1,Arf1,Atf2,Atp2a2,Rb1cc1,Coro1a,Tpp1,Cln3,Ext1,Aktip,Gba,Grn,Hexa,Hspa8,Idua,Irgm1,Igtp,Laptm5,Lyst,Myo7a,P2rx7,Pik3c2a,Pip4k2a,Pla2g5,Ppt1,Rab1a,Rab19,Rab20,Rab23,Rab33b,Rab7,Rab34,Sec22b,Snapin,Tfeb,Trex1,Ulk1,Cln8,Tcirg1,Naglu,Bag3,Ulk2,Srpx,Wipi1,Rnf5,Syt7,Ubqln2,Wdr45,Sh3glb1,Ift20,Ubqln1,Becn1,Nupr1,Acpp,Gabarap,Gabarapl1,Trp53inp1,Moap1,Ralb,Vps35,Emc6,Lamtor1,Map1lc3a,Arl8…
GO:0007034	vacuolar transport	FALSE	110	0.463731	0.309091	Ap1g1,Ap1g2,Ap3b1,Ap3d1,Ap3s1,Ap4m1,Arf1,Rhob,Scarb2,Cdx2,Cln3,Aktip,Grn,Hgs,Hspa8,Igf2r,Lamp1,Laptm5,Lhcgr,Lyst,M6pr,Mgrn1,Nedd4,Psap,Rab12,Rab7,Rab34,Snapin,Sort1,Ncoa4,Snf8,Vps25,Bin1,Prkn,Stx7,Vti1a,Vti1b,Uevld,Becn1,Vps29,Ehd3,Ndfip1,Vps35,Chmp4c,Ubxn6,Chmp3,2610002M06Rik,Chmp1b,Trak1,Arl8b,Gprasp1,Leprotl1,Vps51,Chmp2b,Pink1,Vps36,Gcc2,Rnf215,Vps11,Tmem50a,Tmem106b,Mon1a,Tgfbrap1,C9orf72,Mv…
GO:0007035	vacuolar acidification	FALSE	16	0.411908	0.25	Atp6v0a1,Cln3,Grn,Slc11a1,Ppt1,Snapin,Tcirg1,Ccdc115,Atp6ap2,Tmem106b,Cln6,Atp6v0a4,Tmem199,Cln5,Dmxl1,Atp6v0d2
GO:0007039	protein catabolic process in the vacuole	FALSE	16	0.478051	0.375	Cd81,Tpp1,Cln3,Grn,Ldlr,Mgat3,Psap,Tcirg1,Vps35,Ccdc115,Tmem106b,Mfsd8,Dpp7,Tmem199,Marchf2,Vps13a
GO:0007040	lysosome organization	FALSE	57	0.424348	0.298246	Acp2,Ap3b1,Arf1,Coro1a,Tpp1,Cln3,Aktip,Gba,Grn,Hexa,Hspa8,Idua,Laptm5,Lyst,Myo7a,P2rx7,Pla2g5,Ppt1,Rab20,Rab7,Rab34,Snapin,Tfeb,Trex1,Cln8,Naglu,Srpx,Syt7,Becn1,Acpp,Vps35,Lamtor1,Arl8b,Rab14,Ccdc115,Atp6ap2,Tasl,Tmem106b,Mfsd8,Cln6,Chmp5,Hook2,Hps4,Hps1,Tmem199,Cln5,Zfyve26,Spg11,Washc5,Rab7b,Vps18,Tpcn2,Rab39,Atp10b,Hook3,Gm6377,Acp4
GO:0007041	lysosomal transport	FALSE	83	0.459876	0.313253	Ap1g1,Ap3b1,Ap3d1,Ap4m1,Arf1,Rhob,Scarb2,Cdx2,Cln3,Aktip,Grn,Hgs,Hspa8,Igf2r,Lamp1,Laptm5,Lhcgr,Lyst,M6pr,Mgrn1,Nedd4,Psap,Rab12,Rab7,Rab34,Snapin,Sort1,Ncoa4,Bin1,Prkn,Stx7,Uevld,Ehd3,Vps35,Chmp4c,Ubxn6,Chmp3,2610002M06Rik,Chmp1b,Trak1,Arl8b,Gprasp1,Vps51,Chmp2b,Pink1,Gcc2,Vps11,Tmem106b,Tgfbrap1,C9orf72,Mvb12a,Clec16a,Chmp4b,Snx27,Chmp5,Rbsn,Vps16,Pcdhga3,Pcsk9,Chmp7,Dennd3,Cacng5,Hook2,Hspa1a,…
GO:0007043	cell-cell junction assembly	FALSE	112	0.394199	0.428571	Ace,Actg1,Rhoa,Rhoc,Arvcf,Ctnnd1,Cav1,Cdh1,Cdh2,Cdh5,Cldn1,Cldn2,Cldn3,Cldn4,Dlg1,Ect2,Epb41l3,Epha2,Fscn1,Fzd5,Gja5,Gjc1,Gjb2,Hipk1,Ikbkb,Il17a,Il1b,Irx3,F11r,Jup,Afdn,Myo1c,Ocln,Pdcd6ip,Pecam1,Prkca,Pkp1,Rock1,Rock2,Nr1h4,Snai2,Snai1,Srf,Tbx5,Tjp1,Tnf,Wdr1,Wnt11,Aplnr,Cldn7,Nphp1,Lsr,Ramp2,Cldn6,Cldn8,Pkp3,Cldn18,Cldn9,Cldn13,Pard6b,Cldn15,Actn4,Trpv4,Rab13,Esam,Pof1b,Ace2,Cgn,Cldn23,Cldn34c1,C…
GO:0007044	cell-substrate junction assembly	FALSE	63	0.479138	0.539683	Macf1,Actg1,Actn3,Acvrl1,Rhod,Cfl1,Col17a1,Dapk3,Dst,Ptk2,Rhpn1,Itga2,Itga5,Itgb1bp1,Itgb3,Ajuba,Kdr,Ldb1,Mmp14,Myoc,Pdpk1,Pip5k1a,Pten,Ptpn11,Ptpra,Ptprj,Pxn,Rac1,Rock1,S100a10,Sorbs1,Slk,Tek,Thy1,Tln1,Vegfa,Wnt4,Coro1c,Grem1,Map4k4,Thsd1,Tsc1,Ppm1f,Camsap3,Clasp2,Clasp1,Ston1,Limch1,Hrg,Dusp22,Col16a1,Rcc2,Bcr,Lims1,Bcas3,Itgb4,Fermt2,Epb41l5,Coro2b,Fam107a,BC024139,Taok2,Whamm
GO:0007052	mitotic spindle organization	FALSE	102	0.398067	0.22549	Rhoa,Smc3,Dctn1,Dync1h1,Drg1,Gnai1,Hspa1b,Kpnb1,Kif11,Kif2a,Kif4,Kifc5b,Kifc2,Map4,Mybl2,Nek2,Nudc,Nup62,Pcnt,Pkd1,Plk1,Ralbp1,Stil,Stag1,Stag2,Aurkc,Aurkb,Aurka,Tacc3,Zfp207,Cenph,Racgap1,Spast,Chek2,Hnrnpu,Pibf1,Rab11a,Psrc1,Wrap73,Bccip,Chmp4c,Spc25,Rae1,Nuf2,Khdc3,2610002M06Rik,Ndc80,Chmp1b,Cltc,Chmp2b,Dctn2,Poc1a,Abraxas1,Cep192,Ints13,Kif23,Efhc1,Tpx2,Map10,Efhc2,Ankrd53,Chmp4b,Ckap5,Gpsm2,…
GO:0007062	sister chromatid cohesion	FALSE	46	0.376833	0.217391	Axin2,Phb2,Bub1,Bub1b,Smc3,Fen1,Haspin,Mre11a,Rad21,Rb1,Stag1,Stag2,Sycp3,Tnks,Atrx,Macroh2a1,Pttg1,Fbxw7,Stag3,Naa10,Rec8,Cdca5,Hormad1,Nsmce2,Sgo2a,Hdac8,Nipbl,Sfpq,Pds5a,Esco2,Dscc1,Naa50,Sgo1,Meikin,Hormad2,Recql4,Slf1,Cdc20,Kif22,Rad51c,Smc1b,Wapl,Slf2,Sgo2b,Ddx11,Rad21l
GO:0007063	regulation of sister chromatid cohesion	FALSE	18	0.388327	0.222222	Axin2,Bub1,Fen1,Rad21,Rb1,Tnks,Atrx,Macroh2a1,Naa10,Cdca5,Nsmce2,Sgo2a,Hdac8,Sfpq,Recql4,Slf1,Wapl,Slf2
GO:0007064	mitotic sister chromatid cohesion	FALSE	22	0.399097	0.272727	Smc3,Haspin,Rad21,Rb1,Tnks,Atrx,Macroh2a1,Pttg1,Naa10,Rec8,Cdca5,Nsmce2,Nipbl,Pds5a,Dscc1,Naa50,Sgo1,Slf1,Cdc20,Smc1b,Slf2,Rad21l
GO:0007080	mitotic metaphase plate congression	FALSE	43	0.346358	0.0930233	Kpnb1,Kifc5b,Nudc,Nup62,Aurkb,Cul3,Zw10,Hnrnpu,Pibf1,Cdca8,Cdc23,Rab11a,Becn1,Psrc1,Rrs1,Chmp4c,Nuf2,2610002M06Rik,Ndc80,Chmp1b,Mis12,Cdt1,Cdca5,Chmp2b,Dctn2,Spdl1,Seh1l,Pinx1,Kif2c,Ankrd53,Chmp4b,Chmp5,Eml4,Champ1,Chmp7,Kif22,Chmp6,Eml3,Kif18a,Cenpe,Chmp1a,Ccnb1,Kif14
GO:0007088	regulation of mitotic nuclear division	FALSE	93	0.370544	0.301075	Apc,Birc5,Atm,Bmp4,Bmp7,Btc,Bub1,Bub1b,Cd28,Cdc42,Chek1,Drd3,Edn1,Edn3,Egf,Ereg,Esr1,Fgf8,Fgfr2,Hoxa13,Igf1r,Igf2,Il1a,Il1b,Insr,Lrp5,Met,Mki67,Nup62,Pdgfb,Pdgfrb,Plk1,Rad21,Rb1,Sh2b1,Sphk1,Aurkb,Tgfa,Ttk,Prap1,Zfp207,Pebp1,Cul3,Zw10,Fbxw5,Dmrt1,Cdc23,Nme6,Mad2l1,Anapc7,Pdxp,Anapc5,Anapc11,Cul7,Mad2l1bp,Khdc3,Ndc80,Fbxo5,Cdt1,Zwilch,Nsmce2,Trip13,Cdc16,Spdl1,Cep192,Epgn,Tom1l1,Xrcc3,Anapc15,Bora,…
GO:0007091	metaphase/anaphase transition of mitotic cell cycle	FALSE	50	0.370416	0.24	Apc,Birc5,Atm,Bub1,Bub1b,Cit,Plk1,Rad21,Rb1,Aurkb,Tacc3,Ttk,Prap1,Zfp207,Cdc6,Cul3,Zw10,Cdc23,Mad2l1,Anapc7,Anapc5,Nek6,Anapc11,Mad2l1bp,Khdc3,Riok2,Ndc80,Fbxo5,Cdt1,Zwilch,Nsmce2,Ube2c,Trip13,Cdc16,Spdl1,Cep192,Xrcc3,Anapc15,Tex14,Psmg2,Tpr,Kntc1,Gen1,Cdc27,Cenpe,Pcid2,Dync1li1,Ccnb1,Usp44,Hecw2
GO:0007093	mitotic cell cycle checkpoint signaling	FALSE	113	0.375921	0.256637	Apc,Birc5,Atf2,Atm,Blm,Brca1,Bub1,Bub1b,Casp2,Ccnd1,Ccng1,Cdk1,Cdkn1a,Chek1,Plk3,Hmga2,Hus1,Ier3,Mbd4,Mre11a,Msh2,Muc1,Orc1,Plk1,Pml,Rad9a,Rpa2,Rps6,Stil,Aurkb,Trex1,Trp53,Ttk,Prap1,Xpc,Zfp207,Cdc6,Ppp2r5c,Zw10,Nbn,Chek2,Foxo4,Mad2l1,Rbm38,Fzr1,Pidd1,Donson,Map3k20,Tipin,Inip,Chmp4c,Mad2l1bp,Zfp830,Khdc3,Ndc80,Cdt1,Rps27l,Zwilch,Fam122a,Mrnip,Nop53,Rpl24,Syf2,Trip13,Nabp2,Spdl1,Abraxas1,Cep192,Fo…
GO:0007094	mitotic spindle assembly checkpoint signaling	FALSE	32	0.326174	0.21875	Apc,Birc5,Atm,Bub1,Bub1b,Plk1,Aurkb,Ttk,Prap1,Zfp207,Zw10,Mad2l1,Mad2l1bp,Khdc3,Ndc80,Cdt1,Zwilch,Trip13,Spdl1,Cep192,Xrcc3,Anapc15,Tex14,Psmg2,Tpr,Kntc1,Gen1,Cenpe,Pcid2,Dync1li1,Ccnb1,Usp44
GO:0007095	mitotic G2 DNA damage checkpoint signaling	FALSE	33	0.408667	0.272727	Atm,Blm,Brca1,Ccng1,Cdk1,Cdkn1a,Chek1,Hmga2,Ier3,Mbd4,Mre11a,Plk1,Nbn,Foxo4,Fzr1,Donson,Mrnip,Nop53,Syf2,Abraxas1,Foxn3,Rint1,Dtl,Ticrr,Trim39,Cdk5rap3,Babam2,Brcc3,Taok1,Topbp1,Clspn,Taok3,Taok2
GO:0007096	regulation of exit from mitosis	FALSE	15	0.373809	0.4	Birc5,Phb2,Cdkn1b,Cdkn1c,Neurog1,Tgfb1,Zw10,Mad2l1bp,Cdca5,Ube2c,Cdc14a,Npm2,Mir124a-1,Mir124a-2,Mir124a-3
GO:0007097	nuclear migration	FALSE	22	0.461766	0.409091	Cdc42,Dctn1,Dync1h1,Ptk2,Hhex,Kif1a,Nudc,Pax6,Pcm1,Tacc3,Slc9a3r1,Dock7,Fbxw11,Syne3,Trim58,Sun2,Cdc42bpa,Tmem201,Fhod1,Syne2,Tacc1,Hook3
GO:0007098	centrosome cycle	FALSE	105	0.414393	0.266667	Cep131,Bnip2,Brca1,Brca2,Ccnf,Cdk2,Chek1,Dctn1,Gadd45a,Fes,Kat2a,Cep250,Kif11,Kif3a,Mdm1,Ppp1r12a,Nek2,Nup62,Odf2,Pcm1,Pdcd6ip,Plk1,Ranbp1,Rock2,Stil,Slc16a1,Plk4,Aurka,Uxt,Cetn1,Cetn2,Mapk8,Nubp1,Cep63,Fbxw5,Azin1,Pard6a,Xrcc2,Pard6b,Cep295nl,Haus2,Chmp4c,Sac3d1,Chordc1,2610002M06Rik,Ndc80,Chmp1b,Nde1,Pclaf,Trim37,Chmp2b,Ppp1r35,Cep85,Poc1a,Cep192,Haus5,Sgo1,Sass6,Haus7,Xrcc3,Cep72,4933427D14Rik…
GO:0007099	centriole replication	FALSE	28	0.370912	0.357143	Cdk2,Kat2a,Mdm1,Nup62,Stil,Plk4,Cetn1,Cetn2,Cep63,Cep295nl,Trim37,Ppp1r35,Cep192,Sass6,Cep72,4933427D14Rik,4933427D14Rik,Cep152,Cetn4,Spice1,Cntrob,Cenpj,Cep76,Wdr62,Deup1,Cep135,Cep44,Poc1b
GO:0007127	meiosis I	FALSE	122	0.329567	0.286885	Birc5,Atm,Bcl2l11,Brca2,Ccnb2,Ccne1,Ccne2,Cdc25b,Ddx4,Dmc1,Haspin,Hspa2,Mlh1,Mre11a,Msh5,Mybl1,Plk1,Psmc3ip,Rad21,Rad51,Rad51ap1,Rad51d,Rad54l,Aurka,Cenpx,Sycp1,Sycp3,Top2a,Top2b,Ubb,Ube2b,Zscan21,Spo11,Cep63,Pttg1,Ercc4,Dmrt1,Stag3,Slx4,Fmn2,Dnmt3l,Msh4,Rec8,Piwil2,Foxj2,Cks2,Tex12,Ndc80,Fbxo5,Hormad1,Cntd1,Sgo2a,Ing2,Trip13,Cenps,Dmrtc2,Syde1,Mus81,Syce2,Sgo1,Ndc1,Slc25a31,Psma8,Tex19.1,Syce1,M…
GO:0007129	homologous chromosome pairing at meiosis	FALSE	51	0.343972	0.294118	Ccne1,Ccne2,Dmc1,Mlh1,Mre11a,Msh5,Psmc3ip,Rad21,Sycp1,Sycp3,Ube2b,Spo11,Stag3,Msh4,Rec8,Tex12,Hormad1,Trip13,Syde1,Syce2,Ndc1,Tex19.1,Syce1,Terb2,Meiob,Syce3,1700028K03Rik,Tex11,Mael,Tex15,Ehmt2,Sirt7,Fancd2,Prdm9,Mlh3,Bag6,Brip1,Ccnb1ip1,Morc2b,Mcmdc2,Meioc,Terb1,Spata22,Zcwpw1,Kash5,Iho1,Majin,Ankrd31,Syce1l,Rad21l,Rnf212
GO:0007130	synaptonemal complex assembly	FALSE	22	0.335683	0.363636	Rad21,Sycp1,Sycp3,Spo11,Rec8,Tex12,Hormad1,Trip13,Syde1,Syce2,Syce1,Syce3,1700028K03Rik,Tex11,Tex15,Ehmt2,Mlh3,Bag6,Mcmdc2,Meioc,Syce1l,Rad21l
GO:0007131	reciprocal meiotic recombination	FALSE	52	0.312765	0.192308	Dmc1,Mlh1,Msh5,Psmc3ip,Rad51,Rad51ap1,Rad51d,Rad54l,Cenpx,Sycp1,Sycp3,Top2a,Top2b,Ube2b,Spo11,Cep63,Ercc4,Slx4,Msh4,Cntd1,Trip13,Cenps,Mus81,Tex19.1,Hsf2bp,Rmi1,Brme1,Meiob,Syce3,1700028K03Rik,Mnd1,Tex11,Shoc1,Fancm,Rad51c,Eme2,Fancd2,Prdm9,Chtf18,Ubr2,Topbp1,Brip1,Ccnb1ip1,Morc2b,Mcmdc2,Eme1,Hfm1,Gm960,Rad54b,Ankrd31,Rnf212,Rnf212b
GO:0007140	male meiotic nuclear division	FALSE	53	0.333661	0.339623	Atm,Brca2,Ddx4,Dmc1,Fanca,Hspa2,Mlh1,Mybl1,Ubb,Zscan21,Spo11,Stag3,Dnmt3l,Rec8,Fignl1,Foxj2,Suv39h2,Catsperz,Sgo2a,Ing2,Trip13,Spdya,Tex19.2,Dmrtc2,Shcbp1l,Tdrd12,Tdrkh,Slc25a31,Tex19.1,Asz1,Mei1,Hsf2bp,Brme1,Tdrd9,Meikin,Meiob,Mov10l1,Tex11,Tex14,Mael,Tex15,M1ap,Rad51c,Rspo1,Chtf18,Mlh3,Ubr2,Kif18a,Foxj3,Cyp26b1,Meioc,Sycp2,Btbd18
GO:0007141	male meiosis I	FALSE	26	0.349632	0.384615	Brca2,Ddx4,Dmc1,Hspa2,Mybl1,Ubb,Zscan21,Spo11,Dnmt3l,Rec8,Foxj2,Ing2,Trip13,Dmrtc2,Slc25a31,Mei1,Hsf2bp,Brme1,Tdrd9,Meiob,Mov10l1,Rad51c,Ubr2,Foxj3,Meioc,Btbd18
GO:0007143	female meiotic nuclear division	FALSE	40	0.319041	0.15	Atm,Ccnb2,Cdc25b,Dazl,Ereg,Hsf1,Mlh1,Plk1,Aurka,Sycp3,Top2a,Ttk,Ubb,Stag3,Ncaph2,Septin1,Fmn2,Ndc80,Mastl,Fbxo5,Spire1,Sgo2a,Washc1,Trip13,Mei1,Hsf2bp,Brme1,Meikin,Meiob,Rad51c,Ncaph,Mlh3,Washc5,Marf1,Cenpe,Spire2,Meioc,Sycp2,Trim75,Wee2
GO:0007156	homophilic cell adhesion via plasma membrane adhesion molecules	FALSE	68	0.413585	0.5	Bsg,Cdh1,Cdh15,Cdh16,Cdh17,Cdh2,Cdh3,Cdh5,Celsr1,Pcdha4,Pcdha7,Pcdha10,Dsc1,Dsc2,Dsc3,Dsg1a,Dsg2,Dsg3,Dsg4,Pcdh8,Pecam1,Nectin2,Ret,Nptn,Ceacam1,Ceacam2,Pvr,Pcdh12,Celsr2,Myot,Clstn1,Cdhr3,Mypn,Esam,Nectin4,Cdhr5,Pcdh18,Pcdh1,Pcdhgc3,Pcdhga4,Igsf9,Pcdhb6,Pcdhb8,Pcdhb14,Pcdhb18,Cadm3,Obsl1,Ptpn23,Amigo2,Celsr3,Plxnb2,Plxnb3,Cdhr1,Pcdha9,Dsg1c,Pcdh20,Dsg1b,Igfn1,Amigo1,Dchs1,Prtg,Cdh24,Fat2,Cdhr2,N…
GO:0007157	heterophilic cell-cell adhesion via plasma membrane cell adhesion molecules	FALSE	32	0.435869	0.59375	Cbln1,Cd24a,Cd6,Cdh2,Itga4,Itga5,Itgal,Lgals1,Lgals7,Lgals9,Sele,Selp,Umod,Vcam1,Ceacam9,Pvr,Cd164,Crtam,Nectin4,Mcam,Cadm3,Amigo2,Crb1,Scarf2,Amigo1,Dchs1,Colec10,Crb2,Jaml,Amigo3,Fat4,Adgrl1
GO:0007164	establishment of tissue polarity	FALSE	49	0.497381	0.591837	Abl2,Celsr1,Dab2,Dvl1,Dvl2,Dvl3,Foxf2,Fzd1,Fzd6,Hnf4a,Lrp6,Rac1,Sfrp2,Sfrp1,Trp63,Wdr1,Wnt11,Wnt9b,Wnt5a,Wnt7a,Wnt7b,Ror2,Spag6l,Nphp1,Sfrp5,Ift20,Fzd2,Med12,Dact1,Cthrc1,Plekha4,Mllt3,Fuz,Jhy,Ptk7,Sapcd2,Cplane1,Ttc8,Vangl2,Nkd1,Sec24b,Exoc5,Celsr3,Grhl3,Dchs1,Pkhd1,Fat4,Intu,Mks1
GO:0007173	epidermal growth factor receptor signaling pathway	FALSE	74	0.404679	0.432432	Abl2,Adam17,Adra2a,Akt1,Areg,Arf4,Btc,Cbl,Egf,Rhbdf1,Erbb2,Erbb3,Ereg,Esr1,Esr2,Ptk2,Fasl,Fer,Grb2,Hbegf,Mmp9,Nup62,Pde6g,Pigr,Plaur,Psen2,Ptpn11,Ptpn12,Ptprj,Rab7,Shc1,Sos1,Sox9,Tfap2a,Tgfa,Tgfb1,Vil1,Agr2,Ceacam1,Ceacam2,Vps25,Hip1r,Fbxw7,Neu3,Adgre4,Socs5,Cnot9,Socs4,Rnf115,Rnf126,Epgn,Mvb12b,Mvb12a,Wdr54,Gper1,Mvp,Pde6h,Cblc,Ccdc88a,Itga1,Braf,Shkbp1,Chmp6,Fam83b,Rassf2,Efemp1,Rhbdf2,Afap1l2,…
GO:0007176	regulation of epidermal growth factor-activated receptor activity	FALSE	20	0.438096	0.5	Adam17,Adra2a,Aplp2,Areg,Btc,Cbl,Egf,Ereg,Hbegf,Psen2,Tgfa,Vps25,Fbxw7,Socs5,Socs4,Epgn,Cblc,Chmp6,Zgpat,Gprc5a
GO:0007179	transforming growth factor beta receptor signaling pathway	FALSE	139	0.450018	0.489209	Acvrl1,Adam17,Adam9,Bmp2,Bmp8a,Bmp8b,Cav1,Cav2,Cav3,Cdh5,Cdkn1c,Cdkn2b,Cidea,Cited1,Col3a1,Col1a2,Creb1,Crebbp,Dab2,Dnm2,Eng,Ptk2,Foxh1,Fbn1,Folr1,Usp15,Gdnf,Hspa5,Hipk2,Onecut1,Hpgd,Itga3,Itgb6,Lox,Zbtb7a,Ltbp3,Smad5,Smad6,Men1,Mstn,Fam89b,Nlk,Nodal,Furin,Pml,Ppara,Ppm1a,Pxn,Ccl2,Glg1,Spi1,Ski,Stk11,Strap,Zeb1,Tdgf1,Tgfb1,Tgfb1i1,Tgfb2,Tgfb3,Tgfbr2,Thbs1,Nkx2-1,Trp53,Usp9x,Wnt1,Xbp1,Zyx,Dand5,Pi…
GO:0007187	G protein-coupled receptor signaling pathway, coupled to cyclic nucleotide second messenger	FALSE	42	0.351249	0.404762	Agtr2,Chrm1,Chrm4,Drd1,Drd4,Galr3,Gnat1,Gnat2,Hrh1,Hrh2,Htr1a,Htr1b,Htr1d,Htr2b,Htr5a,Htr5b,Htr6,Anxa1,Nos2,Olfr16,Pth1r,Vipr1,Olfr749,Fzd2,Hrh3,Chrm5,Hrh4,Olfr1102,Olfr479,Olfr748,Olfr747,Olfr746,Olfr1094,Olfr1093,Olfr509,Olfr474,Olfr472,Olfr473,Olfr63,Olfr55,Olfr239,Olfr1564
GO:0007189	adenylate cyclase-activating G protein-coupled receptor signaling pathway	FALSE	113	0.410367	0.575221	Adcy6,Adcy7,Adcy9,Adcyap1,Adm,Adora2a,Adora2b,Adra1d,Adra2a,Adra2b,Adra2c,Adrb2,Adrb3,Aplp1,Calcr,Cxcr3,Cnr2,Crhr1,Crhr2,Drd1,Drd3,Drd5,S1pr3,S1pr4,Adgre1,Fshr,Galr1,Gcg,Gcgr,Ghrh,Ghrhr,Gip,Glp1r,Gna13,Gnai2,Gnaq,Gpr12,S1pr2,Gpr65,Gpr3,Adgrg1,Htr5a,Iapp,Cxcl10,Lhcgr,Mc1r,Mc2r,Mc3r,Mc4r,Mc5r,Cxcl9,Nme2,Oprl1,Pln,Ptger1,Ptger2,Ptger3,Ptger4,Ptgfr,Ptgir,Pth,Pthlh,Pth1r,Sstr4,Tbxa2r,Tcp11,Tshr,Adgre5…
GO:0007193	adenylate cyclase-inhibiting G protein-coupled receptor signaling pathway	FALSE	48	0.481566	0.729167	Adcy6,Adra2a,Casr,Chrm1,Chrm4,Cort,Drd3,Drd4,S1pr3,Edn1,Ednra,Fshr,Gnai2,Gnat1,Gnaz,Ptgdr2,Htr1a,Htr1b,Htr1d,Htr5a,Htr5b,Insl3,Itgb3,Mtnr1a,Npr3,Npy2r,Oprd1,Oprk1,Oprl1,P2ry1,Psap,Rgs2,Sstr2,Sstr5,Prmt5,Gabbr1,Psapl1,Hrh3,Ric8a,Grm6,Rxfp2,Flna,Pde2a,Pde2a,Npb,Chrm5,Hrh4,Ffar3
GO:0007200	phospholipase C-activating G protein-coupled receptor signaling pathway	FALSE	81	0.384016	0.493827	Adra1d,Adra2a,Agtr1a,Agtr1b,Bicd1,C3ar1,C5ar1,Casr,Cckbr,Cxcr2,Crhr1,Drd1,Drd3,Edn1,Ednra,Esr1,F2,F2r,F2rl1,F2rl2,F2rl3,Fpr2,Fpr-rs3,Fpr-rs4,Fpr1,Fpr3,Fshr,Galr2,Gna11,Gna14,Gna15,Gnaq,Gnb1,Gpr65,Cmklr1,Gpr27,Gpr33,Nmur1,Grpr,Hcrt,Htr2b,Lhcgr,Npr3,Oprd1,Oprk1,Oprl1,P2ry1,P2ry2,Plcb2,Plcd1,Ptger3,Pth1r,Tgm2,Trhr,Slc9a3r1,Gpr35,Gng13,Lpar3,Lpar6,Lpar4,P2ry10,Ffar4,Gpr18,Trhr2,Gpr139,P2ry10b,Gpr174,…
GO:0007202	activation of phospholipase C activity	FALSE	18	0.269231	0.111111	Ang,Ang3,Ang2,Phb2,Cd86,Ms4a2,Gnaq,Nmur1,Htr2b,Itk,Phb,Pth,Sele,Txk,Avpr1b,Ang4,Gpr55,Ang6
GO:0007205	protein kinase C-activating G protein-coupled receptor signaling pathway	FALSE	18	0.432963	0.611111	Adora2a,Bdkrb1,Cish,Crhr2,Dgka,Edn1,Edn2,Ednra,F2r,Ms4a2,Hcrt,Htr1b,Htr2b,Il2,Pick1,Dgkq,Dgkd,Dgki
GO:0007212	dopamine receptor signaling pathway	FALSE	23	0.424347	0.565217	Adcy6,Cav2,Drd1,Drd3,Drd4,Drd5,Gna11,Gna14,Gna15,Gnao1,Gnaq,Gnb5,Htt,Nsg1,Ptger1,Slc9a3r1,Prmt5,Ncstn,Vps35,Caly,Taar1,Klf16,Flna
GO:0007215	glutamate receptor signaling pathway	FALSE	21	0.560163	0.666667	Cdk5r1,Cln3,Fmr1,Fyn,Gnaq,Grin1,Grin2d,Trpm1,Prnp,Cx3cl1,Sstr1,Ncstn,Cpeb4,Grm2,Grm3,Grm6,Necab2,Grin3b,Grid2ip,Frrs1l,Unc13a
GO:0007218	neuropeptide signaling pathway	FALSE	69	0.447888	0.608696	Adcyap1,Agrp,Cort,Crcp,Crhr1,Ecel1,Galr1,Galr2,Galr3,Gpr83,Glp1r,Glra4,Glrb,Ptgdr2,Nmur1,Hcrt,Ltb4r1,Pnoc,Nppb,Ntsr1,Oprd1,Oprk1,Oprl1,Pdyn,Pomc,Ppy,Rela,Scg5,Sstr1,Sstr2,Sstr3,Sstr4,Sstr5,Sort1,Tyro3,Ucn,Prok2,Npff,Nmu,Ltb4r2,Cysltr1,Npvf,Nmb,Cysltr2,Rapgef2,Gpr165,Ecrg4,Gpr84,Ucn3,Kiss1r,Pth2,Mchr1,Npb,Nmur2,Pyy,Uts2r,Grp,Npbwr1,Qrfp,Gpr149,Hcrtr1,Nppa,Galp,Rxfp3,Gpr1,Rxfp4,Gipr,Nms,Nps
GO:0007219	Notch signaling pathway	FALSE	141	0.438618	0.553191	Adam10,Adam17,Cfd,Angpt4,Agxt,Anxa4,Atoh1,Neurod4,Bmp2,Bmp7,Cbfa2t2,Cdk6,Cdkn1b,Cebpa,Dll1,Dll3,Dlx1,Dlx2,S1pr3,Epn1,Epn2,Etv2,Foxc2,Dtx1,Gata2,Gata5,Gsx2,Hes1,Hes3,Hey1,Hey2,Hhex,Foxa1,Foxa2,Onecut1,Hoxd3,Hp,Il17a,Il2ra,Il6st,Itgb1bp1,Jag1,Jag2,Kcna5,Krt19,Lfng,Llgl1,Zbtb7a,Ascl1,Mesp1,Mesp2,Foxc1,Mfng,Mmp14,Notch1,Notch2,Notch3,Notch4,Ccn3,Numb,Pln,Psen2,Ptp4a3,Rfng,Rps19,Nr1h4,Sel1l,Six1,Snai2…
GO:0007224	smoothened signaling pathway	FALSE	119	0.467095	0.537815	Cd3e,Chrd,Dhh,Ext1,Fgfr2,Fkbp8,Gas1,Gli1,Gli2,Rack1,Hes1,Foxf1,Hhip,Hipk1,Hipk2,Foxa1,Foxa2,Ndst1,Ihh,Kif3a,Kif7,Mgrn1,Septin2,Septin2,Nkx2-2,Nkx6-1,Nog,Nsdhl,Pax6,Enpp1,Pdx1,Prkacb,Prrx1,Ptch2,Rab23,Rab34,Rb1,Prrx2,Sfrp1,Shh,Shox2,Stil,Sall3,Ro60,Tgfbr2,Wnt10b,Wnt7b,Sufu,Ror2,B9d1,Fbxl17,Ift20,Arl6,Arl3,Tubd1,Scube2,Sall1,Evc,Ttc23,Ift27,Herc4,Pdcl,Tctn3,Ift172,Cfap410,Tctn2,Arl13b,Ift80,Ssna1,E…
GO:0007229	integrin-mediated signaling pathway	FALSE	74	0.377182	0.432432	Adam15,Apoa1,Rhoa,Cdc42,Cdh17,Col3a1,Dab2,Emp2,Ptk2,Fcer1g,Fgr,Ilk,Itga2,Itga2b,Itga3,Itga4,Itga5,Itga7,Itgae,Itgal,Itgam,Itgax,Itgb1bp1,Itgb2,Itgb2l,Itgb3,Itgb6,Itgb7,Lama3,Lama5,Lat,Loxl3,Madcam1,Ptn,Ptpn11,Ptpra,Pxn,Sema7a,Syk,Tec,Thy1,Timp1,Tln1,Cd40lg,Txk,Tyrobp,Vav1,Zyx,Fyb,Cul3,Tspan32,Fut8,Plek,Cd177,Mpig6b,Fermt3,Rcc2,Itga1,Lims1,Slc2a10,Flna,Itgb4,Lypd11,Itga10,Fermt2,Lims2,Arhgap35,Lyp…
GO:0007250	activation of NF-kappaB-inducing kinase activity	FALSE	15	0.412491	0.533333	Chil1,Ikbkg,Irak1,Mas1,Tlr1,Tlr4,Traf2,Traf4,Traf6,Card10,Cops8,Zfp91,Tirap,Malt1,Tnfsf15
GO:0007254	JNK cascade	FALSE	137	0.415762	0.467153	Ager,Akt1,Atf2,Casr,Rb1cc1,Cdc42,Crk,Dab2,Daxx,Gadd45a,Edar,F2rl1,Ptk2,Fcgr2b,Fgf15,Flt4,Gstp2,Gstp1,Hdac3,Hipk2,Hipk3,Hmgb1,Hras,Dnaja1,Igf1r,Il1a,Il1b,Irak1,Il3,Itch,Mdfic,Lmnb1,Ltbr,Mdfi,Men1,Mmp8,Gadd45b,Myd88,Naip1,Naip2,Naip5,Naip6,Per1,Serpinf2,Ccl21a,Mapk8ip1,Ptger4,Ptpn22,Ripk1,Ncor1,Sfrp2,Sfrp1,Sfrp4,Tlr4,Tnf,Cd27,Tnfsf11,Tpbpa,Traf1,Traf2,Traf4,Traf5,Traf6,Trp73,Wnt5a,Wnt7a,Wnt7b,Gadd4…
GO:0007260	tyrosine phosphorylation of STAT protein	FALSE	60	0.305581	0.35	Cav1,Socs3,Socs1,Cntf,Crlf1,Csf2,Ctf1,Epo,Fer,Fyn,Gh,Hcls1,Hes1,Hnf4a,Hpx,Hsf1,Ifng,Il12a,Il12b,Il13,Il15,Il2,Il3,Il4,Il6,Il6ra,Il6st,Irf1,Isl1,Jak1,Jak3,Lck,Lep,Lif,Sh2b3,Osm,Pecam1,Cnot7,Ptger4,Ccl5,Ptk6,Tnfrsf18,Tnfrsf1a,Cd40,Il22,Pibf1,Tslp,Clcf1,Il21,Traf3ip1,Snhg20,Parp9,Il23a,Il24,Arl2bp,Ggnbp2,Il22ra2,Tnfsf18,Ctf2,Parp14
GO:0007263	nitric oxide mediated signal transduction	FALSE	15	0.42694	0.6	Cbs,Cd36,Neurod1,Nos2,Nos3,Npy2r,Pdx1,Rasd1,Rln1,Spink1,Thbs1,Vegfa,Pde2a,Pde2a,Mafa
GO:0007266	Rho protein signal transduction	FALSE	92	0.40722	0.478261	Abl2,Agtr1a,Agtr1b,Apoa1,Apoc3,Rhoa,Arhgdib,Cdc42,Cdh2,Celsr1,Col3a1,Col1a2,Ednra,F2r,F2rl1,F2rl2,F2rl3,Flot1,Gna13,Pdpn,Gpr65,Adgrg1,Itga3,F11r,Arhgef2,Mcf2l,Met,Myoc,Ngfr,Pdgfrb,Pecam1,Pth,Rasgrf1,Ralbp1,Rock1,Rock2,Rtkn,Tnfaip1,Was,Synj2bp,Cul3,Lpar2,Rhog,Net1,Cdc42ep4,Hacd3,Cdc42se1,Cdc42ep5,Gpr35,Lpar6,Nradd,Eps8l1,Cavin4,Synpo2l,Arhgef12,Rasip1,Shtn1,Cdc42se2,Ripor1,Ccdc125,Tax1bp3,Lpar4,P2…
GO:0007269	neurotransmitter secretion	FALSE	107	0.545906	0.635514	Asic1,Chrna4,Chrna6,Chrnb2,Adora2a,Adora2b,Adra2a,Adrb2,Apba2,Atp2a2,Bcl2l1,Cask,Ctbp2,Doc2a,Doc2b,Drd1,Drd4,Dvl1,Edn3,Stx2,Fmr1,Ncs1,Slc6a9,Grik5,Hcrt,Htr1a,Htr1b,Htr6,Myo6,Nf1,Ngf,Nrxn2,P2rx1,P2rx7,P2ry1,P2ry2,Pak1,Pfn2,Prkca,Septin5,Ppt1,Cyth1,Ptger4,Rab3a,Snapin,Snap91,Snca,Sncg,Sphk1,Stx4a,Stxbp2,Syn1,Syt4,Tacr2,Lin7c,Wnt7a,Xbp1,Slc30a1,Bace1,Git2,Prkn,Syt7,Syt8,Stx1b,Gsk3b,Pnkd,P2ry4,Doc2g,…
GO:0007271	synaptic transmission, cholinergic	FALSE	17	0.379123	0.588235	Chrna4,Chrnb1,Chrnb2,Adora2a,Camk2b,Htr6,Ifng,Ngfr,Musk,Rapsn,Tacr2,Uts2,Chrnb3,Chrna3,Chrna5,Chrna2,Chrna10
GO:0007272	ensheathment of neurons	FALSE	111	0.443406	0.36036	Adam22,Akt1,Akt2,Abcd1,Atrn,Cdh2,Cxcr4,Cst7,Ctsc,Dag1,Dlg1,Egr2,Eif2b4,Epb41l3,Erbb2,Ercc2,Lpin1,Fyn,Galc,Gpc1,Hexa,Hgf,Ifng,Ilk,Itgax,Mpz,Myo5a,Myoc,Nab1,Nab2,Nf1,Ngfr,Ntf3,Omg,Enpp1,Pou3f2,Prx,Psap,Pten,Ptn,Rara,Rarg,Reg2,Rxra,Rxrb,Rxrg,Cyfip1,Ski,Sod1,Tgfb1,Tg,Tnfrsf1b,Xk,Zpr1,Kel,Tlr2,Abcd2,Rnf10,Olig2,B4galt6,Ncstn,Tsc1,Acer3,Ormdl3,2700046G09Rik,Slc25a46,Cmtm8,Tppp,Tymp,Ckap5,Pard3,Nsun5,Fi…
GO:0007274	neuromuscular synaptic transmission	FALSE	20	0.437217	0.7	Chrna1,Chrnb1,Chrnb2,Cd24a,Chat,Chrm1,Egr3,Kif1b,Ntf3,Rab3a,Rapsn,Chrnb4,Chrna3,Erc1,Fchsd2,P2rx3,Mylk2,P2rx2,Stac3,Fchsd1
GO:0007288	sperm axoneme assembly	FALSE	27	0.471241	0.62963	Cep131,Mns1,Ube2b,Spag6l,Spag16,Bbs2,Cfap206,Iqcg,Tbc1d21,Cfap97d1,Meig1,Tpgs1,Dnah1,Cfap44,Armc2,Cfap157,Ttc12,Cfap65,Fsip2,Ttll1,Ttll5,Spef2,Drc7,Cfap58,Spag6,Cfap47,Cfap43
GO:0007289	spermatid nucleus differentiation	FALSE	26	0.326643	0.192308	Fshr,Mfsd14a,Agfg1,Nectin2,Sycp1,Sycp3,Tnp1,Tnp2,Xlr,Piwil1,H2al2a,Pygo2,H1f7,3830403N18Rik,Dmrtc2,Pygo1,1700013H16Rik,Tssk6,Selenof,Gopc,Hmgb2,Psme4,Tmf1,Tbpl1,H2bc1,Slx
GO:0007292	female gamete generation	FALSE	137	0.3562	0.350365	Adamts1,Afp,Amh,Atm,Bnc1,Brca2,Aspm,Ccnb2,Cdc25b,Dazl,Dmc1,Edn1,Edn2,Ednra,Ercc1,Ereg,Fosl1,Gdf9,H3f3a,H3f3b,Hsf1,Ihh,Inhbb,Insl3,Lep,Magoh,Mdk,Mlh1,Msh5,Nos3,Nppc,Nobox,Sebox,Pla2g4a,Plat,Plau,Plk1,Ptgs2,Ptn,Ptx3,Rps6,Sos1,Aurkc,Aurka,Stra8,Sycp3,Top2a,Ttk,Ubb,Wnt4,Zscan21,Zp3,Figla,Cntrl,Spo11,Dmrt1,Stag3,Ncaph2,Ybx2,Ddx20,Diaph2,Septin1,Fmn2,Msh4,Mettl3,Adrm1,Rec8,Piwil2,Mcm8,Zfp830,Ndc80,Mast…
GO:0007338	single fertilization	FALSE	138	0.336685	0.224638	Acr,Adam2,Adam3,Adam5,Aldoa,Ap3b1,Arsa,Camk2b,Cast,Cct2,Cct6a,Ovgp1,Clgn,Crkl,Adam18,Adam24,Stx2,Folr1,Folr2,B4galt1,Glrb,H3f3a,H3f3b,Hoxa10,Hoxa11,Hoxa9,Hoxd10,Hoxd11,Hoxd9,Hspa1l,Hspa1b,Irag2,Smcp,Pcsk4,Pkdrej,Plat,Plcd4,Ppp3r2,Rab3a,Spa17,Spam1,Spink1,Snu13,T,Tarbp2,Tcp1,Tnp2,Tpst2,Trpc2,Ube3a,Vdac2,Wt1,Zan,Zp1,Zp2,Zp3,Zp3r,Nlrp5,Gnpda1,Prnd,Pla2g10,Foxl2,Spag1,Trim36,Dkkl1,Umodl1,Zpbp,Syt8,Te…
GO:0007339	binding of sperm to zona pellucida	FALSE	48	0.312609	0.229167	Acr,Adam2,Adam3,Adam5,Aldoa,Arsa,Cct2,Cct6a,Ovgp1,Clgn,Adam18,B4galt1,Hspa1l,Hspa1b,Smcp,Pcsk4,Spa17,Tcp1,Tnp2,Vdac2,Zan,Zp1,Zp2,Zp3,Zp3r,Zpbp,Tex101,Fetub,Atp8b3,Glipr1l2,Prss37,Glipr1l1,Zpbp2,Prss55,Ubap2l,Pmis2,Tmprss12,Slxl1,Ly6k,Crisp4,Aldoart2,H1f6,Astl,Adam1b,Adam1a,Adam32,Aldoart1,Glipr1l3
GO:0007340	acrosome reaction	FALSE	31	0.376374	0.258065	Acr,Stx2,B4galt1,Glrb,Pcsk4,Pkdrej,Plcd4,Rab3a,Spink1,Tnp2,Trpc2,Zp3,Gnpda1,Prnd,Pla2g10,Trim36,Syt8,Cacna1h,Spesp1,Prss37,Eqtn,Iftap,Iqcf3,Iqcf3,Iqcf1,Crisp4,Fam170b,Hyal3,Ccdc87,Plb1,Spink13
GO:0007342	fusion of sperm to egg plasma membrane involved in single fertilization	FALSE	18	0.270454	0.111111	Folr1,Folr2,Spam1,Tpst2,Izumo1r,Spesp1,Eqtn,Lyzl4,Lyzl6,Izumo1,Hyal5,Spaca3,Llcfc1,Spata46,4930451I11Rik,Catsper1,Adam1a,Tmem95
GO:0007350	blastoderm segmentation	FALSE	22	0.459258	0.727273	Bmp4,Chrd,Ednra,Fzd5,Neurog1,Nog,Sema3f,Six1,Tbx3,Tcf7l1,Tdgf1,Wnt5a,Wt1,Nckap1,Tdrkh,Tdrd1,Tdrd7,Pld6,Tdrd6,Tifab,Tdrd5,Tasor
GO:0007351	tripartite regional subdivision	FALSE	16	0.434232	0.6875	Fzd5,Neurog1,Tbx3,Tcf7l1,Tdgf1,Wnt5a,Wt1,Nckap1,Tdrkh,Tdrd1,Tdrd7,Pld6,Tdrd6,Tifab,Tdrd5,Tasor
GO:0007368	determination of left/right symmetry	FALSE	103	0.392187	0.320388	Acvr2b,Ap1b1,Nkx3-2,Cer1,Cfc1,Dll1,Lefty1,Eng,Foxh1,Fgf8,Folr1,Gata4,Hand1,Hand2,Foxj1,Foxf1,Hif1a,Ihh,Kif3a,Lbx1,Lrp6,Mesp1,Nkx2-5,Nodal,Notch1,Notch2,Pitx2,Aldh1a2,Rfx3,Shh,Stil,Sox17,Srf,T,Tbx1,Tbx2,Tbx3,Tbx6,Tdgf1,Tgfbr2,Tgif1,Wnt3a,Wnt5a,Zic2,Zic3,Aplnr,Dand5,Sufu,Ccdc39,Lrrc6,Tmed2,Tbx20,Asb2,Alg5,Tmem107,Ift172,Dnaaf4,Arl13b,Dnaaf1,Disp1,Dnai1,Nat8f5,Pierce1,Daw1,Enkur,Cfap52,Cfap45,Ccdc10…
GO:0007369	gastrulation	FALSE	146	0.400305	0.410959	Macf1,Adipoq,Acvr2b,Apoa1,Bmp4,Bmp7,Bmpr1a,Bmpr2,Cer1,Cfc1,Chrd,Col12a1,Col5a1,Col5a2,Dag1,Dkk1,Dusp2,Dvl1,Dvl2,Lefty1,Elf5,Eomes,Epha2,Etv2,Ext1,Fgf8,Foxc2,Fzd7,Gata4,Gata6,Gdf3,Rack1,Gpi1,Hand1,Htt,Foxf1,Hhex,Hira,Hmga2,Foxa2,Hnf4a,Hoxa11,Il10,Il1rn,Itga5,Klf4,Ldb1,Lhx1,Lrp5,Lrp6,Mesp1,Mesp2,Foxc1,Nodal,Nog,Nsd1,Otx2,Pax2,Pou5f1,Prkar1a,Dusp1,Rps6,Scx,Sfrp2,Exoc4,Sfrp1,Six2,Snai1,Sox17,Sox2,Sox…
GO:0007379	segment specification	FALSE	18	0.491551	0.722222	Bmp4,Chrd,Dll1,Dvl2,Ednra,Hoxa2,Irx1,Irx2,Irx3,Mafb,Meox1,Meox2,Mtf2,Nog,Six1,Osr1,Msgn1,Mllt3
GO:0007398	ectoderm development	FALSE	16	0.470126	0.625	Bmpr1a,Elf5,Erf,Fzd7,Foxa2,Lhx1,Pou5f1,Shh,Tpt1,Zbtb17,Ets2,Sall1,L3mbtl2,Vps52,Epb41l5,Grhl3
GO:0007405	neuroblast proliferation	FALSE	49	0.456381	0.632653	Neurod4,Aspm,Cd24a,Dct,Fgfr2,Fzd9,Gh,Foxg1,Hhip,Hif1a,Arhgef2,Lrp6,Ascl1,Nf1,Notch1,Numb,Numbl,Otp,Pax6,Prl2c2,Ptn,Rab10,Bex1,Cx3cl1,Shh,Six3,Sox2,Tead3,Tgfb1,Trp53,Vax1,Vegfa,Vegfc,Wnt3a,Mapk8,Racgap1,Nde1,Dock7,Akna,Plxnb2,Zzef1,Acsl6,Kctd11,Wdr62,Dmrta2,Disc1,Smo,Zfp335,Tafa3
GO:0007416	synapse assembly	TRUE	109	0.532822	0.587156	Ache,Chrnb2,Adnp,Arf6,Bsn,Cbln1,Cbln2,Cdh1,Cdh2,Cdk5,Cel,Crkl,Dbnl,Dkk1,Dvl1,Efnb1,Ephb3,Ptk2,Fzd1,Fzd5,Gabra1,Gja10,Gpc4,Grin1,Mapt,Myo6,Nrxn2,Musk,Ntrk1,Numb,Oxtr,Pdgfb,Pik3r1,Prkca,Pten,Ptprs,Rab17,Nptn,Sema4a,St8sia2,Six1,Six4,Snca,Thbs2,Tpbg,Wnt3a,Wnt5a,Wnt7a,Tlr2,Adgre5,Xlr4b,Stau2,Sdcbp,Gsk3b,Ghrl,Vps35,Clstn1,Zdhhc12,Slc25a46,Plxnd1,Srpx2,Vstm5,Ube2v2,Setd5,Slitrk5,Adgrf1,Lrfn1,Pcdhb16,Ob…
GO:0007422	peripheral nervous system development	FALSE	48	0.432628	0.416667	Adam22,Akt1,Akt2,Aldh3a2,Artn,Bag1,Cdk5,Cldn1,Dag1,Egr2,Egr3,Erbb2,Erbb3,Gdnf,Gpc1,Hand2,Hoxd10,Hoxd9,Ilk,Isl1,Lamb2,Myoc,Nab1,Nab2,Nf1,Ngf,Nhlh2,Ntf3,Osm,Pou3f2,Pou4f1,Prx,Rela,Ski,Sod1,Slc5a3,Heyl,Med12,Slc25a46,Ntf5,Pard3,Dicer1,Itgb4,Adgrg6,Sh3tc2,Adgrb2,Ncmap,Lgi4
GO:0007431	salivary gland development	FALSE	32	0.442064	0.625	Bmp7,Ctnnd1,Cdh1,Clcn2,Dag1,Edar,Fgf7,Fgf8,Fgfr2,Hgf,Il6,Lama5,Met,Nfib,Nkx3-1,Pax6,Pdgfa,Pdgfb,Plxna1,Polb,Shh,Snai2,Tgm2,Tnf,Xbp1,Ntn4,Twsg1,Plxnd1,Esrp2,Tfcp2l1,Esrp1,Btbd7
GO:0007435	salivary gland morphogenesis	FALSE	29	0.4467	0.62069	Bmp7,Ctnnd1,Cdh1,Dag1,Edar,Fgf7,Fgf8,Fgfr2,Hgf,Il6,Lama5,Met,Nfib,Nkx3-1,Pax6,Pdgfa,Pdgfb,Plxna1,Polb,Shh,Snai2,Tgm2,Tnf,Ntn4,Twsg1,Plxnd1,Esrp2,Esrp1,Btbd7
GO:0007492	endoderm development	FALSE	64	0.388532	0.46875	Angpt2,Angpt4,Arc,Bmp4,Bmpr1a,Zfp36l1,Cfc1,Col12a1,Col5a1,Col5a2,Dab2,Dkk1,Dusp2,Eomes,Ext1,Fgf8,Gata4,Gata6,Gdf1,Gdf1,Gdf3,Hhex,Hmga2,Foxa2,Onecut1,Itga5,Ldb1,Lhx1,Mesp1,Nkx2-5,Nodal,Nog,Notch1,Otx2,Pax9,Pou5f1,Pthlh,Dusp1,Sox17,Sox2,Sox7,Wnt8a,Hnf1b,Tgfb1,Nkx2-1,Macroh2a1,Mixl1,Nckap1,Paf1,Med12,Hsbp1,Nanog,Rtf1,Ankrd17,Pelo,Bptf,Cdc73,Tnrc6c,Epb41l5,Leo1,Setd2,Dusp5,Dusp4,Hdac1
GO:0007498	mesoderm development	FALSE	98	0.403569	0.44898	Macf1,Acvr1b,Acvr2b,Bmp4,Bmp7,Bmpr1a,Bmpr2,Zfp36l1,Cer1,Chrd,Dkk1,Dll3,Eomes,Epha2,Etv2,Ext1,Foxh1,Fgf8,Foxc2,Gdf1,Gdf1,Gdf3,Gpi1,Hand1,Htt,Foxf1,Hmga2,Foxa2,Hoxa11,Irx3,Ldb1,Lhx1,Lhx2,Mesp1,Mesp2,Foxc1,Nodal,Nog,Otx2,Ovol1,Pax2,Pou4f1,Pou5f1,Ppp2ca,Prkar1a,Scx,Sfrp2,Exoc4,Shh,Six2,Snai1,Srf,T,Tal1,Tbx1,Tbx3,Tbx6,Hnf1a,Tcf15,Tcf7l1,Tead2,Tlx2,Trp63,Kdm6a,Vegfa,Wnt11,Wnt3,Wnt3a,Wnt5a,Yap1,Zic2,Dan…
GO:0007520	myoblast fusion	FALSE	41	0.380366	0.414634	Cacna1s,Casp1,Cav3,Cd53,Cd81,Cflar,Dyrk1b,Ehd1,Flot1,Flt3l,Cxcl10,Il4,Il4ra,Ins2,Cxcl9,Myod1,Myog,Neo1,Nfatc2,Ntn3,Pitx2,Ptgfrn,Ccl8,Wnt1,Adamts5,Gdf15,Mapk14,Tnfsf14,Nphs1,Gsk3b,Mymk,Scgb3a1,Syna,Il36g,Myof,Adamts15,Synb,Ehd2,Tmem182,Mymx,Fer1l5
GO:0007528	neuromuscular junction development	FALSE	33	0.473828	0.575758	Chrna1,Cacna1s,Cacnb1,Cacnb3,Chat,Col4a5,Crkl,Dctn1,Dvl1,Erbb2,F2r,Fgfr2,Fzd9,Ky,Lamb2,Nedd4,Musk,Pak1,Ptn,Sorbs1,Six1,Six4,Tnc,Gsk3b,Rer1,Mesd,Spg11,Lrp4,Dok7,P2rx2,Gphn,Unc13a,Colq
GO:0007530	sex determination	FALSE	24	0.348699	0.375	Nr0b1,Amh,Dhh,Gnrh1,Igf1r,Insr,Ptgdr,Six4,Sox3,Sox9,Tcf21,Sry,Wnt4,Wt1,Sf1,Insrr,Nr5a1,Foxl2,Dmrt1,Slxl1,Tmem184a,Rsl1,Sly,Slx
GO:0007549	dosage compensation	FALSE	33	0.363034	0.151515	Brca1,Ctcf,Hcfc1,Jarid2,Msl3,Upf1,Eif1,Tsix,Zfy2,Macroh2a1,Exosc10,Hnrnpu,Mcrs1,Suz12,Mettl3,Kat8,Pcgf3,Jpx,Msl1,Smchd1,Kansl1,Msl2,Ftx,Ogt,Rbm15b,Wdr5,Xist,Phf20,Rbm15,Ythdc1,Lrif1,Prdm14,Macroh2a2
GO:0007565	female pregnancy	FALSE	142	0.347581	0.302817	Pzp,Acvr1b,Adra2a,Adra2b,Adra2c,Akt1,Prdx3,Arhgdib,Prdm1,Bmpr2,Calr,Cbs,Cdh1,Comt,Crh,Crhbp,Ctsb,Prl8a2,Emp2,Stx2,Epn1,Epo,Epor,Esr1,Fut7,Grn,H2-Q2,H2-Q7,H3f3b,Mst1,Hmx3,Hpgd,Hsd11b2,Hsf1,Il11ra1,Acod1,Cuzd1,Klf9,Kpna6,Lamb1,Lgals9,Lif,Men1,Mmp12,Mmp2,Mmp9,Mug1,Nodal,Oxtr,Prl3d1,Prl3b1,Pla2g4a,Prl2c2,Prl2c3,Prl7d1,Prl,Prl4a1,Prl6a1,Prl8a6,Prl7a1,Prl7a2,Ptgis,Ptgs2,Ptn,Polr1b,Rxra,Rxrb,Sod1,Sp1,St…
GO:0007566	embryo implantation	FALSE	62	0.348215	0.306452	Pzp,Acvr1b,Arhgdib,Calr,Cdh1,Emp2,Stx2,Epo,Fut7,Grn,H2-Q7,H3f3b,Mst1,Hmx3,Il11ra1,Acod1,Klf9,Lamb1,Lif,Mmp12,Mmp2,Mmp9,Mug1,Nodal,Ptgis,Ptgs2,Polr1b,Rxra,Sod1,Tead4,Trim28,Timp1,Vegfa,Nlrp5,Smurf2,Ooep,Tppp3,A1cf,Ube2q1,Syde1,Vmp1,Arid1a,Prss28,Prss29,Itgb4,Ythdf3,Ago2,Ggn,Prdm14,Mir20a,Mir143,Mir26a-1,Mirlet7a-1,Mirlet7b,Mirlet7c-1,Mirlet7d,Ubtfl1,Zscan4b,Mir26a-2,Mirlet7a-2,Mirlet7c-2,Apela
GO:0007568	aging	FALSE	64	0.397428	0.375	Adra1d,Agtr1a,Agtr1b,Alpl,Akt1,Apex1,Cd68,Cdkn1c,Cdkn2a,Comp,Coq7,Cyp27b1,Edn1,Ednra,Eif2s1,Ercc1,Ercc2,Gna11,Gna13,Gnao1,Gnaq,Grb2,Hyal2,Kl,Krt14,Krt16,Mmp2,Mmp9,Ogg1,Pax5,Enpp1,Polg,Shc1,Sin3a,Sod1,Terc,Trp63,Tsc2,Capn10,Avpr1b,Mapk1,Mapk3,Nr5a1,Cln8,Serp1,Avpr1a,Cisd2,Krtap4-6,Ctc1,Krtap4-13,Arhgef12,Krt25,Ifi27l2a,Fbxo4,Msra,Sec63,Eif2b5,Rnf165,Lncpint,Helt,Acmsd,Norad,Ndufs6,Gsk3a
GO:0007584	response to nutrient	FALSE	57	0.403443	0.473684	Ada,Adsl,Ahcyl,Alpl,Arsb,Arsa,Serpinc1,Bche,Bglap3,Bglap,Bglap2,Cbs,Cd3e,Cdkn2b,Cdkn2d,Cyp24a1,Cyp27b1,Fes,Folr1,Pdia3,Foxa2,Lpl,Lrp6,Alad,Mapt,Ncoa1,Pdk2,Enpp1,Pemt,Pim1,Eif2ak2,Rbp1,Rxra,Nr1h4,Slc16a1,Snai2,Srf,Usf1,Usf2,Vdr,Xbp1,Slc27a4,Postn,Cubn,Snw1,Dcps,Kynu,Ndor1,Ndor1,Aacs,Suox,Lct,Kank2,Ahcy,Scd4,Serpina7,Mn1
GO:0007585	respiratory gaseous exchange by respiratory system	FALSE	50	0.488553	0.64	Chrna4,Adh5,Adrb2,Ap3b1,Phox2a,Ecel1,Edn1,Ednra,Flt4,Gls,Grin1,Gsx2,Hoxa5,Ndst1,Jag2,Mafb,Man1a2,Ndufs4,Ntsr1,Phox2b,Rab3a,Sftpb,Sftpd,Tcf15,Tnnc1,Traf4,Kdm6a,Ywhaz,Zfand5,Fto,Tlx3,Spag6l,Mtg2,Fut8,Slc5a3,Tas2r108,Spag16,Odad4,Selenon,Stard7,Hps1,Mtg1,Nlgn2,Cfap221,Nlgn3,Pask,Ttll1,Spef2,Nek10,Cfap43
GO:0007586	digestion	FALSE	116	0.375676	0.448276	Aco1,Apoa1,Apoa2,Apoa4,Aqp1,Aqp5,Arx,Cckar,Cckbr,Cd36,Cel,Chrm1,Copa,Crh,Crhr2,Cyp8b1,Dgat1,Drd3,Fabp2,Fabp1,Hrh2,Il17a,F11r,Kcnn4,Kcnq1,Ldlr,Lep,Muc13,Mdk,Mmp13,Muc2,Neurod1,Neurog1,Npr3,Oprk1,Oprl1,Oxtr,Abcb1a,Ptger1,Ptger3,Sct,Slc22a5,Slc5a1,Sox9,Scarb1,Strap,Tff1,Tff2,Tff3,Tlr4,Trpc1,Prss2,Ucn,Ugcg,Nr1h3,Nr1h2,Prap1,Vamp8,Vdr,Vil1,Ezr,Abcg5,Hip1r,Stk39,Asah2,Cyp39a1,Nmu,Slc22a21,Ghrl,Ireb2,Ap…
GO:0007588	excretion	FALSE	41	0.37898	0.585366	Ace,Chrnb2,Adora2a,Adra1d,Agtr2,Avpr2,Cln3,Comt,Crhr2,Cyp2j5,Drd3,Edn1,Gnai2,Anpep,Mdk,Nppb,Slc22a6,Psap,Ptger3,Ptger4,Stc1,Umod,Uts2,Slc9a3r1,Abcg3,Abcg5,Corin,Avpr1a,Nphs1,Abcg8,Grhpr,Chrnb4,Nr3c2,Chrna3,Atp6v1b1,Atp6v0a4,Trpv1,Uts2r,Mllt6,Slc5a2,Spx
GO:0007589	body fluid secretion	FALSE	88	0.321052	0.306818	Ada,Adora3,Alox12b,Aprt,Aqp1,Aqp5,Atp7b,Anxa2,Cav1,Cckar,Ccnd1,Cdo1,Cel,Chrm1,Copa,Creb1,Csn2,Csn3,Cyba,Prl8a2,Edn1,Ghrhr,Guca2b,Hif1a,Kcnn4,Mmp13,Neurog1,Npr3,Oprk1,P2ry2,Enpp1,Prl3d1,Prl3b1,Prl2c2,Prl2c3,Prl7d1,Prl,Prl4a1,Prl6a1,Prl8a6,Prl7a1,Prl7a2,Ptger4,Scnn1b,Sct,Stat5a,Trp73,Trpc1,Ucn,Nr1h3,Nr1h2,Usf2,Vamp8,Vdr,Vegfa,Xbp1,Xdh,Zbtb7b,Agr2,Prl3c1,Prl5a1,Stk39,Celsr2,Prl2a1,Foxb1,Prl2b1,Prl3a…
GO:0007595	lactation	FALSE	46	0.273158	0.195652	Aprt,Atp7b,Cav1,Ccnd1,Cdo1,Creb1,Csn2,Csn3,Prl8a2,Ghrhr,Hif1a,Prl3d1,Prl3b1,Prl2c2,Prl2c3,Prl7d1,Prl,Prl4a1,Prl6a1,Prl8a6,Prl7a1,Prl7a2,Stat5a,Usf2,Vdr,Vegfa,Xbp1,Xdh,Zbtb7b,Prl3c1,Prl5a1,Prl2a1,Foxb1,Prl2b1,Prl3a1,Prl8a9,Prl7c1,Prl8a1,Prl8a8,Prl7b1,Gpat4,Prl2c5,Prl3d2,Prl3d3,Oas2,Prl2c1
GO:0007596	blood coagulation	FALSE	137	0.324457	0.408759	Adra2a,Adra2b,Adra2c,Adrb2,Alox12,Anxa8,Ap3b1,Apoh,Serpinc1,Blk,Serping1,C3,C9,Anxa2,Cav1,Cd34,Cd36,Entpd2,Comp,Ctsg,F10,F13b,F2,F2r,F2rl1,F2rl2,F2rl3,F5,F7,F8,F9,Fbln1,Fcer1g,Fga,Fzd6,Gata1,Gna13,Gp1ba,Gp1bb,Pdpn,Lilrb4a,Lilrb4a,Gp5,Serpind1,Ptpn6,Foxa2,Hnf4a,Hpse,Il6,Il6ra,Itgb3,F11r,Klkb1,Kng1,Sh2b3,Lyst,Nfe2l2,P2rx1,P2ry1,Bloc1s6,Pdgfa,Pdgfb,Prkca,Pla2g4a,Serpine1,Plau,Plg,Serpinf2,Proc,Procr…
GO:0007599	hemostasis	FALSE	140	0.329455	0.414286	Adra2a,Adra2b,Adra2c,Adrb2,Alox12,Anxa7,Anxa8,Ap3b1,Apoh,Serpinc1,Blk,Serping1,C3,C9,Anxa2,Cav1,Cd34,Cd36,Entpd2,Comp,Ctsg,F10,F13b,F2,F2r,F2rl1,F2rl2,F2rl3,F5,F7,F8,F9,Fbln1,Fcer1g,Fga,Fzd6,Gata1,Gna13,Gp1ba,Gp1bb,Pdpn,Lilrb4a,Lilrb4a,Gp5,Serpind1,Ptpn6,Foxa2,Hnf4a,Hpse,Il6,Il6ra,Itgb3,F11r,Klkb1,Kng1,Sh2b3,Lyst,Nfe2l2,P2rx1,P2ry1,Bloc1s6,Pdgfa,Pdgfb,Prkca,Pla2g4a,Serpine1,Plau,Plg,Serpinf2,Proc…
GO:0007601	visual perception	FALSE	141	0.3522	0.397163	Abca4,Chrnb2,Opn1sw,Vsx2,Cnga1,Cnga3,Col2a1,Col1a1,Crx,Cryaa,Cryba1,Cryba2,Cryba4,Crybb1,Crybb2,Crybb3,Cryga,Crygb,Crygc,Crygd,Cryge,Crygf,Crygs,Gabrr2,Opn1mw,Gja10,Gja3,Gjc1,Gjd2,Glrb,Gnat1,Gnat2,Guca1a,Gucy2e,Cep250,Lamb2,Lum,Rdh11,Mip,Trpm1,Myo5a,Myo7a,Ndufs4,Pde6b,Pde6g,Ppef2,Ppt1,Prph2,Rcvrn,Rdh5,Rlbp1,Rom1,Rp1,Rpe65,Pdc,Rrh,Rs1,Sox14,Th,Nr2e1,Tulp1,Unc119,Ush2a,Slc45a2,Wfs1,Zic2,Lamc3,Grk1,…
GO:0007602	phototransduction	FALSE	26	0.282526	0.192308	Opn1sw,Opn3,Opn1mw,Gnat1,Gnat2,Gnb1,Gngt1,Guca1a,Rdh11,Rcvrn,Rrh,Rs1,Grk1,Opn4,Rgr,Gpr88,Cabp4,Guca1b,Arrb1,Pde6c,Cds2,Aipl1,Rho,Cngb1,Opn5,Gpr52
GO:0007612	learning	FALSE	112	0.523636	0.526786	Abl2,Asic1,Chrnb2,Adam2,Adrb2,Apbb1,Arf4,Atp8a1,Bche,Cacna1e,Cdk5,Chrd,Cln3,Comt,Creb1,Crh,Crhr1,Dbh,Dkk1,Drd1,Drd3,Drd4,Drd5,En1,Glp1r,Grin1,Gucy2d,Htt,Hif1a,Hrh1,Hrh2,Htr6,Elavl4,Idua,Kras,Map1a,Neurod2,Nf1,Nog,Nrxn2,Ntsr1,Oprk1,Oprl1,Pak1,Ppt1,Ptgs1,Ptgs2,Ptn,Rag1,Sct,Nptn,Sgk1,Srf,Stra6,Abcc8,Tacr2,Tbr1,Th,Tpbg,Ube3a,Ucn,Vdac1,Vdac3,Tlr2,Cln8,Abca7,Prkn,Rgs14,Atxn1l,Nptx2,Pgrmc1,B4galt2,Deaf1…
GO:0007613	memory	FALSE	96	0.492741	0.541667	Asic1,Chrnb2,Adnp,Arc,Casp1,Chat,Comt,Creb1,Crebbp,Crhr1,Dbh,Drd1,Drd4,Fen1,Kat2a,Gip,Glp1r,Grin1,Hrh1,Hrh2,Idua,Igf2,Il1b,Il1rn,Itga3,Itga5,Itpr3,Lcn2,Ldlr,Lmx1b,Mdk,Map1a,Mapt,Ngf,Nog,Musk,Ntan1,Ntf3,Oxtr,Prkcz,Psen2,Pten,Ptgs1,Ptgs2,Ptn,Serpinf1,Sgk1,Slc2a4,Srf,Abcc8,Syt4,Th,Bace1,Abca7,Rgs14,Atxn1l,Pgrmc1,Pla2g6,B4galt2,Rcan2,Rcan1,Jph3,Trpm7,Chd8,Paip2,Atad1,Aph1c,Trpm4,Cic,Nfatc4,Kmt2b,Adgr…
GO:0007616	long-term memory	FALSE	23	0.500961	0.565217	Arc,Crebbp,Kat2a,Grin1,Lcn2,Ldlr,Prkcz,Sgk1,Slc2a4,Srf,Rgs14,Chd8,Trpm4,Nfatc4,Ntf5,Ctns,Ehmt2,Cpeb3,Btbd9,Pja2,Npas4,Shank1,Lrrn4
GO:0007617	mating behavior	FALSE	33	0.453803	0.636364	Ada,Aplp2,Cyp11a1,Drd1,Drd4,Drd5,Ednra,Grin1,Grn,Ncoa1,Ncoa2,Nhlh2,Oxtr,P2rx1,P2ry1,P2ry2,Pten,Shh,Th,Thra,Thrb,Trpc2,Avpr1a,Svs3a,Fuom,Ube2q1,Hdac4,Taar5,Dmrta1,Klk14,Tgm4,Esp1,Vmn2r116
GO:0007622	rhythmic behavior	FALSE	46	0.391297	0.434783	Chrnb2,Ada,Adora2a,Ahcyl,Alb,Casp1,Chat,Cort,Csf2,Drd1,Drd3,Egr2,Ghrh,Ghrhr,Il6,Kcnq1,Lepr,Mc3r,Mup1,Ncoa2,Npy2r,Oprl1,Pten,Ptger3,Ptger4,Ncor1,Six3,Trp53,Uts2,Naglu,Opn4,Usp2,Nmu,Ghrl,Mta1,Nr1d1,Uts2r,Btbd9,Ciart,Mtnr1b,Nlgn3,Ahcy,Gpr157,Nr1d2,Nms,Nps
GO:0007626	locomotory behavior	FALSE	150	0.516589	0.573333	Abl2,Chrna4,Chrnb2,Adam22,Adora2a,Apba2,Aplp2,Astn1,Atp7a,Cacna1e,Celsr1,Chat,Clcn3,Crh,Crhr1,Cstb,Dbh,Dlg4,Dnm1,Dpp4,Drd1,Drd3,Drd4,En1,Fxn,Fshr,Fzd4,Gip,Glrb,Gnao1,Grin1,Grin2d,Grn,Htt,Hexa,Hipk2,Foxa2,Hoxb8,Hoxd10,Hoxd9,Hprt,Elavl4,Ido1,Idua,Lepr,Lmx1b,Mc3r,Mapt,Mup1,Myo15,Myo5a,Myo6,Ncoa2,Ndufs4,Ngf,Npy1r,Ntan1,Ntsr1,Oprd1,Oprk1,Oprl1,Otog,Enpp1,Pitx3,Ppp3cb,Ppt1,Psap,Pten,Ncor1,Scn8a,Slc22a5…
GO:0007628	adult walking behavior	FALSE	22	0.546013	0.590909	Abl2,Chat,Drd1,Fxn,Glrb,Hexa,Hipk2,Idua,Mapt,Ndufs4,Enpp1,Scn8a,Trh,Cln8,Htra2,Agtpbp1,Abhd12,Ctns,Arrb2,Zmpste24,Gbx1,Dmrt3
GO:0007631	feeding behavior	FALSE	93	0.477427	0.602151	Ace,Chrnb2,Adora2a,Adrb3,Agrp,Agtr1a,Agtr1b,Aoc3,Aplp2,Cckar,Cd36,Cpt1a,Crhr1,Crhr2,Cyp11b2,Dgat1,Drd1,En1,Esr2,Glp1r,Gls,Grin1,Guca2b,Hand2,Hcrt,Htr1a,Htr1b,Iapp,Insr,Lep,Lepr,Mc3r,Mc4r,Npy1r,Npy2r,Npy5r,Oprd1,Oprk1,Oprl1,Oxtr,P2ry1,Pou4f1,Ppy,Reg2,Ren1,Stra6,Tacr3,Tbr1,Tcf15,Th,Nkx2-1,Trh,Ucn,Gdf15,Insl5,Mmp17,Ceacam2,Apln,a,a,Nmu,Retn,Ghrl,Ubr3,Ace2,Ube2q1,Gpr39,Sgip1,Rmi1,Hrh3,Derl2,Dmbx1,Phf…
GO:0007632	visual behavior	FALSE	49	0.496786	0.469388	Abl2,Chrnb2,Adam2,Apbb1,Cacna1e,Cdk5,Chrd,Creb1,Crhr1,Dbh,Drd1,Drd3,Drd5,Grin1,Htt,Hif1a,Hoxa1,Hrh1,Hrh2,Idua,Kras,Nf1,Nog,Rag1,Sct,Nptn,Sgk1,Abcc8,Abca7,Opn4,Rgs14,B4galt2,Deaf1,Ift20,Ghrl,Foxb1,Dynlrb1,Ddhd2,Ckap5,Ctns,Ric8a,Braf,Ttc36,Zzef1,Dcdc2a,Kmt2a,Nlgn3,Lrrn4,Nps
GO:0007635	chemosensory behavior	FALSE	18	0.340042	0.333333	Drd4,Gjb4,Grin1,Gucy2d,Lmx1b,Ntrk1,Tpbg,Bbs1,Ubr3,Lmx1a,Atp6v1b1,Taar4,P2rx3,Mrgpra3,Shank1,Peg13,Mup20,Mrgprx1
GO:0008016	regulation of heart contraction	FALSE	134	0.452365	0.58209	Ada,Adm,Adra1d,Adrb2,Agtr2,Atp1a1,Atp2a2,Atp5j,Bmp10,Cacna1d,Cacna1e,Casq2,Cav1,Cav3,Crhr2,Csrp3,Dlg1,Dmpk,Dsc2,Dsg2,Edn1,Edn2,Edn3,Ednra,Fkbp1b,Gata4,Gch1,Gja5,Gjc1,Glp1r,Gnao1,Hbegf,Hey2,Hrc,Ifng,Il2,Irx3,Isl1,Jup,Kcna5,Kcne1,Kcnh2,Kcnj2,Kcnj5,Kcnq1,Mc3r,Mdm4,Mef2a,Mybpc3,Myh6,Myl4,Myl3,Myl2,Nkx2-5,Nos2,Nos3,Pik3r1,Prkca,Pln,Rgs2,S100a1,Scn10a,Scn1b,Scn5a,Shox2,Srebf1,Stc1,Abcc9,Tacr3,Tbx5,Tgfb…
GO:0008033	tRNA processing	FALSE	103	0.422072	0.106796	Trdmt1,Thumpd3,Hsd17b10,Mettl1,Ssb,Rtcb,Adat1,Trmt10c,Mettl2,Elp5,Rpp30,Ftsj1,Pus1,Wdr4,Qtrt1,Tsen34,Prorp,Pop4,Osgep,Dus2,Thg1l,Tsen15,Adat2,Ctu2,Trit1,Cdk5rap1,Polr3k,Mettl6,Pus3,Rpp14,Zbtb8os,Alkbh8,Trmt112,Pop1,Rtraf,Urm1,Trmt12,Mto1,Elac2,Dus1l,Tyw5,Dtwd2,Cdkal1,Dtwd1,Mocs3,Mtfmt,Trmt10b,Fars2,Rpp25l,Trnt1,2210016F16Rik,Gtpbp3,Ptcd1,Dus4l,Rpusd4,Trmu,Osgepl1,Trub1,Thumpd2,Nsun4,Elp6,Trmt11,P…
GO:0008038	neuron recognition	FALSE	22	0.532001	0.636364	Bsg,Casp3,Casp6,Cdk5r1,Ephb3,Ext1,Foxg1,Robo3,Nptn,Wnt5a,Ywhaz,Fezf2,Myot,Rtn4,Mypn,Celsr3,Amigo1,Arhgap35,Prtg,Megf8,Nrcam,Tnn
GO:0008045	motor neuron axon guidance	FALSE	25	0.444119	0.52	Cdk5,Cxcr4,Egr2,Erbb2,Fgf8,Mnx1,Hoxa1,Hoxa2,Kif5c,Lamc2,Lhx1,Lhx3,Lhx4,Nog,Ntn3,Etv4,Plxna3,Rac1,Rac2,Sema3f,Rhog,Rhoh,Foxp1,Rnf165,Ntn5
GO:0008053	mitochondrial fusion	FALSE	21	0.508464	0.238095	Bak1,Bax,Vat1,Prkn,Mtch2,Huwe1,Chchd3,Fis1,Stoml2,Thg1l,Oma1,Mul1,Dnm1l,Opa1,Mff,Usp30,Afg3l1,Mfn2,Pld6,Miga1,Parl
GO:0008064	regulation of actin polymerization or depolymerization	FALSE	126	0.427073	0.380952	Add1,Avil,Alox15,Arf6,Rhoa,Arpc1b,Capg,Capn1,Capza1,Capza2,Capza3,Capzb,Cfl1,Cfl2,Coro1a,Csf3,Dbnl,Dlg1,Eln,F2rl1,Fer,Flii,Mtpn,Grb2,Hcls1,Icam1,Myo1c,Pak3,Pecam1,Pfn1,Pfn2,Pik3ca,Pik3r2,Ccl21a,Twf1,Rac1,Rdx,Scin,Sh3bp1,Cyfip1,Spta1,Sptan1,Sptbn1,Swap70,Vasp,Vil1,Vill,Was,Wdr1,Hax1,Twf2,Tlr2,Map3k1,Add3,Hip1r,Bin1,Tmod4,Tmod2,Nckap1,Myadm,Nphs1,Plek,Ccl24,Arpc3,Dstn,Naa80,Arpc1a,Cdc42ep4,Mlst8,Pd…
GO:0008088	axo-dendritic transport	FALSE	56	0.507889	0.375	Ap3b1,Ap3d1,Ap3s1,Bsn,Dync1h1,Dst,Fmr1,Bloc1s1,Hdac6,Htt,Hif1a,Hspa8,Hspb1,Kif17,Kif1a,Kif1b,Kif1c,Kif3a,Kif5b,Kif5c,Klc1,Klc2,Map1a,Map6,Mapt,Bloc1s5,Myo5a,Bloc1s6,Pura,Snapin,Sod1,Terf2,Stau2,Spast,Hnrnpu,Actr10,Trak1,Arl8b,Agtpbp1,Mgarp,Hsbp1,Caly,Arl8a,Sfpq,Bloc1s2,Ndel1,Fbxw11,Bloc1s4,Spg11,Rab21,Madd,Klc3,Bloc1s3,Spg7,Fez1,Sybu
GO:0008089	anterograde axonal transport	TRUE	33	0.480588	0.333333	Ap3b1,Ap3d1,Ap3s1,Fmr1,Bloc1s1,Hspb1,Kif1a,Kif1b,Kif1c,Kif3a,Kif5b,Kif5c,Map1a,Bloc1s5,Bloc1s6,Snapin,Sod1,Terf2,Spast,Trak1,Arl8b,Agtpbp1,Mgarp,Caly,Arl8a,Bloc1s2,Bloc1s4,Rab21,Madd,Bloc1s3,Spg7,Fez1,Sybu
GO:0008090	retrograde axonal transport	FALSE	16	0.550783	0.375	Bsn,Dync1h1,Dst,Kif1a,Kif1b,Kif1c,Kif5b,Map1a,Snapin,Sod1,Actr10,Agtpbp1,Mgarp,Caly,Ndel1,Fbxw11
GO:0008156	negative regulation of DNA replication	FALSE	22	0.383944	0.318182	Brca2,Hcrt,Inppl1,Lig3,Timeless,Trp53,Ttf1,Smarcal1,Gmnn,Donson,Tipin,Zfp830,Fbxo5,Cdt1,Cdan1,Pds5a,Wapl,Zranb3,Enpp7,Gmnc,Mapk15,Mcidas
GO:0008203	cholesterol metabolic process	FALSE	112	0.39869	0.348214	Abcg1,Acadl,Acadvl,Aplp2,Apoa1,Apoa2,Apoa4,Apoc1,Apoc3,Cat,Cebpa,Cel,Ces1g,Cftr,Ch25h,Cyp11a1,Cyp11b2,Cyp7a1,Dhcr7,Ebp,Ephx2,Ces1c,Ces1e,Fdx1,Fdxr,Fmo5,G6pd2,G6pdx,Gba,Gnb3,Hmgcs2,Lipc,Hsd17b7,Il4,Lcat,Ldlr,Lep,Lepr,Lipe,Lrp5,Lss,Mvk,Nsdhl,Pctp,Pon1,Pex2,Saa1,Smpd1,Sod1,Sqle,Scarb1,Srebf1,Srebf2,Sult2a1,Hnf1a,Thrb,Tnfsf4,Vldlr,Cln8,Apon,Angptl3,Sult2b1,Cyp39a1,Cubn,Apoa5,Ttc39d,Dgat2,Sec14l2,Serp…
GO:0008206	bile acid metabolic process	FALSE	37	0.299631	0.405405	Baat,Ces1g,Cyp7a1,Cyp8b1,Ces1c,Ces1e,Fgf15,Fgfr4,Hsd17b10,Fabp6,Lep,Amacr,Pex2,Nr1h4,Star,Hnf1a,Nr5a2,Slc27a2,Slc27a5,Abcb11,Slco1a6,Atp8b1,Cyp39a1,Arv1,Sult2a8,Sirt1,Cyp27a1,Ces1d,Acaa1a,Stard4,Akr1d1,Nr1d1,Ces1f,Acaa1b,Ces1a,Ces1b,Malrd1
GO:0008207	C21-steroid hormone metabolic process	FALSE	35	0.352035	0.4	Afp,Bmp2,Bmp5,Clcn2,Cyp11a1,Cyp11b2,Cyp17a1,Cyp19a1,Cyp21a1,Dab2,Hsd17b10,Hsd3b1,Hsd3b2,Hsd3b3,Hsd3b4,Hsd3b5,Hsd3b6,Rest,Scnn1b,Wnt4,Cyp2d22,Cacna1h,Stard3,Akr1cl,Akr1c21,Srd5a1,Akr1c6,Akr1c18,Akr1c14,Cyp11b1,Dgkq,Akr1c20,Akr1d1,Dhrs9,Hsd3b9
GO:0008209	androgen metabolic process	FALSE	20	0.432025	0.55	Adm,Cyp19a1,Esr1,H2-Ke6,Hsd17b10,Hsd17b2,Hsd17b7,Hsd3b2,Hsd3b3,Hsd3b6,Sgpl1,Shh,Scarb1,Wnt4,Srd5a1,Srd5a2,Plekha1,Hsd17b11,Akr1d1,Dhrs9
GO:0008210	estrogen metabolic process	FALSE	19	0.343287	0.315789	Comt,Cyp19a1,Cyp1a1,Cyp1a2,Cyp1b1,H2-Ke6,Hsd17b10,Hsd17b1,Hsd17b2,Hsd17b7,Sgpl1,Star,Sult1e1,Sult1a1,Schip1,Ugt2b1,Plekha1,Ugt1a7c,Ugt1a1
GO:0008211	glucocorticoid metabolic process	FALSE	20	0.446279	0.5	Apoa1,Atp1a1,Bmp2,Bmp5,Serpina6,Crh,Cyp11a1,Cyp11b2,Cyp17a1,Cyp21a1,Hsd11b1,Hsd11b2,Rest,Star,Wnt4,Stub1,Cacna1h,H6pd,Cyp11b1,Dgkq
GO:0008214	protein dealkylation	FALSE	24	0.427822	0.25	Hr,Phf2,Kdm5c,Kdm5d,Ube2b,Kdm6a,Hsf4,Riox2,Pagr1a,Riox1,Alkbh4,Kdm5b,Kdm4c,Kdm8,Jmjd6,Jmjd1c,Kdm5a,Kdm6b,Kdm1b,Kdm2a,Kdm4a,Fbxl19,Kdm4d,Kdm7a
GO:0008272	sulfate transport	FALSE	16	0.377999	0.5	Slc26a3,Slc26a2,Slc26a4,Racgap1,Slc25a10,Slc13a1,Slc25a30,Slc25a11,Slc26a5,Slc26a6,Slc26a7,Slc26a10,Slc26a8,Slc26a1,Slc26a11,Slc26a9
GO:0008277	regulation of G protein-coupled receptor signaling pathway	FALSE	91	0.456649	0.494505	Ada,Adcyap1,Adm,Adrb2,Aplp1,Bicd1,C3,Calcr,Camk2b,Crhr2,Cry1,Dnm1,Dnm2,Drd3,Edn1,F2,Fgf8,Fpr2,Gnai2,Gpr27,Ptgdr2,Htr1b,Htr2b,Itgb3,Mgrn1,Met,Oprl1,Pde6g,Phb,Pld2,Ptger3,Rgs2,Rock1,Rock2,Pdc,Sag,Ccl5,Sstr4,Snca,Dynlt1b,Tub,Aplnr,Grk1,Grk6,Prmt5,Apln,Rgs1,Tmod2,Rgs14,Ramp2,Ubqln2,Ramp3,Plek,Acpp,Rgs18,Abhd6,Gprasp1,Pdcl,Gpsm1,Klk5,Ly6g6e,Crtc3,Rgs12,Gper1,Mrap,Pde6h,Ric8a,Zdhhc7,Arrb1,Grk2,Dgkq,Aip…
GO:0008286	insulin receptor signaling pathway	FALSE	95	0.468922	0.442105	Ahsg,Akt1,Akt2,Apc,Cav2,Cdk4,Socs3,Socs1,Csrp3,Eif4ebp1,Fer,Foxc2,Fut7,Gnai2,Grb2,Igf1r,Igf2,Il1b,Inppl1,Ins2,Insr,Irs3,Irs4,Kl,Lep,Marcks,Mstn,Pak1,Pdk2,Enpp1,Pik3r1,Pik3r2,Pik3r3,Pik3r3,Pip4k2a,Prkca,Prkcz,Inpp5k,Ptpn11,Ptpra,Ptprj,Rbm4,Rela,Rpe65,Nr1h4,Srsf3,Sorbs1,Shc1,Smarcc1,Srebf1,Tsc2,Ybx1,Zbtb7b,Sh2b2,Slc27a4,Pdk4,Nucb2,Foxo4,Slc2a8,Gsk3b,Baiap2l1,C1qtnf12,Serpina12,Lmbrd1,Dnai1,Mzb1,Rar…
GO:0008299	isoprenoid biosynthetic process	FALSE	29	0.366788	0.310345	Cyp1a1,Ggps1,Hmgcs2,Lss,Mvk,Aldh1a2,Rbp1,Rdh16,Rpe65,Nus1,Aldh1a3,Srd5a3,Dhdds,Pmvk,Pdss2,Coq2,Prmt3,Rdh10,Rdh9,Rdh1,Fdps,Mvd,Rdh19,Rdh16f2,Aldh8a1,Dhrs9,Idi1,Idi2,Gm9745
GO:0008306	associative learning	FALSE	71	0.511082	0.492958	Abl2,Asic1,Chrnb2,Adam2,Adrb2,Apbb1,Cacna1e,Cdk5,Chrd,Cln3,Creb1,Crh,Crhr1,Dbh,Drd1,Drd3,Drd4,Drd5,Glp1r,Grin1,Gucy2d,Htt,Hif1a,Hrh1,Hrh2,Idua,Kras,Map1a,Neurod2,Nf1,Nog,Oprk1,Oprl1,Ppt1,Rag1,Sct,Nptn,Sgk1,Srf,Abcc8,Tbr1,Tpbg,Ucn,Cln8,Abca7,Rgs14,Nptx2,Pgrmc1,B4galt2,Deaf1,Ift20,Ghrl,Foxb1,Tsc1,Ddhd2,Ckap5,Ctns,Ric8a,Braf,Ttc36,Zzef1,Dcdc2a,Kmt2a,Rin1,Shank1,Nlgn3,Lrrn4,Peg13,Mup20,Specc1,Nps
GO:0008333	endosome to lysosome transport	FALSE	41	0.494687	0.341463	Ap3d1,Rhob,Cdx2,Aktip,Hgs,Lyst,Mgrn1,Rab12,Rab7,Snapin,Sort1,Bin1,Stx7,Uevld,Ubxn6,Chmp3,Trak1,Arl8b,Gprasp1,Vps11,Tgfbrap1,Mvb12a,Clec16a,Snx27,Chmp5,Vps16,Pcdhga3,Dennd3,Cacng5,Hook2,Dtx3l,Vps41,Rab7b,Becn2,Vps18,Tpcn2,Vps39,Vcp,Rilp,Hook3,Atg14
GO:0008334	histone mRNA metabolic process	FALSE	17	0.427896	0.176471	Atm,Upf1,Slbp,Ssb,Xrn1,Exosc10,Cpsf2,Cpsf3,Mtpap,Ncbp2,Dcp2,Lsm11,Exosc4,Lsm10,Tent4b,Zfp473,Mblac1
GO:0008340	determination of adult lifespan	FALSE	26	0.378562	0.192308	Atm,Coq7,Atn1,Gba,Ghrhr,Htt,Ide,Lep,Meg3,Msh2,Msh6,Enpp1,Pou1f1,Rad54l,Suv39h1,Trex1,Trp53,Ercc5,Icmt,Tmem135,Tfcp2l1,Prdm2,Bbc3,Cgas,Zmpste24,Rad54b
GO:0008344	adult locomotory behavior	FALSE	60	0.525944	0.516667	Abl2,Adam22,Chat,Clcn3,Cstb,Dnm1,Drd1,Drd4,En1,Fxn,Gip,Glrb,Grin1,Grin2d,Hexa,Hipk2,Foxa2,Hoxb8,Hoxd10,Hoxd9,Idua,Mapt,Ndufs4,Ngf,Ntan1,Ntsr1,Oprd1,Otog,Enpp1,Ppt1,Scn8a,Snca,Sncg,Trh,Tshr,Cln8,Prkn,Park7,Htra2,Tsc1,Agtpbp1,Abhd12,Ntf5,Pum1,Ctns,Dmbx1,Arcn1,Nlgn2,Arrb2,Btbd9,Gigyf2,Zmpste24,Gbx1,Sez6l2,Slitrk6,Dmrt3,Lgi4,Mir23a,Mir96,Bc1
GO:0008347	glial cell migration	FALSE	39	0.477241	0.538462	Tspo,Cdk5,Cdk5r1,Cdk5r2,Ccr2,Crkl,Csf1,Fas,Srgap2,Adgrg1,Grin1,Foxg1,Lamb1,P2ry1,Enpp1,Ccl12,Ccl2,Ccl3,Cx3cl1,Tgfb2,Nr2e1,Fubp1,Arhgef7,Stap1,Bmerb1,Rtn4,Cers2,Mboat7,Trem2,Scrib,Cspg4,Socs7,Efemp1,Sun2,Disc1,Idh2,Syne2,Gpr183,Apcdd1
GO:0008356	asymmetric cell division	FALSE	18	0.442905	0.555556	Aspm,Hoxc4,Arhgef2,Pax6,Pou5f1,Rab10,Stra8,Tead3,Wnt9b,Cntrl,Rgs14,Actr2,Dock7,Ing2,Golga2,Dicer1,Insc,Zbtb16
GO:0008360	regulation of cell shape	FALSE	112	0.441752	0.508929	Aldoa,Anxa7,Rhoa,Rhob,Rhoc,Rhod,Rnd2,Cfl1,Coro1a,Coch,Crk,Dapk3,Dlg1,Mark2,Epb41l3,Epb42,F2,Ptk2,Fes,Fgd1,Fgr,Fyn,Gas7,Gna13,Pdpn,Hck,Hpn,Icam1,Il6,Itga7,F11r,Kdr,Kif3a,Anxa1,Lst1,Msn,P2ry1,Plxna1,Plxna3,Ptn,Pxn,Rac1,Rac2,Rdx,S100a13,Ccl12,Ccl2,Ccl3,Ccl7,Sema4a,Cyfip1,Spta1,Sprr1b,Sprr2a1,Vegfa,Vil1,Ezr,Fmnl3,Wdr1,Bves,Cfdp1,Rhof,Slc9a3r1,Mkln1,Limd1,Prpf40a,Rhog,Ccl24,Cdc42ep4,Fmnl1,Cdc42se1,Cdc…
GO:0008361	regulation of cell size	FALSE	143	0.457402	0.447552	Macf1,Add1,Adnp,Ahr,Akt1,Anxa7,Aqp1,Aqp2,Rhoa,Arhgap5,Rnd2,Atp5g1,Atp7a,Bmpr2,Cav3,Rb1cc1,Cdk4,Cdk5,Cdk5r1,Cfl1,Clcn3,Clns1a,Cln3,Ccr5,Cntf,Crabp2,Creb1,Dpysl2,Dbnl,Dnm2,Edn1,Fxn,Fshr,Slc6a12,Mtpn,Gdi1,Gnb3,Il7r,Ilk,Kcnn4,Mapt,Ngf,Nkx6-1,Ocm,Omg,P2rx7,Pak1,Plxna3,Pou4f2,Pten,Ptprs,Rac1,Rdx,Ret,Sct,Sema3b,Sema3f,Sema4a,Sema4b,Sema4c,Sema4f,Sema6b,Sema6c,Sema7a,Cyfip1,Sin3a,Slc12a1,Slc12a3,Slc12a4,…
GO:0008366	axon ensheathment	FALSE	111	0.443406	0.36036	Adam22,Akt1,Akt2,Abcd1,Atrn,Cdh2,Cxcr4,Cst7,Ctsc,Dag1,Dlg1,Egr2,Eif2b4,Epb41l3,Erbb2,Ercc2,Lpin1,Fyn,Galc,Gpc1,Hexa,Hgf,Ifng,Ilk,Itgax,Mpz,Myo5a,Myoc,Nab1,Nab2,Nf1,Ngfr,Ntf3,Omg,Enpp1,Pou3f2,Prx,Psap,Pten,Ptn,Rara,Rarg,Reg2,Rxra,Rxrb,Rxrg,Cyfip1,Ski,Sod1,Tgfb1,Tg,Tnfrsf1b,Xk,Zpr1,Kel,Tlr2,Abcd2,Rnf10,Olig2,B4galt6,Ncstn,Tsc1,Acer3,Ormdl3,2700046G09Rik,Slc25a46,Cmtm8,Tppp,Tymp,Ckap5,Pard3,Nsun5,Fi…
GO:0008535	respiratory chain complex IV assembly	FALSE	19	0.371189	0	Cox17,Surf1,Coa3,Sco1,Cox16,Smim20,Cox20,Cox14,Bcs1l,Timm21,Coa6,Coa4,Fastkd3,Taco1,Coa5,Cox15,Cox18,Pet117,Sco2
GO:0008542	visual learning	FALSE	46	0.512043	0.5	Abl2,Chrnb2,Adam2,Apbb1,Cacna1e,Cdk5,Chrd,Creb1,Crhr1,Dbh,Drd1,Drd3,Drd5,Grin1,Htt,Hif1a,Hrh1,Hrh2,Idua,Kras,Nf1,Nog,Rag1,Sct,Nptn,Sgk1,Abcc8,Abca7,Rgs14,B4galt2,Deaf1,Ift20,Ghrl,Foxb1,Ddhd2,Ckap5,Ctns,Ric8a,Braf,Ttc36,Zzef1,Dcdc2a,Kmt2a,Nlgn3,Lrrn4,Nps
GO:0008543	fibroblast growth factor receptor signaling pathway	FALSE	62	0.439995	0.532258	Chrd,Crkl,Ext1,Fgf15,Fgf17,Fgf18,Fgf2,Fgf3,Fgf4,Fgf5,Fgf6,Fgf7,Fgf8,Fgfbp1,Fgfr2,Fgfr4,Gata3,Gpc1,Grb2,Hhip,Ndst1,Kl,Ngfr,Nog,Pdgfb,Enpp1,Ptpn11,Nptn,Shcbp1,Sos1,Tbx2,Thbs1,Wnt4,Wnt5a,Spry1,Spry2,Spry4,Creb3l1,Apln,Fgf21,Smoc2,Fgf23,Fgf22,Rab14,Fuz,Fgfbp3,Cep57,Fgf20,Fgf16,Klb,Prkd2,Frs3,Fgfrl1,Churc1,Dstyk,Shisa2,Ofd1,Lrit3,Setx,Fat4,Prdm14,Trim71
GO:0008584	male gonad development	FALSE	121	0.366138	0.371901	Adam4,Nr0b1,Ahsg,Amh,Bax,Bcl2l1,Bcl2l2,Bcl2l2,Bik,Bcl2l11,Aspm,Ccnd1,Cftr,Col9a3,Crkl,Dhh,Atn1,Adam26a,Adam24,Ercc1,Esr1,Esr2,Fanca,Fshb,Fshr,Gata1,Gata3,Gata4,Lrp2,Adgrg1,H3f3b,Hmga2,Hoxa10,Hoxa11,Hoxa9,Icam1,Il1a,Inha,Insl3,Insr,Kdr,Lhcgr,Lhx9,Msh2,Map7,Nhlh2,Nkx3-1,Ntrk1,Abcb1a,Rara,Ren1,Sfrp2,Sfrp1,Sgpl1,Six4,Sox3,Sox9,Tcf21,Sry,Tgfb2,Nkx2-1,Tsx,Ubb,Wnt4,Wnt5a,Wt1,Atrx,Sf1,Adam25,Nr5a1,Insl6,…
GO:0008585	female gonad development	FALSE	95	0.387963	0.452632	Adamts1,Adcyap1,Afp,Ahr,Amh,Atm,Bax,Bcl2l1,Bmp15,Bmp4,Brca2,Cebpb,Col9a3,Cyp19a1,Dmc1,Edn2,Eif2b4,Ereg,Esr1,Esr2,Fanca,Fgf7,Fshb,Fshr,Fst,Fzd4,Gdf9,Gnrh1,Hnrnpk,Inha,Insr,Kdr,Lep,Lfng,Lhb,Lhb,Lhcgr,Lhx8,Lhx9,Foxc1,Mmp2,Nos3,Nobox,Pla2g4a,Serpine1,Ptger4,Ptprn,Ptx3,Rac1,Sfrp1,Sgpl1,Sod1,Sprr2d,Stat5a,Ubb,Ube3a,Vegfa,Wnt4,Wt1,Zp3,Nr5a1,Foxl2,Spo11,Schip1,Umodl1,Msh4,Nupr1,Adrm1,Retn,Fancg,Zfp830,Ar…
GO:0008589	regulation of smoothened signaling pathway	FALSE	68	0.47227	0.602941	Cd3e,Fgfr2,Gas1,Gli1,Gli2,Rack1,Hhip,Foxa1,Foxa2,Ndst1,Ihh,Kif7,Mgrn1,Enpp1,Prkacb,Prrx1,Rab23,Rab34,Rb1,Prrx2,Sfrp1,Shh,Shox2,Sall3,Wnt7b,Sufu,Fbxl17,Arl6,Tubd1,Scube2,Sall1,Evc,Ttc23,Herc4,Pdcl,Ift172,Fuz,Kctd6,Ulk3,Tedc2,Actrt1,Traf3ip1,Ift122,Glis2,Gorab,Gas8,Tedc1,Cdk20,Ift140,Dync2h1,Ttbk2,Dcdc2a,Wdr11,Wnt9a,Kctd11,Mosmo,Gpr161,Scube3,Stk36,Vcp,Megf8,Chsy1,Smo,Intu,Mks1,Kctd21,Tctn1,Skor2
GO:0008593	regulation of Notch signaling pathway	FALSE	62	0.485452	0.629032	Adam10,Bmp7,Cbfa2t2,Dll1,Dll3,Dlx1,Dlx2,Epn2,Dtx1,Gata2,Gata5,Gsx2,Hes1,Hey1,Hey2,Il6st,Itgb1bp1,Jag1,Jag2,Lfng,Llgl1,Zbtb7a,Ascl1,Mesp1,Mfng,Mmp14,Notch1,Notch4,Ccn3,Numb,Rfng,Sox2,Tgfb2,Trp63,Wnt1,Yap1,Synj2bp,Postn,Dll4,Tspan5,Pdcd10,Nrarp,Chac1,Tcim,Tspan15,Rita1,Dlk2,Ovol2,Arrb1,Pofut1,Dicer1,Nepro,Arrdc1,Llgl2,Slc35c1,Slc35c2,Tspear,Nod2,Aak1,Hif1an,Kctd10,Egfl7
GO:0008595	anterior/posterior axis specification, embryo	FALSE	16	0.434232	0.6875	Fzd5,Neurog1,Tbx3,Tcf7l1,Tdgf1,Wnt5a,Wt1,Nckap1,Tdrkh,Tdrd1,Tdrd7,Pld6,Tdrd6,Tifab,Tdrd5,Tasor
GO:0008608	attachment of spindle microtubules to kinetochore	FALSE	31	0.346544	0.193548	Apc,Brca2,Cdc42,Ect2,Nek2,Rb1,Aurkb,Zfp207,Racgap1,Hnrnpu,Knstrn,Spag5,Becn1,Spc25,Nuf2,Ndc80,Mis12,Cdt1,Spc24,Abraxas1,Seh1l,Sgo1,Kif2c,Knl1,Eml4,Tex14,Champ1,Rcc2,Abraxas2,Cenpe,Ccnb1
GO:0008625	extrinsic apoptotic signaling pathway via death domain receptors	FALSE	68	0.393181	0.382353	Atf3,Bad,Bax,Bcl2l1,Bex3,Brca1,Casp8,Cflar,Daxx,Ddx3x,Fadd,Faf1,Fas,Fasl,Fem1b,Fga,Gpx1,Hgf,Hmox1,Icam1,Lgals3,Nf1,Ngf,Pea15a,Pik3r1,Serpine1,Psen2,Pten,Rock2,Sfrp2,Spi1,Sfrp1,Sort1,Sp100,Stx4a,Thbs1,Tnf,Tnfaip3,Tnfrsf10b,Dedd,Faim,Casp8ap2,Bag3,Gabarap,Gsk3b,Park7,Pidd1,Pmaip1,Moap1,Dele1,Dedd2,Ddx47,Zswim2,Faim2,Bloc1s2,Nol3,Tnfrsf23,Tnfrsf22,Hmgb2,Fgg,Fgb,Raf1,D1Pas1,Tmc8,Madd,Tnfrsf26,Itprip,…
GO:0008630	intrinsic apoptotic signaling pathway in response to DNA damage	FALSE	98	0.384041	0.357143	Atm,Bad,Bak1,Bax,Bcl2a1a,Bcl2a1b,Bcl2a1c,Bcl2a1d,Bcl2l1,Bcl2l10,Bcl2l2,Bcl2l2,Bcl3,Bid,Bcl2l11,Brca1,Brca2,Casp2,Casp9,Cd44,Cdkn1a,Cdkn2d,Ackr3,Crip1,E2f1,Ei24,Epha2,Hic1,Hipk1,Hipk2,Hmox1,Hnrnpk,Ier3,Ifi204,Mbd4,Mif,Mlh1,Msh2,Msh6,Muc1,Myc,Pik3r1,Pml,Pnp,Polb,Rad9a,Snai2,Snai1,Tnf,Tnfrsf1a,Tnfrsf1b,Plscr1,Trp53,Trp63,Trp73,Tpt1,Ppp2r5c,Rps3,Phlda3,Zfp385a,Chek2,Bok,Sfn,Nupr1,Mtch2,Ikbke,Marchf7,…
GO:0008631	intrinsic apoptotic signaling pathway in response to oxidative stress	FALSE	36	0.453329	0.361111	Aldh2,Cyp1b1,Gpx1,Hif1a,Hspb1,Melk,Mapt,Nfe2l2,P4hb,Pml,Ralbp1,Rnf7,Sod1,Vnn1,Mapk7,Fbxw7,Prkn,Zfp622,Nono,Ubqln1,Pdcd10,Park7,Stk25,Arl6ip5,Diablo,Gskip,Trap1,Pink1,Bag5,Sfpq,Uaca,Nme5,Nol3,Trem2,Sirt1,Nox1
GO:0008637	apoptotic mitochondrial changes	FALSE	101	0.436348	0.287129	Akt1,Slc25a4,Slc25a5,Atf2,Atp2a1,Atp7a,Atpif1,Bad,Bak1,Bax,Bcl2l1,Bcl2l2,Bcl2l2,Bid,Hrk,Bik,Bcl2l11,Bnip3l,Casp1,Casp2,Cd24a,Cdkn2a,Cideb,Eya2,Fas,Fxn,Gpx1,Hgf,Hk2,Hspd1,Ier3,Lmna,Mmp9,Pim2,Plaur,Pnp,Ppp2cb,Rnf7,Tnfsf10,Trp53,Trp73,Vdac2,Zfp13,Jtb,Map3k1,Hip1r,Siva1,Prkn,Bok,Acaa2,Pla2g6,Psmd10,Sh3glb1,Sfn,Higd1a,Pdcd5,Mtch2,Gsk3b,Mllt11,Pmaip1,Rhot1,Moap1,Vps35,Ghitm,Fis1,Prelid1,Timm50,Pycard,M…
GO:0008643	carbohydrate transport	FALSE	134	0.415647	0.425373	Ace,Adipoq,Ak1,Akt1,Akt2,Aoc3,Aqp1,Aqp2,Aqp3,Aqp7,C3,Drd1,Opn3,Edn1,Ednra,Erbb3,Esr1,Fgf15,Gh,Gip,Hk2,Il1b,Ins1,Ins2,Insr,Itln1,Fabp5,Lep,Mef2a,Met,Myc,Nfe2l2,Ocln,Enpp1,Pea15a,Abcb1a,Prkca,Prkci,Pou4f2,Inpp5k,Pth,Ptpn11,Rab4b,Slc50a1,Rtn2,Sorbs1,Slc23a1,Slc2a2,Slc2a3,Slc2a4,Slc5a1,Sort1,Hnf1a,Tert,Tnf,Tsc2,Slc35a2,Slc45a2,Vil1,Ezr,Yes1,Capn10,Sh2b2,Rnasel,Slc35a1,Mapk14,Slc27a4,Sirt6,Slc23a2,Slc…
GO:0008645	hexose transmembrane transport	FALSE	98	0.444878	0.459184	Ace,Adipoq,Ak1,Akt1,Akt2,Aoc3,C3,Drd1,Opn3,Edn1,Ednra,Erbb3,Esr1,Fgf15,Gh,Gip,Hk2,Il1b,Ins1,Ins2,Insr,Itln1,Fabp5,Lep,Mef2a,Met,Myc,Nfe2l2,Ocln,Enpp1,Pea15a,Prkca,Prkci,Pou4f2,Inpp5k,Pth,Ptpn11,Rab4b,Rtn2,Sorbs1,Slc2a2,Slc2a3,Slc2a4,Slc5a1,Sort1,Hnf1a,Tert,Tnf,Tsc2,Yes1,Capn10,Sh2b2,Rnasel,Mapk14,Slc27a4,Sirt6,Slc2a8,Slc2a5,Fgf21,Repin1,Slc5a4b,Tsc1,Klf15,C1qtnf12,Lmbrd1,Dhrs7c,Aspscr1,C1qtnf2,Rs…
GO:0008652	cellular amino acid biosynthetic process	FALSE	52	0.406071	0.442308	Agxt,Ass1,Bcat2,Bhmt,Cbs,Cln3,Dhfr,Ggt1,Gls,Mthfr,Otc,Pah,Shmt1,Sephs2,Plod2,Plod3,Asns,Srr,Aass,Apip,Aldh18a1,Park7,Bhmt2,Pycrl,Mtap,Aasdhppt,Enoph1,Mri1,Pycr2,Cad,Noxred1,Tha1,Got1l1,Psph,Upb1,Adi1,Psat1,Cth,Shmt2,Mthfd1,Sephs1,Asl,Pycr1,Mtrr,Ilvbl,Nags,Sds,Phgdh,Mtr,Sdsl,Agxt2,Mthfd2l
GO:0009048	dosage compensation by inactivation of X chromosome	FALSE	31	0.355476	0.129032	Brca1,Ctcf,Hcfc1,Jarid2,Msl3,Upf1,Eif1,Tsix,Zfy2,Exosc10,Hnrnpu,Mcrs1,Suz12,Mettl3,Kat8,Pcgf3,Jpx,Msl1,Smchd1,Kansl1,Msl2,Ftx,Ogt,Rbm15b,Wdr5,Xist,Phf20,Rbm15,Ythdc1,Lrif1,Prdm14
GO:0009060	aerobic respiration	FALSE	135	0.45221	0.192593	Aco1,Aco2,Actn3,Adsl,Ak4,Akt1,Abcd1,Apoc3,Rhoa,Atp5a1,Atp5b,Atp5c1,Atp5pb,Atp5j,Atp5k,Atp7a,Bid,Cat,Cbfa2t3,Cdk1,Coq7,Cox4i1,Cox5b,Cox6a1,Cox6a2,Cox7a1,Cox7a2,Cox7c,Cs,Cycs,Cyct,Fh1,Fxn,Nipsnap2,Bloc1s1,Hif1a,Ide,Idh1,Mdh2,Mdh1,Msh2,ATP8,ND3,ND4L,ND5,ND6,Mup1,Myc,Myog,Ndufs4,Pdha1,Pdha2,Cox7a2l,Snca,Sucla2,Suclg2,Ucn,Uqcrq,Dguok,Atp5o,Nupr1,Mtch2,Park7,Atp5j2,Mlxipl,Trpv4,Ireb2,Sdhc,Sdhaf2,Dnajc3…
GO:0009062	fatty acid catabolic process	FALSE	83	0.461074	0.506024	Acadl,Acadm,Acadvl,Acads,Acox1,Adipoq,Akt1,Akt2,Abcd1,Auh,Cpt1a,Cpt2,Crat,Eci1,Fabp1,Lpin1,Hadh,Hsd17b10,Hao1,Lep,Lipe,Pck1,Abcd4,Pex2,Pex5,Slc25a17,Twist1,Eci2,Slc27a2,Slc27a4,Abcd2,Abcb11,Echdc2,Acaa2,Tuba8,Mlycd,Hacl1,Abhd1,Lpin2,Lpin3,Aig1,Etfdh,Lonp2,Plin5,Decr1,Nudt7,Mtln,Eci3,Bdh2,Acot7,Tysnd1,Crot,Acoxl,Ehhadh,Pck2,Mfsd2a,Acox3,Acox2,Echs1,Acacb,Acad11,Ces1d,Adtrp,Acat1,Acat2,Etfb,Nudt19,…
GO:0009063	cellular amino acid catabolic process	FALSE	73	0.343693	0.356164	Agxt,Ahcyl,Mat1a,Arg1,Arg2,Auh,Bcat2,Bckdha,Bckdk,Cbs,Cdo1,Dao,Dbt,Fah,Il4i1,Ftcd,Gls,Glud1,Hsd17b10,Hal,Hdc,Hgd,Hmgcl,Hpd,Ido1,Nos2,Nos3,Oat,Otc,Pah,Pipox,Shmt1,Gcat,Gcat,Aass,Ddah2,Prodh2,Tdo2,Tdh,Acadsb,Acad8,Hoga1,Gcsh,Kynu,Afmid,Amdhd1,Tha1,4930438A08Rik,Adhfe1,Mccc2,Kmo,Lao1,Gldc,Aldh6a1,Shmt2,Acat1,Etfb,Sardh,Ido2,Mtrr,Aldh4a1,Aldh5a1,Slc25a44,Ppat,Sds,Tat,Uroc1,Sdsl,Acmsd,Agxt2,Ahcy,Amt,I…
GO:0009064	glutamine family amino acid metabolic process	FALSE	47	0.435958	0.553191	Apc,Arg1,Arg2,Ass1,Cln3,Dao,Fah,Fh1,Fpgs,Gfpt1,Gfpt2,Gls,Glud1,Atcay,Nos2,Nos3,Oat,Otc,Nr1h4,Slc7a7,Aadat,Asns,Ddah2,Nit2,Prodh2,Aldh18a1,Pycrl,Slc39a8,Pycr2,Cad,Noxred1,Amdhd1,Sirt4,Agmat,Adhfe1,Asl,Pycr1,Aldh4a1,Aldh5a1,Nags,Dglucy,Cps1,Gmps,Ppat,Tat,Phgdh,Pfas
GO:0009066	aspartate family amino acid metabolic process	FALSE	33	0.424338	0.393939	Adssl1,Mat1a,Ass1,Atf4,Bhmt,Gnmt,Mthfr,Pipox,Plod2,Plod3,Gcat,Gcat,Asns,Aass,Nit2,Apip,Tdh,Bhmt2,Mtap,Aasdhppt,Enoph1,Mri1,Tha1,Got1l1,Aspg,Adi1,Mthfd1,Mtrr,Sds,Phgdh,Mtr,Sdsl,Mthfd2l
GO:0009067	aspartate family amino acid biosynthetic process	FALSE	18	0.449963	0.444444	Bhmt,Mthfr,Plod2,Plod3,Asns,Aass,Apip,Bhmt2,Mtap,Aasdhppt,Enoph1,Mri1,Got1l1,Adi1,Mthfd1,Mtrr,Mtr,Mthfd2l
GO:0009069	serine family amino acid metabolic process	FALSE	32	0.318538	0.375	Agxt,Baat,Cbs,Cdo1,Dao,Dhfr,Gart,Ggt1,Gnmt,Shmt1,Sephs2,Tst,Srr,Scly,Keg1,Gcsh,Tha1,Psph,Gldc,Glyat,Psat1,Cth,Shmt2,Mthfd1,Sephs1,Sds,Thnsl2,Phgdh,Gm4952,Mpst,Agxt2,Amt
GO:0009070	serine family amino acid biosynthetic process	FALSE	16	0.318254	0.4375	Agxt,Cbs,Dhfr,Ggt1,Shmt1,Sephs2,Srr,Tha1,Psph,Psat1,Cth,Shmt2,Mthfd1,Sephs1,Phgdh,Agxt2
GO:0009072	aromatic amino acid family metabolic process	FALSE	28	0.307615	0.428571	Atp7a,Pcbd1,Dct,Fah,Il4i1,Hgd,Hpd,Ido1,Pah,Spr,Th,Tph1,Tyrp1,Cyp2d22,Tdo2,Park7,Thap4,Iyd,Kynu,Afmid,Kmo,Haao,Ttc36,Ido2,Tat,Hpdl,Acmsd,Il4i1b
GO:0009081	branched-chain amino acid metabolic process	FALSE	17	0.455089	0.294118	Auh,Bcat2,Bckdha,Bckdk,Dao,Dbt,Hsd17b10,Hmgcl,Acadsb,Acad8,Mccc2,Aldh6a1,Acat1,Ilvbl,Slc25a44,Sds,Sdsl
GO:0009110	vitamin biosynthetic process	FALSE	17	0.329629	0.294118	Cyp27b1,Gfi1,Gsto1,Ifng,Rgn,Snai2,Snai1,Tnf,Vkorc1,Rfk,Akr1a1,Ubiad1,Pnpo,Cyp27a1,Pdxk,Cyp2r1,Gulo
GO:0009111	vitamin catabolic process	FALSE	16	0.288451	0.25	Cbr1,Crabp1,Cyp24a1,Cyp26a1,Cyp27b1,Pdxp,Cyp4f14,Fgf23,Cubn,Cyp4f18,Cyp4f15,Cbr3,Cyp26b1,Cyp2w1,Cyp26c1,Cyp4f40
GO:0009112	nucleobase metabolic process	FALSE	25	0.344961	0.4	Ada,Aprt,Gart,Hprt,Pnp,Prps1,Shmt1,Umps,Uox,Xdh,Mapk1,Acpp,Dhodh,Dpys,Cmpk1,Cad,Tymp,Nt5c2,Urah,Aldh6a1,Gmpr2,Shmt2,Cps1,Urad,Prps1l3
GO:0009116	nucleoside metabolic process	FALSE	52	0.44856	0.423077	Ada,Adk,Ahcyl,Aicda,Ak1,Aprt,Dck,Gamt,Gnmt,Hprt,Nudt1,Pcmt1,Pemt,Pnp,Prps1,Ptgdr,Tk1,Umps,Uox,Upp1,Xdh,Nt5e,Dguok,Acpp,Icmt,Tk2,Pycrl,Pgm2,Mtap,Prpsap1,Uckl1,Nt5c1b,Cdadc1,Cda,Tymp,Adal,Upp2,Nt5c2,Urah,Upb1,Oard1,Macrod1,Atic,Prps2,Prpsap2,Enpp4,Nt5c1a,Urad,Dera,Ahcy,Uprt,Pnp2
GO:0009119	ribonucleoside metabolic process	FALSE	33	0.420771	0.424242	Ada,Adk,Ahcyl,Aicda,Ak1,Aprt,Gamt,Gnmt,Hprt,Pcmt1,Pemt,Pnp,Ptgdr,Uox,Upp1,Xdh,Nt5e,Acpp,Icmt,Pycrl,Pgm2,Mtap,Nt5c1b,Cdadc1,Cda,Adal,Upp2,Nt5c2,Urah,Enpp4,Nt5c1a,Urad,Ahcy
GO:0009123	nucleoside monophosphate metabolic process	FALSE	58	0.434012	0.413793	Ada,Adk,Adsl,Adssl1,Ak1,Ak2,Ak4,Aprt,Dck,Gart,Guk1,Hprt,Nme2,Pnp,Prps1,Shmt1,Tyms,Uck1,Umps,Uox,Upp1,Xdh,Impdh1,Impdh2,Nt5e,Dguok,Nt5c,Rfk,Dhodh,Dpys,Nudt2,Paics,Cad,Nt5c1b,Entpd8,Cda,Tymp,Upp2,Nt5c2,Urah,Nme3,Uck2,Upb1,Gmpr2,Atic,Ampd2,Dut,Prps2,Gmps,Ampd1,Nt5c1a,Ppat,Urad,Pfas,Dctd,Uprt,Dnph1,Ak9
GO:0009124	nucleoside monophosphate biosynthetic process	FALSE	39	0.44622	0.384615	Ada,Adk,Adsl,Adssl1,Aprt,Dck,Gart,Hprt,Nme2,Pnp,Prps1,Shmt1,Tyms,Uck1,Umps,Upp1,Impdh1,Impdh2,Dguok,Rfk,Dhodh,Nudt2,Paics,Cad,Entpd8,Cda,Nme3,Uck2,Gmpr2,Atic,Ampd2,Dut,Prps2,Gmps,Ampd1,Ppat,Pfas,Dctd,Uprt
GO:0009125	nucleoside monophosphate catabolic process	FALSE	20	0.408099	0.6	Ada,Hprt,Pnp,Uox,Upp1,Xdh,Nt5e,Nt5c,Dpys,Nt5c1b,Cda,Tymp,Upp2,Nt5c2,Urah,Upb1,Gmpr2,Nt5c1a,Urad,Dnph1
GO:0009126	purine nucleoside monophosphate metabolic process	FALSE	37	0.441568	0.405405	Ada,Adk,Adsl,Adssl1,Ak1,Ak2,Ak4,Aprt,Dck,Gart,Guk1,Hprt,Pnp,Uox,Xdh,Impdh1,Impdh2,Nt5e,Dguok,Nt5c,Nudt2,Paics,Nt5c1b,Nt5c2,Urah,Gmpr2,Atic,Ampd2,Prps2,Gmps,Ampd1,Nt5c1a,Ppat,Urad,Pfas,Dnph1,Ak9
GO:0009127	purine nucleoside monophosphate biosynthetic process	FALSE	22	0.479072	0.409091	Ada,Adk,Adsl,Adssl1,Aprt,Dck,Gart,Hprt,Pnp,Impdh1,Impdh2,Dguok,Nudt2,Paics,Gmpr2,Atic,Ampd2,Prps2,Gmps,Ampd1,Ppat,Pfas
GO:0009129	pyrimidine nucleoside monophosphate metabolic process	FALSE	19	0.433394	0.473684	Nme2,Shmt1,Tyms,Uck1,Umps,Upp1,Nt5c,Dhodh,Dpys,Cad,Cda,Tymp,Upp2,Nme3,Uck2,Upb1,Dut,Dctd,Uprt
GO:0009132	nucleoside diphosphate metabolic process	FALSE	103	0.422318	0.368932	Actn3,Ak1,Ak2,Ak4,Aldoa,Bad,Cbfa2t3,Entpd2,Entpd5,Eno1,Eno2,Eno3,Fbp1,Galt,Gapdh,Gapdhs,Gpd1,Galk1,Gpi1,Guk1,Hif1a,Hk1,Hk2,Ier3,Ifng,Il3,Insr,Eif6,Khk,Zbtb7a,Myc,Myog,Nme2,P2rx7,Enpp1,Pfkfb2,Pfkl,Pgam1,Pgk1,Pgk2,Pkm,Pklr,Ppara,Rrm1,Rrm2,Ncor1,Slc4a1,Dtymk,Tpi1,Trex1,Cmpk2,Umps,Nt5e,Esrrb,Sirt6,Nudt5,Pgam2,Nupr1,Pfkp,Mtch2,Dhodh,Mlxipl,Cmpk1,Entpd4,Nudt7,Foxk2,Ak8,Cad,Entpd8,Jmjd8,Adpgk,Nudt9,Gale…
GO:0009135	purine nucleoside diphosphate metabolic process	FALSE	82	0.410064	0.353659	Actn3,Ak1,Ak2,Aldoa,Bad,Cbfa2t3,Entpd2,Entpd5,Eno1,Eno2,Eno3,Fbp1,Galt,Gapdh,Gapdhs,Gpd1,Galk1,Gpi1,Guk1,Hif1a,Hk1,Hk2,Ier3,Ifng,Il3,Insr,Eif6,Khk,Zbtb7a,Myc,Myog,P2rx7,Enpp1,Pfkfb2,Pfkl,Pgam1,Pgk1,Pgk2,Pkm,Pklr,Ppara,Ncor1,Slc4a1,Tpi1,Trex1,Nt5e,Esrrb,Sirt6,Pgam2,Nupr1,Pfkp,Mtch2,Mlxipl,Foxk2,Jmjd8,Adpgk,Nudt9,Gale,Ddit4,Aldoart2,Gck,Prkaa1,Ogt,Mpi,Hdac4,Dhtkd1,Hk3,Nudt18,Hkdc1,Git1,Tkfc,Eno4,Sl…
GO:0009141	nucleoside triphosphate metabolic process	FALSE	89	0.39804	0.235955	Ada,Adk,Ak1,Ak2,Ak4,Aldoa,Rhoa,Atp5a1,Atp5b,Atp5c1,Atp5pb,Atp5g1,Atp5j,Atp5k,Bcl2l1,Eno1,Gtpbp1,Guk1,Il4,Itpa,Ldhc,ATP8,Myc,Nme2,Enpp1,Pkm,Pklr,Pnp,Ppara,Rab23,Ran,Rasl2-9,Tgfb1,Dtymk,Cmpk2,Impdh1,Impdh2,Dguok,Atp5l,Atp5o,Prkn,Ldhd,Nme6,Samhd1,Nme4,Sphk2,Smpdl3a,Atp5j2,Dnajc30,Nudt2,Dctpp1,Cmpk1,Stoml2,Atp5e,Atp5g2,Dmac2l,Atpsckmt,Ndufc2,Ak8,Cad,Atp5h,Opa1,1700009N14Rik,Nme5,Nudt16,Oga,Ak7,Nme3,A…
GO:0009142	nucleoside triphosphate biosynthetic process	FALSE	62	0.393479	0.209677	Adk,Ak1,Ak4,Aldoa,Atp5a1,Atp5b,Atp5c1,Atp5pb,Atp5g1,Atp5j,Atp5k,Bcl2l1,Eno1,Il4,Ldhc,ATP8,Myc,Nme2,Pkm,Pklr,Pnp,Ppara,Tgfb1,Dtymk,Cmpk2,Impdh1,Impdh2,Dguok,Atp5l,Atp5o,Prkn,Ldhd,Nme6,Nme4,Sphk2,Atp5j2,Dnajc30,Nudt2,Cmpk1,Stoml2,Atp5e,Atp5g2,Dmac2l,Atpsckmt,Ndufc2,Ak8,Cad,Atp5h,Nme5,Ak7,Nme3,Aldoart2,Trem2,Uqcc3,Antkmt,Flcn,Atp5g3,Tbpl1,Vcp,Aldoart1,Eno1b,Ak9
GO:0009144	purine nucleoside triphosphate metabolic process	FALSE	73	0.386115	0.191781	Ada,Adk,Ak2,Ak4,Aldoa,Rhoa,Atp5a1,Atp5b,Atp5c1,Atp5pb,Atp5g1,Atp5j,Atp5k,Bcl2l1,Eno1,Gtpbp1,Guk1,Il4,Itpa,Ldhc,ATP8,Myc,Nme2,Pkm,Pklr,Pnp,Ppara,Rab23,Ran,Rasl2-9,Tgfb1,Impdh1,Impdh2,Dguok,Atp5l,Atp5o,Prkn,Ldhd,Nme6,Samhd1,Nme4,Sphk2,Atp5j2,Dnajc30,Nudt2,Stoml2,Atp5e,Atp5g2,Dmac2l,Atpsckmt,Ndufc2,Atp5h,Opa1,1700009N14Rik,Nme5,Nudt16,Oga,Nme3,Aldoart2,Trem2,Entpd7,Uqcc3,Ampd2,Nudt15,Antkmt,Flcn,Atp…
GO:0009145	purine nucleoside triphosphate biosynthetic process	FALSE	54	0.379174	0.185185	Adk,Ak4,Aldoa,Atp5a1,Atp5b,Atp5c1,Atp5pb,Atp5g1,Atp5j,Atp5k,Bcl2l1,Eno1,Il4,Ldhc,ATP8,Myc,Nme2,Pkm,Pklr,Pnp,Ppara,Tgfb1,Impdh1,Impdh2,Dguok,Atp5l,Atp5o,Prkn,Ldhd,Nme6,Nme4,Sphk2,Atp5j2,Dnajc30,Nudt2,Stoml2,Atp5e,Atp5g2,Dmac2l,Atpsckmt,Ndufc2,Atp5h,Nme5,Nme3,Aldoart2,Trem2,Uqcc3,Antkmt,Flcn,Atp5g3,Vcp,Aldoart1,Eno1b,Ak9
GO:0009151	purine deoxyribonucleotide metabolic process	FALSE	21	0.399077	0.428571	Ada,Adk,Ak2,Dck,Guk1,Pnp,Uox,Xdh,Dguok,Nt5c,Samhd1,Nudt16,Oga,Nt5c2,Urah,Nudt18,Nudt15,Nt5c1a,Urad,Dnph1,Ak9
GO:0009152	purine ribonucleotide biosynthetic process	FALSE	111	0.435237	0.351351	Ada,Adcy6,Adcy7,Adcy9,Adk,Adsl,Adssl1,Ak1,Ak2,Ak4,Aldoa,Aprt,Atp5a1,Atp5b,Atp5c1,Atp5pb,Atp5g1,Atp5j,Atp5k,Bcl2l1,Eno1,Gart,Gucy2c,Gucy2d,Gucy2e,Guk1,Hprt,Il4,Ldhc,ATP8,Myc,Nme2,Nppb,Nppc,Npr1,Pdha1,Pdha2,Pdk2,Pkm,Pklr,Pnp,Ppara,Snca,Tgfb1,Impdh1,Impdh2,Papss2,Pdk4,Dguok,Atp5l,Atp5o,Prkn,Ldhd,Gucy1b1,Nme6,Mpc1,Nme4,Sphk2,Mlycd,Atp5j2,Dnajc30,Nudt2,Stoml2,Paics,Atp5e,Atp5g2,Dmac2l,Atpsckmt,Ndufc2,…
GO:0009154	purine ribonucleotide catabolic process	FALSE	30	0.411596	0.333333	Ada,Abcd1,Hint1,Hprt,Itpa,Pnp,Uox,Xdh,Nt5e,Nt5c,Nudt3,Mlycd,Nudt11,Nudt7,Acot7,Nt5c1b,Nudt9,Nt5c2,Urah,Nudt10,Gmpr2,Acat1,Nudt19,Pde2a,Pde2a,Nudt18,Fitm2,Nt5c1a,Urad,Entpd4b
GO:0009156	ribonucleoside monophosphate biosynthetic process	FALSE	30	0.468991	0.4	Ada,Adk,Adsl,Adssl1,Aprt,Gart,Hprt,Pnp,Prps1,Uck1,Umps,Upp1,Impdh1,Impdh2,Rfk,Dhodh,Nudt2,Paics,Cad,Cda,Uck2,Gmpr2,Atic,Ampd2,Prps2,Gmps,Ampd1,Ppat,Pfas,Uprt
GO:0009158	ribonucleoside monophosphate catabolic process	FALSE	18	0.420157	0.666667	Ada,Hprt,Pnp,Uox,Upp1,Xdh,Nt5e,Nt5c,Dpys,Nt5c1b,Cda,Upp2,Nt5c2,Urah,Upb1,Gmpr2,Nt5c1a,Urad
GO:0009159	deoxyribonucleoside monophosphate catabolic process	FALSE	16	0.400447	0.625	Ada,Pnp,Uox,Upp1,Xdh,Nt5c,Dpys,Cda,Tymp,Upp2,Nt5c2,Urah,Upb1,Nt5c1a,Urad,Dnph1
GO:0009161	ribonucleoside monophosphate metabolic process	FALSE	47	0.451378	0.446809	Ada,Adk,Adsl,Adssl1,Ak1,Ak2,Ak4,Aprt,Gart,Guk1,Hprt,Pnp,Prps1,Uck1,Umps,Uox,Upp1,Xdh,Impdh1,Impdh2,Nt5e,Nt5c,Rfk,Dhodh,Dpys,Nudt2,Paics,Cad,Nt5c1b,Cda,Upp2,Nt5c2,Urah,Uck2,Upb1,Gmpr2,Atic,Ampd2,Prps2,Gmps,Ampd1,Nt5c1a,Ppat,Urad,Pfas,Uprt,Ak9
GO:0009162	deoxyribonucleoside monophosphate metabolic process	FALSE	26	0.411507	0.538462	Ada,Adk,Dck,Guk1,Nme2,Pnp,Shmt1,Tyms,Uox,Upp1,Xdh,Dguok,Nt5c,Dpys,Cda,Tymp,Upp2,Nt5c2,Urah,Nme3,Upb1,Dut,Nt5c1a,Urad,Dctd,Dnph1
GO:0009164	nucleoside catabolic process	FALSE	20	0.418203	0.5	Ada,Ahcyl,Aicda,Nudt1,Pnp,Uox,Upp1,Xdh,Pycrl,Cdadc1,Cda,Adal,Upp2,Urah,Upb1,Enpp4,Urad,Dera,Ahcy,Pnp2
GO:0009166	nucleotide catabolic process	FALSE	54	0.422089	0.407407	Ada,Abcd1,Art2b,Hint1,Hprt,Itpa,Ncf1,Ncf2,Pnp,Uox,Upp1,Xdh,Nt5e,Nt5c,Samhd1,Nudt3,Mlycd,Nudt11,Dpys,Dctpp1,Entpd4,Nudt7,Nudt13,Nudt12,Acot7,Nt5c1b,Cda,Tymp,Nudt9,Nudt16,Upp2,Nt5c2,Urah,Nudt17,Enpp5,Entpd7,Nudt10,Upb1,Gmpr2,Dut,Acat1,Nudt19,Pde2a,Pde2a,Nudt18,Nudt15,Fitm2,Nt5c1a,Urad,Dera,Sarm1,Vcp,Dnph1,Entpd4b
GO:0009167	purine ribonucleoside monophosphate metabolic process	FALSE	34	0.445299	0.411765	Ada,Adk,Adsl,Adssl1,Ak1,Ak2,Ak4,Aprt,Gart,Guk1,Hprt,Pnp,Uox,Xdh,Impdh1,Impdh2,Nt5e,Nt5c,Nudt2,Paics,Nt5c1b,Nt5c2,Urah,Gmpr2,Atic,Ampd2,Prps2,Gmps,Ampd1,Nt5c1a,Ppat,Urad,Pfas,Ak9
GO:0009168	purine ribonucleoside monophosphate biosynthetic process	FALSE	20	0.476639	0.4	Ada,Adk,Adsl,Adssl1,Aprt,Gart,Hprt,Pnp,Impdh1,Impdh2,Nudt2,Paics,Gmpr2,Atic,Ampd2,Prps2,Gmps,Ampd1,Ppat,Pfas
GO:0009179	purine ribonucleoside diphosphate metabolic process	FALSE	82	0.410064	0.353659	Actn3,Ak1,Ak2,Aldoa,Bad,Cbfa2t3,Entpd2,Entpd5,Eno1,Eno2,Eno3,Fbp1,Galt,Gapdh,Gapdhs,Gpd1,Galk1,Gpi1,Guk1,Hif1a,Hk1,Hk2,Ier3,Ifng,Il3,Insr,Eif6,Khk,Zbtb7a,Myc,Myog,P2rx7,Enpp1,Pfkfb2,Pfkl,Pgam1,Pgk1,Pgk2,Pkm,Pklr,Ppara,Ncor1,Slc4a1,Tpi1,Trex1,Nt5e,Esrrb,Sirt6,Pgam2,Nupr1,Pfkp,Mtch2,Mlxipl,Foxk2,Jmjd8,Adpgk,Nudt9,Gale,Ddit4,Aldoart2,Gck,Prkaa1,Ogt,Mpi,Hdac4,Dhtkd1,Hk3,Nudt18,Hkdc1,Git1,Tkfc,Eno4,Sl…
GO:0009185	ribonucleoside diphosphate metabolic process	FALSE	93	0.406038	0.333333	Actn3,Ak1,Ak2,Aldoa,Bad,Cbfa2t3,Entpd2,Entpd5,Eno1,Eno2,Eno3,Fbp1,Galt,Gapdh,Gapdhs,Gpd1,Galk1,Gpi1,Guk1,Hif1a,Hk1,Hk2,Ier3,Ifng,Il3,Insr,Eif6,Khk,Zbtb7a,Myc,Myog,P2rx7,Enpp1,Pfkfb2,Pfkl,Pgam1,Pgk1,Pgk2,Pkm,Pklr,Ppara,Rrm1,Rrm2,Ncor1,Slc4a1,Tpi1,Trex1,Umps,Nt5e,Esrrb,Sirt6,Nudt5,Pgam2,Nupr1,Pfkp,Mtch2,Dhodh,Mlxipl,Cmpk1,Entpd4,Foxk2,Cad,Jmjd8,Adpgk,Nudt9,Gale,Ddit4,Cant1,Aldoart2,Entpd7,Gck,Prkaa…
GO:0009187	cyclic nucleotide metabolic process	FALSE	21	0.449816	0.761905	Adcy6,Adcy7,Adcy9,Epha2,Gucy2c,Gucy2d,Gucy2e,Nppb,Nppc,Npr1,Gucy1b1,Gucy2g,Adcy4,Ampd2,Pth2,Pde2a,Pde2a,Npr2,Nppa,Gucy2f,Adcy10
GO:0009190	cyclic nucleotide biosynthetic process	FALSE	18	0.460526	0.888889	Adcy6,Adcy7,Adcy9,Gucy2c,Gucy2d,Gucy2e,Nppb,Nppc,Npr1,Gucy1b1,Gucy2g,Adcy4,Ampd2,Pth2,Npr2,Nppa,Gucy2f,Adcy10
GO:0009199	ribonucleoside triphosphate metabolic process	FALSE	67	0.372954	0.164179	Ak4,Aldoa,Rhoa,Atp5a1,Atp5b,Atp5c1,Atp5pb,Atp5g1,Atp5j,Atp5k,Bcl2l1,Eno1,Gtpbp1,Il4,Itpa,Ldhc,ATP8,Myc,Nme2,Pkm,Pklr,Pnp,Ppara,Rab23,Ran,Rasl2-9,Tgfb1,Impdh1,Impdh2,Dguok,Atp5l,Atp5o,Prkn,Ldhd,Nme6,Nme4,Sphk2,Atp5j2,Dnajc30,Nudt2,Stoml2,Atp5e,Atp5g2,Dmac2l,Atpsckmt,Ndufc2,Cad,Atp5h,Opa1,1700009N14Rik,Nme5,Nme3,Aldoart2,Trem2,Entpd7,Uqcc3,Ampd2,Antkmt,Flcn,Atp5g3,Gimap7,Vcp,Gimap9,Aldoart1,Eno1b,A…
GO:0009200	deoxyribonucleoside triphosphate metabolic process	FALSE	17	0.430827	0.294118	Ada,Adk,Ak2,Guk1,Pnp,Dtymk,Cmpk2,Dguok,Samhd1,Dctpp1,Nudt16,Oga,Dut,Nudt15,Tbpl1,Rrm2b,Ak9
GO:0009201	ribonucleoside triphosphate biosynthetic process	FALSE	54	0.3712	0.166667	Ak4,Aldoa,Atp5a1,Atp5b,Atp5c1,Atp5pb,Atp5g1,Atp5j,Atp5k,Bcl2l1,Eno1,Il4,Ldhc,ATP8,Myc,Nme2,Pkm,Pklr,Pnp,Ppara,Tgfb1,Impdh1,Impdh2,Dguok,Atp5l,Atp5o,Prkn,Ldhd,Nme6,Nme4,Sphk2,Atp5j2,Dnajc30,Nudt2,Stoml2,Atp5e,Atp5g2,Dmac2l,Atpsckmt,Ndufc2,Cad,Atp5h,Nme5,Nme3,Aldoart2,Trem2,Uqcc3,Antkmt,Flcn,Atp5g3,Vcp,Aldoart1,Eno1b,Ak9
GO:0009205	purine ribonucleoside triphosphate metabolic process	FALSE	65	0.379309	0.169231	Ak4,Aldoa,Rhoa,Atp5a1,Atp5b,Atp5c1,Atp5pb,Atp5g1,Atp5j,Atp5k,Bcl2l1,Eno1,Gtpbp1,Il4,Itpa,Ldhc,ATP8,Myc,Nme2,Pkm,Pklr,Pnp,Ppara,Rab23,Ran,Rasl2-9,Tgfb1,Impdh1,Impdh2,Dguok,Atp5l,Atp5o,Prkn,Ldhd,Nme6,Nme4,Sphk2,Atp5j2,Dnajc30,Nudt2,Stoml2,Atp5e,Atp5g2,Dmac2l,Atpsckmt,Ndufc2,Atp5h,Opa1,1700009N14Rik,Nme5,Nme3,Aldoart2,Trem2,Entpd7,Uqcc3,Ampd2,Antkmt,Flcn,Atp5g3,Gimap7,Vcp,Gimap9,Aldoart1,Eno1b,Ak9
GO:0009206	purine ribonucleoside triphosphate biosynthetic process	FALSE	53	0.372883	0.169811	Ak4,Aldoa,Atp5a1,Atp5b,Atp5c1,Atp5pb,Atp5g1,Atp5j,Atp5k,Bcl2l1,Eno1,Il4,Ldhc,ATP8,Myc,Nme2,Pkm,Pklr,Pnp,Ppara,Tgfb1,Impdh1,Impdh2,Dguok,Atp5l,Atp5o,Prkn,Ldhd,Nme6,Nme4,Sphk2,Atp5j2,Dnajc30,Nudt2,Stoml2,Atp5e,Atp5g2,Dmac2l,Atpsckmt,Ndufc2,Atp5h,Nme5,Nme3,Aldoart2,Trem2,Uqcc3,Antkmt,Flcn,Atp5g3,Vcp,Aldoart1,Eno1b,Ak9
GO:0009218	pyrimidine ribonucleotide metabolic process	FALSE	21	0.421175	0.380952	Nme2,Uck1,Umps,Upp1,Nt5c,Nme6,Nme4,Dhodh,Dpys,Cmpk1,Entpd4,Cad,Cda,Nme5,Upp2,Nme3,Uck2,Entpd7,Upb1,Uprt,Entpd4b
GO:0009219	pyrimidine deoxyribonucleotide metabolic process	FALSE	18	0.446941	0.444444	Nme2,Shmt1,Dtymk,Cmpk2,Tyms,Upp1,Nt5c,Dpys,Dctpp1,Cmpk1,Cda,Tymp,Upp2,Nme3,Upb1,Dut,Tbpl1,Dctd
GO:0009225	nucleotide-sugar metabolic process	FALSE	27	0.472656	0.259259	Cmah,Cmas,Dpagt1,Dpm1,B4galnt2,Galt,Gfpt1,Gfpt2,Guk1,Mgat1,Gfus,Ugdh,Pmm1,Gne,Fut8,Pmm2,Gnpnat1,Tgds,B3galnt2,Uap1,Pgm3,Mpi,Ugp2,Gmds,Uap1l1,Fcsk,Gmppb
GO:0009247	glycolipid biosynthetic process	FALSE	46	0.45414	0.26087	Dpm1,Fut4,Fut9,B4galnt1,Gpaa1,Pigq,Piga,Pigf,St3gal3,St3gal1,St3gal2,St6galnac1,St6galnac4,St8sia2,St8sia3,Ugcg,St6galnac6,B3galt4,Pigb,B4galt4,B4galt6,Pigo,B4galt3,Pigyl,Pyurf,Pigc,Pigm,Tm9sf2,Dpm3,Pigw,Pigx,Pigt,Pigh,A3galt2,Mppe1,Pigv,Cwh43,A4galt,Pigz,St8sia6,Pigs,Pgap3,Pigl,Pigk,Pigg,Gal3st3
GO:0009250	glucan biosynthetic process	FALSE	35	0.462486	0.485714	Acadm,Akt1,Akt2,Cd36,Gfpt1,Igf2,Insr,Enpp1,Per2,Ppp1ca,Ppp1cb,Inpp5k,Pth,Sorbs1,Esrrb,Gyg,Ppp1r3c,Ppp1r3f,Ptges3,Phkg2,Dyrk2,C1qtnf2,Ppp1r3g,Gck,Nhlrc1,Ppp1r3e,Ppp1r3a,Ugp2,Nr1d1,Ppp1r3d,Gys2,Prkag3,Ppp1r3b,Pask,Irs2
GO:0009260	ribonucleotide biosynthetic process	FALSE	121	0.437911	0.355372	Ada,Adcy6,Adcy7,Adcy9,Adk,Adsl,Adssl1,Ak1,Ak2,Ak4,Aldoa,Aprt,Atp5a1,Atp5b,Atp5c1,Atp5pb,Atp5g1,Atp5j,Atp5k,Bcl2l1,Eno1,Gart,Gucy2c,Gucy2d,Gucy2e,Guk1,Hprt,Il4,Ldhc,ATP8,Myc,Nme2,Nppb,Nppc,Npr1,Pdha1,Pdha2,Pdk2,Pkm,Pklr,Pnp,Ppara,Snca,Tgfb1,Uck1,Umps,Upp1,Impdh1,Impdh2,Papss2,Pdk4,Dguok,Atp5l,Atp5o,Prkn,Ldhd,Gucy1b1,Nme6,Rfk,Mpc1,Nme4,Sphk2,Mlycd,Dhodh,Atp5j2,Dnajc30,Nudt2,Cmpk1,Stoml2,Paics,Atp5e…
GO:0009261	ribonucleotide catabolic process	FALSE	37	0.425889	0.405405	Ada,Abcd1,Hint1,Hprt,Itpa,Pnp,Uox,Upp1,Xdh,Nt5e,Nt5c,Nudt3,Mlycd,Nudt11,Dpys,Entpd4,Nudt7,Acot7,Nt5c1b,Cda,Nudt9,Upp2,Nt5c2,Urah,Entpd7,Nudt10,Upb1,Gmpr2,Acat1,Nudt19,Pde2a,Pde2a,Nudt18,Fitm2,Nt5c1a,Urad,Entpd4b
GO:0009262	deoxyribonucleotide metabolic process	FALSE	43	0.428074	0.44186	Ada,Adk,Ak2,Dck,Guk1,Nme2,Pnp,Rrm1,Rrm2,Shmt1,Dtymk,Cmpk2,Tyms,Uox,Upp1,Xdh,Dguok,Nt5c,Samhd1,Tk2,Dpys,Dctpp1,Cmpk1,Cda,Tymp,Nudt16,Oga,Upp2,Nt5c2,Urah,Nme3,Upb1,Dut,Nudt18,Nudt15,Nt5c1a,Urad,Dera,Tbpl1,Dctd,Dnph1,Rrm2b,Ak9
GO:0009263	deoxyribonucleotide biosynthetic process	FALSE	17	0.433081	0.352941	Adk,Dck,Guk1,Nme2,Rrm1,Rrm2,Shmt1,Dtymk,Cmpk2,Tyms,Dguok,Cmpk1,Nme3,Dut,Tbpl1,Dctd,Rrm2b
GO:0009264	deoxyribonucleotide catabolic process	FALSE	23	0.413026	0.565217	Ada,Pnp,Uox,Upp1,Xdh,Nt5c,Samhd1,Dpys,Dctpp1,Cda,Tymp,Nudt16,Upp2,Nt5c2,Urah,Upb1,Dut,Nudt18,Nudt15,Nt5c1a,Urad,Dera,Dnph1
GO:0009265	2'-deoxyribonucleotide biosynthetic process	FALSE	17	0.433081	0.352941	Adk,Dck,Guk1,Nme2,Rrm1,Rrm2,Shmt1,Dtymk,Cmpk2,Tyms,Dguok,Cmpk1,Nme3,Dut,Tbpl1,Dctd,Rrm2b
GO:0009266	response to temperature stimulus	FALSE	118	0.409192	0.432203	Acadl,Acadm,Acadvl,Adrb2,Adrb3,Akt1,Casq1,Cckar,Cd34,Cidea,Cxcr4,Daxx,Dio2,Eif2s1,Eif2b4,Nr2f6,Hmox1,Hsf1,Dnaja1,Hspb1,Hspa1b,Hsp90aa1,Hspa4,Htr1b,Htr2b,Il1a,Il1r1,Irak1,Kcnk4,Lipe,Lxn,Mapt,Nf1,Ngfr,Ntrk1,Ntsr1,Osm,Pklr,Ccl2,Sod1,Tfec,Tgfb1i1,Thra,Tlr4,Sumo1,Ucp1,Ucp2,Ucp3,Trpv2,Ywhae,Cetn1,Map2k7,Mapk8,Trpm2,Bag3,Hspb7,Opn4,Cpb2,Stub1,Dnaja2,Aldh18a1,Slc12a5,Dnaja4,Trp53inp1,Trpv4,Htra2,Hsbp1l1,…
GO:0009267	cellular response to starvation	FALSE	125	0.446023	0.36	Alb,Atf2,Atf3,Atf4,Hrk,Cdkn1a,Comt,Dsc2,Eif2s1,Fas,Gba,Gcgr,Hspa5,Foxa3,Hnrnpl,Ifi204,Impact,Inhbb,Nprl3,Bhlha15,Sik1,Mup1,Myod1,Nfe2l2,Mybbp1a,Pck1,Pick1,Pik3c2a,Ppara,Eif2ak2,Srebf1,Srebf2,Suv39h1,Tfeb,Klf10,Trp53,Ulk1,Wnt9b,Wnt2b,Wnt4,Xbp1,Mapk1,Mapk3,Mapk8,Asns,Pdk4,Tbl2,Rragd,Wipi1,Rragc,Wdr45,Sh3glb1,Nprl2,Becn1,Higd1a,Gabarap,Gabarapl1,Angptl4,Pmaip1,Rnase4,Ralb,Dnajc15,Map1lc3a,Krt20,Map1…
GO:0009268	response to pH	FALSE	39	0.378948	0.358974	Asic1,Arsb,Arsa,Gba,Gip,Gja3,Gna11,Gpr65,Hyal1,Impact,Kcne1,Kcnk4,Pam,Pck1,Rab11b,Scnn1a,Scnn1b,Scnn1g,Abcc8,Tg,Insrr,Clcn7,Ttpa,Rab11fip5,Hvcn1,Slc38a3,P2rx5,Mcoln1,Acer1,Asic3,Trpv1,Nox1,Gpr68,Gpr151,Pkd1l3,Gpr4,Pkd2l1,Kcnk18,Gpr31b
GO:0009299	mRNA transcription	FALSE	43	0.427381	0.325581	Ap3b1,Atf1,Atf2,Atf4,Hnrnpd,Anxa2,Creb1,Ddx5,Ereg,Hipk3,Hsf1,Ncoa1,Enpp1,Rara,Rxra,S100a10,Sp1,Srebf1,Supt6,Taf6,Tbp,Thra,Thrb,Trp53,Nr1h3,Vdr,Taf7,Taf10,Foxe3,Taf8,Taf12,Ncbp2,Taf11,Taf4b,Taf13,Taf9,Taf9,Flna,Taf3,Taf5,Taf4,Zbtb1,Taf2
GO:0009303	rRNA transcription	FALSE	26	0.360914	0.153846	Ang,Ang3,Ang2,Cdkn2a,Npm3,Cavin1,Polr1b,Polr1a,Smarca4,Tcof1,Dedd,Top1,Trp53,Macroh2a1,Polr1e,Nop53,Pih1d1,Cd3eap,Ippk,Pwp1,Sirt7,Mars1,Ang4,Gtf3c1,Macroh2a2,Ang6
GO:0009308	amine metabolic process	FALSE	96	0.406088	0.458333	Chrnb2,Agtr1a,Agtr2,Aldh2,Akr1b3,Aoc3,Apc,Atp7a,Chka,Cln3,Abcc2,Comt,Crhr2,Cyp1a1,Dao,Dbh,Drd1,Drd4,Ednra,Fh1,Il4i1,Fshr,Gata3,Gch1,Hand2,Hdc,Hprt,Htr1a,Ido1,Itgam,Atcay,Kl,Maoa,Myo5a,Ndufs4,Nnmt,Npr1,Oaz1,Oaz2,Odc1,Pnmt,Nr1h4,Slc7a7,Snca,Spr,Srm,Sult1a1,Tacr3,Inmt,Tgfb2,Th,Trh,Vcam1,Vhl,Pebp1,Psg18,Prkn,Sult1d1,Insm1,Oaz3,Prg3,Azin1,Cyp2d22,Pnkd,Tdo2,Park7,Moxd1,Vps35,Naaa,Gdpd3,Sat2,Aoc1l2,Kynu…
GO:0009309	amine biosynthetic process	FALSE	35	0.432361	0.514286	Agtr1a,Agtr2,Aldh2,Atp7a,Crhr2,Dao,Dbh,Gata3,Gch1,Hand2,Hdc,Kl,Nnmt,Oaz1,Oaz2,Odc1,Pnmt,Snca,Srm,Tgfb2,Th,Insm1,Oaz3,Prg3,Azin1,Cyp2d22,Park7,Moxd1,Vps35,Agmat,Moxd2,Paox,Azin2,Ldc1,Amd2
GO:0009310	amine catabolic process	FALSE	18	0.312183	0.444444	Comt,Dbh,Il4i1,Ido1,Maoa,Tdo2,Moxd1,Kynu,Afmid,Dmgdh,Kmo,Hnmt,Moxd2,Ido2,Paox,Acmsd,Tomt,Il4i1b
GO:0009311	oligosaccharide metabolic process	FALSE	29	0.399542	0.344828	Gla,Fbp2,Fbp1,Fut4,B4galt1,Gm2a,Lalba,Naga,Neu1,St3gal2,St6galnac1,St6galnac4,St8sia2,St8sia3,Neu2,Mpdu1,B3galnt1,Neu3,St6galnac6,Mogs,Treh,Sis,Man2c1,Ctbs,Braf,Mgat2,Mgam,Neu4,St8sia6
GO:0009394	2'-deoxyribonucleotide metabolic process	FALSE	41	0.417267	0.439024	Ada,Adk,Ak2,Dck,Guk1,Nme2,Pnp,Rrm1,Rrm2,Shmt1,Dtymk,Cmpk2,Tyms,Uox,Upp1,Xdh,Dguok,Nt5c,Samhd1,Dpys,Dctpp1,Cmpk1,Cda,Tymp,Nudt16,Oga,Upp2,Nt5c2,Urah,Nme3,Upb1,Dut,Nudt18,Nudt15,Nt5c1a,Urad,Tbpl1,Dctd,Dnph1,Rrm2b,Ak9
GO:0009395	phospholipid catabolic process	FALSE	43	0.355194	0.348837	Apoa2,Apoc1,Apoc2,Lipc,Idh1,Ldlr,Pla2g1b,Pla2g2c,Pla2g4a,Pla2g5,Plcb3,Pld2,Pnliprp2,Smpd1,Smpd2,Scarb1,Pla2g10,Angptl3,Pla2g6,Smpdl3a,Abhd6,Plbd1,Pnpla8,Gdpd3,Plbd2,Plpp6,Abhd12,Smpd4,Pla2g4d,Smpdl3b,Pla2g15,Pla2g4b,Pla2g4c,Plcg2,Enpp7,Abhd16b,Pla2g4f,Prdx6b,Plb1,Smpd5,Abhd12b,Gm28042,Apoc2l
GO:0009408	response to heat	FALSE	71	0.389795	0.309859	Akt1,Casq1,Cckar,Cd34,Daxx,Eif2s1,Eif2b4,Hmox1,Hsf1,Dnaja1,Hspb1,Hspa1b,Hsp90aa1,Hspa4,Il1a,Il1r1,Irak1,Mapt,Nf1,Osm,Pklr,Ccl2,Sod1,Tfec,Tgfb1i1,Sumo1,Trpv2,Ywhae,Cetn1,Map2k7,Mapk8,Trpm2,Bag3,Hspb7,Cpb2,Stub1,Dnaja2,Dnaja4,Trp53inp1,Trpv4,Htra2,Hsbp1l1,Chordc1,Hsbp1,Pdcl3,Tcim,Polr2d,Hspb2,Slc52a3,Scara5,Dhx36,Scn2b,Psip1,Tpr,Asic3,Pirt,Trpv1,Slu7,Hspa1a,Zfp976,Eif2b1,Eif2b2,Eif2b5,Myof,P2rx3,Zf…
GO:0009409	response to cold	FALSE	30	0.437708	0.533333	Acadl,Acadm,Acadvl,Adrb2,Adrb3,Cidea,Dio2,Lipe,Thra,Ucp1,Ucp2,Ucp3,Tmem135,Slc25a27,Saxo1,Plin1,Ces1d,Prkaa1,Abraxas2,Trpm8,Metrnl,P2rx3,Plac8,Lrp11,Trpa1,Zfp516,Acot11,Lncbate10,Dnajc3,Fcor
GO:0009411	response to UV	FALSE	125	0.388043	0.264	Akt1,Aqp1,Bak1,Bax,Bcl3,Opn1sw,Brca2,Cat,Casp3,Casp7,Casp9,Ccnd1,Cdc25a,Cdkn1a,Cdkn2d,Chek1,Crebbp,Crip1,Cryaa,Ddb1,Opn3,Ei24,Eif2s1,Ercc1,Ercc2,Ercc3,Fmr1,Gpx1,Hmgn1,Hus1,Hyal1,Hyal2,Il12a,Il12b,Impact,Ivl,Mc1r,Men1,Mme,Mmp2,Mmp3,Mmp9,Msh2,Msh6,Nedd4,Pcna,Pik3r1,Pml,Pold1,Rela,Ruvbl2,Sdf4,Smpd1,Ro60,Stk11,Aurkb,Timp1,Trex1,Trp53,Ube2a,Ube2b,Usf1,Xpc,Ercc5,Yy1,Map2k7,Mapk13,Mapk8,Poli,Polk,Ercc4,…
GO:0009451	RNA modification	FALSE	123	0.381566	0.154472	Aicda,Apobec1,Apobec2,Trdmt1,Fbl,Emg1,Thumpd3,Hsd17b10,Tfb2m,Hnrnpc,Hnrnpab,Mettl1,Adad1,Fto,Larp7,Nhp2,Trmt10c,Mettl2,Elp5,Ftsj1,Ftsj3,Mettl3,Pus1,Syncrip,Wdr4,Qtrt1,Wtap,Bud23,Nop10,Osgep,Dimt1,Dus2,Thg1l,Henmt1,Adat2,Ctu2,Trit1,Cdk5rap1,Mettl6,Pus3,Ramac,Zc3h13,Mrm3,Alkbh8,Trmt112,Mrm2,Gar1,Urm1,Trmt12,Mto1,Tsr3,Tyw5,Dtwd2,Cdkal1,Alkbh3,Dtwd1,Mocs3,Mtfmt,A1cf,Trmt10b,2210016F16Rik,Gtpbp3,Rpusd…
GO:0009581	detection of external stimulus	FALSE	100	0.345503	0.4	Opn1sw,Cacnb3,Cav3,Cxcr4,Csrp3,Tmc1,Opn3,Nr2f6,Fyn,Opn1mw,Gja10,Gnat1,Gnat2,Gnb1,Gngt1,Guca1a,Foxf1,Hpn,Cep250,Itga2,Jup,Kcnk4,Kcnq1,Lxn,Rdh11,Myc,Ngfr,Ntrk1,Ntsr1,Pde6b,Pkd1,Pkdrej,Prph2,Rcvrn,Rest,Rom1,Rpe65,Rrh,Rs1,Sox2,Tcap,Tlr4,Otop1,Ttn,Tulp1,Bace1,Grk1,Best1,Opn4,Pkd2l2,Cacna1f,Rgr,Mkks,Gpr88,Irx6,Reep6,Cabp4,Pkd1l2,Tac4,Guca1b,Prrxl1,Grm6,Arrb1,Adgrv1,Chrna5,Pde6c,Cds2,Aipl1,Pawr,Strc,Crb…
GO:0009582	detection of abiotic stimulus	FALSE	99	0.346437	0.40404	Opn1sw,Cacnb3,Cav3,Cxcr4,Csrp3,Tmc1,Opn3,Nr2f6,Fyn,Opn1mw,Gja10,Gnat1,Gnat2,Gnb1,Gngt1,Guca1a,Hpn,Cep250,Itga2,Jup,Kcnk4,Kcnq1,Lxn,Rdh11,Myc,Ngfr,Ntrk1,Ntsr1,Pde6b,Pkd1,Pkdrej,Prph2,Rcvrn,Rest,Rom1,Rpe65,Rrh,Rs1,Sox2,Tcap,Tlr4,Otop1,Ttn,Tulp1,Bace1,Grk1,Best1,Opn4,Pkd2l2,Cacna1f,Rgr,Mkks,Gpr88,Irx6,Reep6,Cabp4,Pkd1l2,Tac4,Guca1b,Prrxl1,Grm6,Arrb1,Adgrv1,Chrna5,Pde6c,Cds2,Aipl1,Pawr,Strc,Crb1,Asic…
GO:0009583	detection of light stimulus	FALSE	44	0.318667	0.318182	Opn1sw,Opn3,Opn1mw,Gja10,Gnat1,Gnat2,Gnb1,Gngt1,Guca1a,Cep250,Rdh11,Pde6b,Prph2,Rcvrn,Rom1,Rpe65,Rrh,Rs1,Tulp1,Grk1,Best1,Opn4,Cacna1f,Rgr,Gpr88,Irx6,Reep6,Cabp4,Guca1b,Grm6,Arrb1,Pde6c,Cds2,Aipl1,Crb1,Rho,Pcare,Rgs9bp,Gucy2f,Cacna2d4,Cngb1,Opn5,Gpr52,Prcd
GO:0009584	detection of visible light	FALSE	28	0.324726	0.392857	Gja10,Gnat1,Gnat2,Gnb1,Cep250,Rdh11,Prph2,Rom1,Rpe65,Rs1,Tulp1,Grk1,Best1,Opn4,Cacna1f,Irx6,Reep6,Grm6,Pde6c,Aipl1,Crb1,Rho,Pcare,Rgs9bp,Gucy2f,Cacna2d4,Cngb1,Prcd
GO:0009593	detection of chemical stimulus	FALSE	116	0.240226	0.198276	Azgp1,Car6,Casr,Dmbt1,Eng,Gnat1,Gnat2,Gucy2d,Foxa2,Kcnmb1,Lbp,Ly96,Olfr15,Pdx1,Pigr,Pip,Plcb2,Scarb1,Stim1,Tgfb3,Tlr1,Tlr4,Tlr6,Tlr2,Clec7a,Tas2r105,Tas2r108,Tas2r119,Olfr1507,Olfr1508,Olfr1509,Rtp4,Lpo,Trem2,Tas1r2,Tas1r3,Gck,Prrxl1,Tas2r116,Asic3,Trpv1,Rtp2,P2rx2,Klrh1,Rtp3,Rtp1,Gnat3,Pkd1l3,Nod2,Olfr527,Olfr533,Olfr1437,Olfr309,Olfr102,Olfr370,Olfr420,Olfr1431,Olfr530,Olfr536,Olfr1434,Olfr235,…
GO:0009595	detection of biotic stimulus	FALSE	34	0.299564	0.352941	Atf2,Tspo,Dmbt1,Fap,Lbp,Ly96,Naip1,Naip2,Naip5,Naip6,Pak1,Scarb1,Tlr1,Tlr4,Tlr6,Pglyrp1,Yap1,Tlr2,Srpx,Crtam,Clec4n,Clec7a,Pglyrp2,Cd209b,Trem2,Nod1,Klrh1,Pglyrp3,Nod2,Cdhr2,Nlrc4,Ssc5d,Smo,Pglyrp4
GO:0009612	response to mechanical stimulus	FALSE	127	0.403289	0.338583	Abl2,Akt1,Aqp1,Atp1a1,Bdkrb1,Cacnb3,Cav1,Cav3,Cd36,Cxcr4,Cnn2,Col1a1,Csrp3,Dag1,Tmc1,Ednra,Fyn,Gata4,Gfi1,Htt,Hpn,Itga2,F11r,Jup,Kcnk4,Kcnq1,Lck,Mdk,Mmp2,Myc,Neurog1,Nos3,Nrxn2,Ntrk1,P2rx7,P2ry1,Pax2,Pik3ca,Pkd1,Pkdrej,Ptger4,Ptn,Ptpn11,Rac1,Rela,Rest,Scx,Smpd2,Sox2,Sox9,Stra6,Tcap,Tlr4,Ttn,Ucn,Wnt11,Bace1,Clcn6,Mapk14,Mapk8,Bag3,Pkd2l2,Habp4,Gsk3b,Ankrd2,Mkks,Abhd12,Pkd1l2,Ankrd23,Ankrd1,Raf1,Ad…
GO:0009620	response to fungus	FALSE	64	0.274183	0.25	Ang,Ang3,Ang2,Arg1,Bak1,Bcl10,Camp,Ctsg,Gapdh,Usp15,Cxcl1,Il17a,Il17ra,Ltf,Clec4d,Mpo,Myd88,Ncf1,Pik3cd,Pla2g5,Pomc,Ptx3,Spi1,Syk,Tgfb1,Tlr2,Clec4a2,Elane,Tslp,Il36rn,Clec4e,Clec4n,Clec7a,Zbp1,Fam3a,Hamp2,Trim62,Jagn1,Cd209b,Clec4b1,2610528A11Rik,Rarres2,Clec4a3,Spag11a,Hamp,Hrg,Spon2,Il25,Il17rc,Ang4,Klrh1,Plcg2,Malt1,Nlrp10,Defb15,Defb19,Leap2,Clec4a1,Scimp,Card9,Defb34,Clec4b2,Clec4a4,Ang6
GO:0009636	response to toxic substance	FALSE	92	0.399188	0.478261	Adh5,Ahr,Aldh2,Ambp,Apoa4,Arnt,Ass1,Atp7a,Bak1,Bax,Cat,Ccs,Cd36,Abcc2,Cyp1a1,Cyp1b1,Cyp2f2,Dhfr,Ephx1,Ephx2,Fancc,Fas,Gch1,Gpx1,Gsta3,Gucy2c,Hif1a,Htr1b,Htr1d,Lcn2,Rdh11,Mpo,Mt4,Nfe2l2,Nnt,Nnt,Nos3,Oprd1,Slc22a18,Abcb1b,Abcb1a,Pim1,Pon1,Eif2ak2,Ralbp1,Slc22a8,Scn1b,Scn8a,Ccl5,Slc23a1,Smr2,Sod1,Sod3,Prdx2,Inmt,Slc30a1,Slc30a3,Slc30a4,Fbln5,Aldh1a7,Mapk1,Mapk3,Adh4,Abcg3,Ttpa,Prkn,Nupr1,Slc6a14,Par…
GO:0009648	photoperiodism	FALSE	28	0.433029	0.428571	Aanat,Cry1,Cry2,Nr2f6,Sik1,Pde6b,Per1,Per2,Pml,Ppp1ca,Ppp1cb,Ppp1cc,Rbm4,Bhlhe40,Trp53,Opn4,Fbxl6,Fbxl12,Fbxl17,Fbxl8,Usp2,Atoh7,Rbm4b,Fbxl22,Mta1,Fbxl21,Opn5,Crtc1
GO:0009649	entrainment of circadian clock	FALSE	29	0.442843	0.448276	Cry1,Cry2,Nr2f6,Sik1,Pde6b,Per1,Per2,Pml,Ppp1ca,Ppp1cb,Ppp1cc,Rbm4,Sox14,Bhlhe40,Trp53,Opn4,Fbxl6,Fbxl12,Fbxl17,Fbxl8,Usp2,Atoh7,Rbm4b,Fbxl22,Phlpp1,Mta1,Fbxl21,Opn5,Crtc1
GO:0009651	response to salt stress	FALSE	37	0.437468	0.27027	Akr1b3,Anxa7,Aqp1,Bax,Bdkrb2,Zfp36l1,Capn3,Mknk1,Slc12a1,Tacr3,Nkx2-1,Trp53,Letm1,Trpv4,Slc25a23,Nedd4l,Kmo,Efhd1,Trip10,Slc12a6,Slc12a6,Slc9a4,Micu1,Mir9-1,Mir137,Mir204,Mir29b-1,Mir29c,Mir30b,Mir99a,Mir434,Mir451a,Mir7b,Mir100,Mir29b-2,Mir9-2,Mir9-3
GO:0009712	catechol-containing compound metabolic process	FALSE	45	0.47513	0.622222	Chrnb2,Agtr1a,Agtr2,Aldh2,Akr1b3,Atp7a,Comt,Crhr2,Dao,Dbh,Drd1,Drd4,Ednra,Gata3,Gch1,Hand2,Hdc,Hprt,Htr1a,Itgam,Kl,Maoa,Myo5a,Ndufs4,Npr1,Pnmt,Snca,Spr,Sult1a1,Tacr3,Tgfb2,Th,Vhl,Prkn,Sult1d1,Insm1,Cyp2d22,Pnkd,Park7,Moxd1,Vps35,Maob,Moxd2,Aoc2,Tomt
GO:0009713	catechol-containing compound biosynthetic process	FALSE	22	0.469051	0.636364	Agtr1a,Agtr2,Aldh2,Atp7a,Crhr2,Dao,Dbh,Gata3,Gch1,Hand2,Hdc,Kl,Pnmt,Snca,Tgfb2,Th,Insm1,Cyp2d22,Park7,Moxd1,Vps35,Moxd2
GO:0009746	response to hexose	FALSE	147	0.445462	0.394558	Abcg1,Adipoq,Acvr2b,Adra2a,Ager,Ang2,Birc5,Apoa2,Apoc3,Bad,Cacna1d,Cacna1e,Casp3,Casp6,Cftr,Crh,Crhr2,Cyp7a1,Eif2b4,Fkbp1b,Gcg,Gip,Glp1r,Rack1,Gpr27,Gpx1,Guca2b,Hif1a,Foxa2,Hnf4a,Icam1,Igf1r,Khk,Kif5b,Lepr,Lrp5,Mup1,Ncf2,Neurod1,Oprk1,Pax2,Pck1,Cdk16,Pdx1,Pfkfb2,Pfkl,Pik3ca,Ppp2ca,Ppp3cb,Ptprn,Rab11b,Rac1,Rab34,Rbm4,Nr1h4,Tra2b,Sin3a,Smarca4,Sox4,Srebf1,Stx4a,Hnf1a,Hnf1b,Thbs1,Ucp2,Vcam1,Xbp1,Nr0…
GO:0009749	response to glucose	FALSE	144	0.449485	0.388889	Abcg1,Adipoq,Acvr2b,Adra2a,Ager,Ang2,Birc5,Apoa2,Apoc3,Bad,Cacna1d,Cacna1e,Casp3,Casp6,Cftr,Crh,Crhr2,Cyp7a1,Eif2b4,Fkbp1b,Gcg,Gip,Glp1r,Rack1,Gpr27,Gpx1,Guca2b,Hif1a,Foxa2,Hnf4a,Icam1,Igf1r,Khk,Kif5b,Lepr,Lrp5,Mup1,Ncf2,Neurod1,Oprk1,Pax2,Pck1,Cdk16,Pdx1,Pfkfb2,Pfkl,Pik3ca,Ppp2ca,Ppp3cb,Ptprn,Rab11b,Rac1,Rab34,Rbm4,Nr1h4,Tra2b,Sin3a,Smarca4,Sox4,Srebf1,Stx4a,Hnf1a,Hnf1b,Thbs1,Ucp2,Vcam1,Xbp1,Nr0…
GO:0009755	hormone-mediated signaling pathway	FALSE	123	0.425192	0.430894	Agrp,Nr0b1,Rhoa,Phb2,Bmp4,Bmp7,Brca1,Calr,Clock,Crh,Crhbp,Cry1,Cry2,Csnk2b,Dab2,Daxx,Ddx5,Esr1,Esr2,Foxh1,Fshr,Gcgr,Gh,Ghrhr,Hmga2,Foxa1,Dnaja1,Isl1,Cuzd1,Klf9,Lhcgr,Zbtb7a,Pias2,Ncoa1,Ncoa2,Nedd4,Nkx3-1,Nodal,Pak1,Padi2,Per1,Phb,Pou4f2,Ppara,Ppp5c,Ptpn11,Rara,Rarg,Ren1,Rxra,Ncor1,Sfrp1,Sgk1,Smarca4,Kdm5d,Ncor2,Tcf21,Thra,Thrb,Trh,Trp63,Tshr,Ube3a,Nr1h3,Wbp2,Yap1,Taf7,Nr5a1,Nr5a2,Skp2,Lats2,Lats2…
GO:0009791	post-embryonic development	FALSE	93	0.428708	0.376344	Abl2,Acadm,Aco1,Acvr2b,Ahr,Alx4,Atm,Bak1,Bax,Bcl2l11,Prdm1,Bmp4,Cfc1,Cyp1a2,Dhcr7,Atn1,Emx1,Ercc1,Ercc2,Fgfr2,Flt3,Fzd5,Slc37a4,Gata3,Gnaq,Grcc10,Mnx1,Hmgn1,Inppl1,Kdr,Klf4,Lhx1,Meg3,Mmut,Myl2,Myo7a,Nkx2-3,Nppc,Enpp1,Rab3a,Sgpl1,Tal2,Terc,Trp73,Usp9x,Vegfa,Atrx,Grk1,Serp1,Schip1,Plagl2,Kcnj1,Gnasas1,Ireb2,Ccdc47,Fendrr,Pnlip,Chaserr,Arid5b,Kdm5b,Slc4a10,Plekha1,Atf5,Asl,Cela1,Bhlhe23,Krtap21-1,Cr…
GO:0009798	axis specification	FALSE	84	0.416458	0.583333	Apc,Axin2,Bmp4,Bmpr1a,Cdx1,Cdx2,Cdx4,Cer1,Chrd,Cited1,Ddit3,Dll1,Lefty1,Frat1,Fzd5,Gdf3,Hey1,Hey2,Hhex,Foxa2,Ldb1,Lhx1,Lrp6,Smad6,Mdfi,Mesp1,Mesp2,Mns1,Neurog1,Nodal,Notch1,Notch2,Otx2,Pax6,Pitx2,Sfrp1,Shh,Stil,Six2,Six3,Ski,Srf,Stc1,Aurka,Wnt8a,Tbx3,Tbx6,Tcf7l1,Tdgf1,Kdm6a,Wnt1,Wnt3,Wnt5a,Wnt6,Wnt7a,Wt1,Ets2,Vax2,Peg12,Nckap1,Tmed2,Nrarp,Ift172,Arl13b,Wdr77,Bcor,Tdrkh,Hspb11,Senp2,Ttc8,Tbx18,Chr…
GO:0009799	specification of symmetry	FALSE	111	0.405004	0.369369	Acvr2b,Ap1b1,Nkx3-2,Bmp4,Cer1,Cfc1,Ddit3,Dll1,Lefty1,Eng,Foxh1,Fgf8,Folr1,Gata4,Hand1,Hand2,Foxj1,Foxf1,Hif1a,Ihh,Kif3a,Lbx1,Lrp6,Mesp1,Nbl1,Nkx2-5,Nodal,Notch1,Notch2,Pitx2,Aldh1a2,Rfx3,Shh,Stil,Sox17,Srf,T,Tbx1,Tbx2,Tbx3,Tbx6,Tdgf1,Tgfbr2,Tgif1,Wnt3a,Wnt5a,Zic2,Zic3,Aplnr,Dand5,Grem1,Grem2,Sufu,Mapk8,Ccdc39,Lrrc6,Tmed2,Tbx20,Asb2,Sostdc1,Alg5,Tmem107,Ift172,Dnaaf4,Arl13b,Dnaaf1,Disp1,Dnai1,Nat8…
GO:0009855	determination of bilateral symmetry	FALSE	110	0.405496	0.363636	Acvr2b,Ap1b1,Nkx3-2,Cer1,Cfc1,Ddit3,Dll1,Lefty1,Eng,Foxh1,Fgf8,Folr1,Gata4,Hand1,Hand2,Foxj1,Foxf1,Hif1a,Ihh,Kif3a,Lbx1,Lrp6,Mesp1,Nbl1,Nkx2-5,Nodal,Notch1,Notch2,Pitx2,Aldh1a2,Rfx3,Shh,Stil,Sox17,Srf,T,Tbx1,Tbx2,Tbx3,Tbx6,Tdgf1,Tgfbr2,Tgif1,Wnt3a,Wnt5a,Zic2,Zic3,Aplnr,Dand5,Grem1,Grem2,Sufu,Mapk8,Ccdc39,Lrrc6,Tmed2,Tbx20,Asb2,Sostdc1,Alg5,Tmem107,Ift172,Dnaaf4,Arl13b,Dnaaf1,Disp1,Dnai1,Nat8f5,Pi…
GO:0009880	embryonic pattern specification	FALSE	62	0.419761	0.629032	Bmp4,Bmp7,Chrd,Cited1,Dll1,Ednra,Efnb1,Fgfr2,Frat1,Fzd5,Gdf3,Foxa2,Ihh,Lhx1,Lrp6,Smad6,Meox1,Meox2,Mesp1,Mesp2,Meis3,Neurog1,Nodal,Nog,Otx2,Sema3f,Stil,Sim2,Six1,Tbx3,Tbx6,Tcf7l1,Tfap2a,Tdgf1,Kdm6a,Wnt1,Wnt5a,Wnt7a,Wt1,Peg12,Nckap1,Tmed2,Nrarp,Ooep,Disp1,Dop1b,Nanog,Tdrkh,Chrdl1,Tdrd1,Tdrd7,Ripply3,Pld6,Tdrd6,Tifab,Tdrd5,Tasor,Epb41l5,Zbtb16,Ripply2,Noto,Ripply1
GO:0009948	anterior/posterior axis specification	FALSE	51	0.388475	0.509804	Bmp4,Cdx1,Cdx2,Cdx4,Cer1,Ddit3,Lefty1,Fzd5,Gdf3,Hey1,Hey2,Hhex,Foxa2,Ldb1,Lhx1,Lrp6,Mesp1,Mesp2,Neurog1,Nodal,Otx2,Shh,Six2,Ski,Srf,Aurka,Wnt8a,Tbx3,Tbx6,Tcf7l1,Tdgf1,Kdm6a,Wnt3,Wnt5a,Wt1,Ets2,Nckap1,Tmed2,Nrarp,Tdrkh,Tbx18,Tdrd1,Tdrd7,Pld6,Tdrd6,Tifab,Tdrd5,Tasor,Epb41l5,Ripply2,Ripply1
GO:0009953	dorsal/ventral pattern formation	FALSE	89	0.476452	0.662921	Acvrl1,Apc,Axin2,Bmp1,Bmp4,Bmpr1a,Cer1,Chrd,Dbx1,Ddit3,Edn1,En1,Fgf8,Fkbp8,Gas1,Gli1,Gli2,Gsc,Gsx2,Foxg1,Hhip,Mnx1,Foxa1,Foxa2,Hoxa11,Hoxa2,Hoxd11,Kif3a,Lhx1,Lhx2,Lhx3,Lmx1b,Lrp6,Smad6,Ascl1,Mdfi,Nbl1,Nkx2-2,Nog,Otx2,Pax6,Pax7,Prkacb,Prop1,Psen2,Rab23,Sfrp1,Shh,Six3,Sox1,Tgif1,Nkx2-1,Wnt3,Wnt3a,Wnt7a,Grem1,Grem2,Sufu,Tll2,Vax2,Mapk8,Dll4,Tbx20,Sostdc1,Rnf220,Ift172,Arl13b,Disp1,Fuz,Traf3ip1,Senp2…
GO:0009954	proximal/distal pattern formation	FALSE	32	0.359326	0.46875	Apc,Dll1,Dlx1,Dlx2,En1,Gli1,Gli2,Hoxa10,Hoxa11,Hoxa9,Hoxb9,Hoxc9,Hoxd10,Hoxd11,Hoxd9,Irx1,Irx2,Irx3,Nodal,Pbx2,Aldh1a2,Six3,Wnt8a,Trp63,Grem1,Osr1,Hoxc11,Hoxc10,Lrp4,Cyp26b1,Chsy1,Sp8
GO:0009988	cell-cell recognition	FALSE	71	0.309765	0.239437	Acr,Adam2,Adam3,Adam5,Aldoa,Arsa,Cct2,Cct6a,Cd6,Cd81,Ovgp1,Clgn,Ccr7,Pcdha7,Dlg1,Adam18,Folr1,Folr2,B4galt1,Hspa1l,Hspa1b,Lgals3,Smcp,Msn,Pcsk4,Prf1,Ccl21a,Spa17,Tcp1,Tnp2,Vdac2,Zan,Zp1,Zp2,Zp3,Zp3r,Ccl19,St6galnac6,Zpbp,Tex101,Fetub,Izumo1r,Spesp1,Atp8b3,Glipr1l2,Prss37,Glipr1l1,Zpbp2,Prss55,Izumo1,Ubap2l,Pmis2,Tmprss12,Slxl1,Spaca3,Dock8,Ly6k,Crisp4,Aldoart2,Clec2i,Pcdhb6,Dock2,H1f6,Havcr2,Astl…
GO:0009994	oocyte differentiation	FALSE	48	0.365269	0.395833	Atm,Bnc1,Brca2,Cdc25b,Dazl,Dmc1,Edn1,Ednra,Ereg,Gdf9,H3f3a,Inhbb,Insl3,Nppc,Aurkc,Aurka,Wnt4,Zp3,Dmrt1,Rec8,Fbxo5,Washc1,Trip13,Wdr77,Tdrkh,Sohlh2,Kmt2b,Tdrd1,Tdrd7,Ezhip,Rxfp2,Oog1,Pld6,Tdrd6,Ythdf2,Tut7,Tdrd5,Washc5,Sohlh1,Npr2,Shb,Tut4,Meioc,Ccnb1,Kmt2d,Pabpc1l,Wee2,Zglp1
GO:0010039	response to iron ion	FALSE	16	0.396264	0.5625	Aco1,B2m,Casp6,Fxn,Hfe,Hmox1,Snca,Tfap2a,Tfr2,Slc40a1,Ireb2,Hamp2,Cybrd1,Hamp,Hrg,Lct
GO:0010043	response to zinc ion	FALSE	26	0.449239	0.423077	Aanat,Ass1,Creb1,Crip1,Ggh,Khk,Alad,Mt4,Mtf1,P2rx7,Pam,Pln,Abcc8,Slc30a1,Slc30a3,Slc30a4,Gsk3b,Gpr39,Hvcn1,P2rx5,D2hgdh,Haao,Slc30a10,Aldob,Slc30a2,Slc30a8
GO:0010092	specification of animal organ identity	FALSE	30	0.384341	0.666667	Axin2,Bmp2,Bmp4,Dkk1,Ext1,Foxh1,Fgf2,Fgf3,Fgf8,Fgfr2,Fgfr4,Gata5,Gdnf,Lrp2,Hoxa11,Hoxd11,Isl1,Mesp1,Pax2,Pax3,Pax8,Six1,Tbr1,Wnt11,Wnt2,Wnt2b,Wnt3a,Wnt5a,Spry1,Hoxc11
GO:0010155	regulation of proton transport	FALSE	26	0.370144	0.384615	Alox5,Slc25a4,Atp4a,Atp4b,Atp7a,Phb2,Cox17,Drd3,Drd4,Il13,Il4,Myo5a,Ndufa4,Twist1,Slc9a3r1,Tcirg1,Sco1,Chp1,Sphk2,Park7,Atpsckmt,Taco1,Ppif,Pm20d1,Antkmt,Slc36a2
GO:0010165	response to X-ray	FALSE	23	0.397838	0.26087	Atm,Blm,Brca2,Ercc1,Xrcc6,Gata3,Lrp2,Hmga2,Anxa1,Msh2,Sfrp2,Sfrp1,Trp53,Prap1,Xrcc2,Pmaip1,Nipbl,Ercc8,Kars,Nucks1,Brcc3,Lig4,Xrra1
GO:0010171	body morphogenesis	FALSE	50	0.510754	0.58	Col1a1,Crebbp,Dag1,Twist2,Dkk1,Dlx5,Cdk2ap1,Ihh,Lrp6,Mmp2,Msx1,Nog,Pax9,Ptpn11,Rras,Scx,Sgpl1,Ski,Stra6,Tbx1,Tfap2a,Tgfb1,Tgfb2,Tgfb3,Wnt3,Grem2,Mab21l2,Schip1,Nckap1,Asph,Fuz,Atp6ap2,Nipbl,Arid5b,Specc1l,Clasp2,Clasp1,Ankrd11,Crispld2,Ift122,Plekha1,Braf,Csrnp1,Rab3gap1,Zfp281,Flvcr1,Gatad2a,Ofd1,Ep300,Zfp950
GO:0010212	response to ionizing radiation	FALSE	107	0.399528	0.336449	Apobec1,Rhob,Atm,Bak1,Bard1,Bax,Bcl2l1,Blm,Brca1,Brca2,Cdkn1a,Clock,Gadd45a,Ect2,Elk1,Ercc1,Xrcc6,Gata3,Lrp2,Gpx1,Grb2,H2ax,Hmga2,Hras,Hsf1,Hus1,Ifi204,Itgb6,Anxa1,Men1,Msh2,Myc,Nek1,Pml,Pnp,Ptprc,Rad1,Rad51,Rad51ap1,Rad54l,Rad9a,Rnf4,Sfrp2,Sfrp1,Snai2,Smpd1,Stk11,Tgfb1,Trex1,Trp53,Prap1,Yap1,Tlk2,Cop1,Mapk14,Chek2,Paxip1,Net1,Xrcc2,Pmaip1,Fignl1,Map3k20,Inip,Gtf2h5,Aen,Mrnip,Ino80,Tmem109,Nabp2,…
GO:0010224	response to UV-B	FALSE	15	0.330654	0.2	Cdkn1a,Crip1,Hmgn1,Hyal1,Hyal2,Il12a,Il12b,Ivl,Mme,Msh2,Rela,Stk11,Xpc,Mfap4,Hyal3
GO:0010232	vascular transport	FALSE	15	0.339693	0.333333	Ager,Cd36,Abcc2,Fabp5,Abcb1b,Abcb1a,Slc1a5,Slc22a1,Slc22a2,Slc22a5,Slc5a1,Slc27a4,Abcg3,Mfsd2a,Slc5a6
GO:0010257	NADH dehydrogenase complex assembly	FALSE	45	0.407665	0.0444444	ND5,ND6,Ndufa2,Ndufs4,Ndufa1,Ndufb5,Ndufa3,Ndufa9,Ndufb9,Tmem126a,Ndufb11b,Dmac2,Ndufc1,Ndufa12,Ndufb3,Tmem186,Ndufaf3,Bcs1l,Ndufb7,Dmac1,Timm21,Ndufa6,Ndufb8,Ndufa10,Ndufb4,Ndufc2,Ndufb2,Ndufa5,Ndufa8,Tmem126b,Ndufaf4,Ndufaf1,Ndufa11,Ndufab1,Ndufs7,Nubpl,Ndufaf6,Ndufb11,Ndufaf8,Ndufs2,Ndufs1,Acad9,Foxred1,Ndufs6,Ndufs5
GO:0010259	multicellular organism aging	FALSE	26	0.386788	0.423077	Adra1d,Agtr1a,Agtr1b,Alpl,Comp,Edn1,Ednra,Ercc1,Gna11,Gna13,Gnaq,Hyal2,Enpp1,Terc,Trp63,Avpr1b,Nr5a1,Serp1,Avpr1a,Cisd2,Arhgef12,Sec63,Rnf165,Lncpint,Helt,Ndufs6
GO:0010310	regulation of hydrogen peroxide metabolic process	FALSE	17	0.407768	0.176471	Cycs,Fyn,Insr,Mmp3,Nnt,Nnt,Ptger4,Snca,Prdx2,Zfp13,Duoxa2,Pink1,Ctns,Mpv17l,Mfn2,Duoxa1,Noxa1
GO:0010324	membrane invagination	FALSE	129	0.344767	0.131783	Ager,Aif1,Alox15,Arf1,Rhoa,C3,Cd36,Cdc42,Clcn3,F2rl1,Fcer1g,Fcgr1,Fcgr2b,Fcgr3,Gata2,Hgs,Ighg2b,Ighm,Igkc,Igll1,Itga2,Itgam,Itgb2,Lbp,Pten,Rac1,Rac2,Msr1,Sh3bp1,Aurkb,Thbs1,Abca7,Snx3,Becn1,Rhog,Stap1,Spire1,Rhobtb1,Alkbh4,Wasl,Rhoh,Siglece,Trem2,Nckap1l,Iglc1,Iglc2,Iglc3,Elmo1,Snx18,Havcr1,Timd2,Ighv9-1,Gm12169,Ighv1-78,Cd300a,Fcho2,Xkr6,Treml4,Xkr7,Syt11,Arhgap25,Plcg2,Spire2,Snx33,Ighv14-3,Igh…
GO:0010332	response to gamma radiation	FALSE	35	0.41744	0.371429	Apobec1,Atm,Bak1,Bax,Bcl2l1,Brca2,Cdkn1a,Elk1,Xrcc6,Gpx1,H2ax,Hras,Hsf1,Men1,Myc,Pml,Pnp,Ptprc,Rnf4,Trex1,Trp53,Yap1,Tlk2,Chek2,Xrcc2,Map3k20,Gtf2h5,Tmem109,Ddias,Prkaa1,Fancd2,Zmpste24,Tspyl5,Lig4,Tigar
GO:0010389	regulation of G2/M transition of mitotic cell cycle	FALSE	81	0.398977	0.283951	Atm,Blm,Brca1,Ccnd1,Ccng1,Cdc25a,Cdc25b,Cdc25c,Cdk1,Cdc7,Cdk2,Cdk4,Cdkn1a,Cdkn2a,Chek1,Fhl4,Hmga2,Hspa2,Hus1,Ier3,Lmnb1,Mbd4,Mre11a,Orc1,Pkia,Plk1,Rad21,Rad51b,Rrm1,Sin3a,Wnt10b,Cdc6,Nbn,Miip,Rab11a,Foxo4,Fzr1,Gpr132,Brd4,Donson,Inip,Chmp4c,Zfp830,Fbxo5,Rnaseh2b,Fam122a,Mrnip,Nop53,Syf2,Ctc1,Nabp2,Abraxas1,Foxn3,Zfyve19,Pinx1,Rint1,Fam122c,Usp47,Dtl,Ticrr,Trim39,Cdk5rap3,Babam2,Cenpf,Camk2d,Rcc2,…
GO:0010390	histone monoubiquitination	FALSE	23	0.418778	0.173913	Bmi1,Ddb1,Uhrf1,Rag1,Ring1,Skp1,Ube2e1,Pcgf2,Paf1,Trim37,Pcgf3,Pcgf1,Rnf168,Pcgf6,Bcor,Cul4b,Scml2,Dtx3l,Cdc73,Atxn7l3,Wac,Rnf40,Leo1
GO:0010447	response to acidic pH	FALSE	20	0.315661	0.3	Asic1,Gip,Gpr65,Impact,Kcne1,Pck1,Rab11b,Scnn1a,Scnn1b,Scnn1g,Rab11fip5,Slc38a3,Asic3,Trpv1,Nox1,Gpr151,Pkd1l3,Gpr4,Pkd2l1,Gpr31b
GO:0010453	regulation of cell fate commitment	FALSE	26	0.387094	0.653846	Bmp4,Bmpr1a,Dkk1,Fgf2,Fzd7,Gdf3,Gfi1,Hes1,Loxl3,Mesp1,Pax6,Pax7,Sfrp2,Sox17,Wnt11,Wnt3a,Wnt5a,Spdef,Tbx21,Sostdc1,Casz1,Nanog,Il23a,Esrp1,Glis1,Tnfsf18
GO:0010454	negative regulation of cell fate commitment	FALSE	15	0.413948	0.666667	Dkk1,Fzd7,Gfi1,Hes1,Loxl3,Mesp1,Sfrp2,Wnt3a,Spdef,Tbx21,Sostdc1,Casz1,Nanog,Glis1,Tnfsf18
GO:0010458	exit from mitosis	FALSE	24	0.417566	0.291667	Birc5,Phb2,Cdkn1b,Cdkn1c,Neurog1,Tgfb1,Zw10,Spast,Mad2l1bp,Ctdp1,Cdca5,Rpl24,Ube2c,Chmp4b,Clasp2,Clasp1,Ube2s,Chmp7,Sirt7,Cdc14a,Npm2,Mir124a-1,Mir124a-2,Mir124a-3
GO:0010460	positive regulation of heart rate	FALSE	22	0.369209	0.636364	Ada,Adm,Adra1d,Atp5j,Crhr2,Edn1,Edn2,Edn3,Gch1,Hey2,Hrc,Kcnq1,Scn5a,Tacr3,Uts2,Apln,Avpr1a,Nmu,Trpm4,Sirt1,Adm2,Nppa
GO:0010463	mesenchymal cell proliferation	FALSE	49	0.475115	0.673469	Arhgap5,Bmp2,Bmp4,Bmp7,Bmpr1a,Chrd,Fgf4,Fgf7,Fgfr2,Gas1,Hand2,Foxf1,Hmgb1,Ihh,Kdr,Lmna,Lrp5,Lrp6,Msx1,Myc,Nfib,Mycn,Pdgfa,Prrx1,Ptn,Prrx2,Shh,Shox2,Six1,Six2,Sox9,Tbx1,Tbx2,Zeb1,Tgfbr2,Trp63,Vegfa,Wnt11,Wnt2,Wnt5a,Osr1,Ctnnbip1,Phf14,Tbx18,Foxp1,Dchs1,Smo,Fat4,Irs2
GO:0010464	regulation of mesenchymal cell proliferation	FALSE	38	0.490619	0.710526	Arhgap5,Bmp4,Bmpr1a,Chrd,Fgfr2,Gas1,Foxf1,Hmgb1,Ihh,Kdr,Lmna,Lrp5,Lrp6,Myc,Nfib,Mycn,Pdgfa,Prrx1,Ptn,Prrx2,Shh,Shox2,Six1,Sox9,Tbx1,Zeb1,Tgfbr2,Trp63,Vegfa,Wnt11,Wnt2,Wnt5a,Ctnnbip1,Phf14,Tbx18,Foxp1,Smo,Irs2
GO:0010469	regulation of signaling receptor activity	FALSE	96	0.442234	0.5	Chrna4,Adam17,Adra2a,Adra2b,Adra2c,Adrb2,Ager,Aplp2,Arc,Areg,Bicd1,Btc,Calcr,Cav3,Cbl,Cdk5r1,Cfl1,Cga,Crh,Crhbp,Dlg4,Edn1,Egf,Ereg,Fshb,Slc6a9,Lilrb4b,Lilrb4a,Lilrb4a,Hdac6,Hbegf,Hfe,Hif1a,Ifng,Ifngr1,Ifngr2,Il10,Nog,P2ry1,Serpine1,Plau,Ppara,Ppp2ca,Psen2,Pten,Ptprj,Rasgrf1,Ccl2,Tgfa,Tnf,Phlda2,Zp3,Grem1,Grem2,Vps25,Fbxw7,Mink1,Nptx2,Ramp3,Socs5,Pate4,Park7,Rwdd1,Socs4,Slurp2,Ace2,Clec12b,Epgn,Ps…
GO:0010507	negative regulation of autophagy	FALSE	53	0.434606	0.283019	Akt1,Tspo,Eif4g2,Ptk2,Gata4,Hmox1,Htr2b,Il10,Il10ra,Il3,Lep,Lepr,Ctsa,Ptpn22,Sec22b,Snca,Tnfaip3,Trp53,Tsc2,Rnf5,Becn1,Nupr1,Nampt,Tsc1,Rnf41,Poldip2,Tmem39a,Washc1,Foxk2,Pink1,Rasip1,Clec16a,Chmp4b,Dapl1,Phf23,Cptp,Trem2,Wdr6,Ubqln4,Usp30,Qsox1,Ehmt2,Bmf,Eif4g1,Mtmr9,Dap,Fez2,Kdm4a,Smg1,Fez1,Herc1,Smcr8,Tigar
GO:0010508	positive regulation of autophagy	FALSE	121	0.438647	0.355372	Adrb2,Ager,Slc25a4,Slc25a5,Bid,Bcl2l11,Bnip3l,Rb1cc1,Plk3,Ddit3,Endog,Htt,Hif1a,Hmgb1,Hmox1,Hpse,Irgm1,Ifng,Igtp,Ikbkg,Il4,Kdr,Nprl3,Pik3c2a,Pim2,Pip4k2a,Rab12,Trim27,Rock1,Trim30a,Trim21,Stk11,Supt5,Tfeb,Tsc2,Ulk1,Vdac1,Xbp1,Tlr2,Mapk3,Bag3,Ulk2,Prkn,Wipi1,Mefv,Wdr45,Sh3glb1,Nprl2,Becn1,Scoc,Tmem59,Gsk3b,Trp53inp1,Moap1,Ralb,Tsc1,Trim13,Ormdl3,Mtdh,Gpsm1,Atg101,Trp53inp2,Pink1,Trim32,Optn,Plekhf…
GO:0010517	regulation of phospholipase activity	FALSE	48	0.369085	0.333333	Abl2,Agtr1a,Agtr1b,Ang,Ang3,Ang2,Anxa8,Apoc2,Arf4,Phb2,Bicd1,Camk2b,Cd86,Esr1,Ms4a2,Fgf2,Fgfr2,Gna13,Gnaq,Nmur1,Hras,Htr2b,Ccn1,Itk,Anxa1,Marcks,Pdgfrb,Phb,Prkcz,Pla2r1,Pla2g5,Plcd1,Ppt1,Ptafr,Pth,Rgs2,Ccl5,Sele,Snap91,Snca,Txk,Avpr1b,Angptl3,Arl1,Ang4,Gpr55,Ang6,Apoc2l
GO:0010518	positive regulation of phospholipase activity	FALSE	38	0.342892	0.315789	Abl2,Agtr1a,Agtr1b,Ang,Ang3,Ang2,Apoc2,Arf4,Phb2,Camk2b,Cd86,Esr1,Ms4a2,Fgf2,Fgfr2,Gna13,Gnaq,Nmur1,Hras,Htr2b,Ccn1,Itk,Marcks,Pdgfrb,Phb,Prkcz,Pla2g5,Ptafr,Pth,Ccl5,Sele,Txk,Avpr1b,Arl1,Ang4,Gpr55,Ang6,Apoc2l
GO:0010522	regulation of calcium ion transport into cytosol	FALSE	80	0.385987	0.4625	Adrb2,Agtr1a,Bak1,Bax,Bdkrb1,Bmp4,Calcr,Capn3,Casq1,Casq2,Cav1,Cd19,Cd4,Coro1a,Cxcr3,Cyba,Drd1,Ednra,Epo,F2,F2r,F2rl3,Ms4a2,Fkbp1a,Fkbp1b,Fyn,Grin1,Gsto1,Ptpn6,Htt,Hrc,Iapp,Cxcl10,Il13,Itgb3,Lhcgr,Cxcl9,Myo5a,Ngf,Ntsr1,P2rx1,P2rx7,Pln,Pml,Prnp,Cx3cl1,Snca,Tgfb1,Tgfb2,Thy1,Trpc1,Aplnr,Tmem38b,Ramp3,Tex101,Jph3,Jph2,Asph,Gstm7,Dhrs7c,Clec4b1,Gpr39,Jsrp1,Lime1,Tmem38a,Selenon,Oga,Trdn,Gper1,Nol3,Gim…
GO:0010524	positive regulation of calcium ion transport into cytosol	FALSE	50	0.378423	0.42	Adrb2,Agtr1a,Bak1,Bax,Bdkrb1,Bmp4,Calcr,Capn3,Casq1,Cav1,Cd19,Cd4,Cxcr3,Drd1,Ednra,F2,F2r,F2rl3,Grin1,Gsto1,Htt,Iapp,Cxcl10,Il13,Lhcgr,Cxcl9,Ntsr1,P2rx1,P2rx7,Cx3cl1,Snca,Thy1,Trpc1,Aplnr,Ramp3,Tex101,Jph2,Asph,Gstm7,Clec4b1,Gpr39,Oga,Trdn,Gper1,Gimap3,P2rx5,Sri,Ffar1,P2ry6,Gimap5
GO:0010528	regulation of transposition	FALSE	28	0.330048	0.357143	Aicda,Ddx4,Morc1,Mov10,Mybl1,Dnmt3l,Piwil2,Piwil1,Tex19.2,Tex19.1,Tdrd9,Apobec3,Tex15,Sirt7,Zfp748,Zfp729a,Tut7,Zfp595,Ubr2,Tut4,Smyd5,Zfp458,Zfp759,Piwil4,Zfp457,Spocd1,Btbd18,Zfp729b
GO:0010529	negative regulation of transposition	FALSE	28	0.330048	0.357143	Aicda,Ddx4,Morc1,Mov10,Mybl1,Dnmt3l,Piwil2,Piwil1,Tex19.2,Tex19.1,Tdrd9,Apobec3,Tex15,Sirt7,Zfp748,Zfp729a,Tut7,Zfp595,Ubr2,Tut4,Smyd5,Zfp458,Zfp759,Piwil4,Zfp457,Spocd1,Btbd18,Zfp729b
GO:0010543	regulation of platelet activation	FALSE	34	0.342333	0.5	Adrb2,Alox12,Blk,Ctsg,Fcer1g,Gp1ba,Gp1bb,Pdpn,Gp5,Il6,Il6ra,F11r,Sh2b3,Pdgfa,Pdgfb,Prkca,Pla2g4a,Ptger3,Ptprj,Selp,Syk,Tec,Tlr4,Txk,Ceacam1,Gp9,Plek,C1qtnf1,Fundc2,Mmrn1,Hrg,Fgg,Vps33b,Emilin2
GO:0010559	regulation of glycoprotein biosynthetic process	FALSE	31	0.439909	0.354839	Ccr7,Gata1,Hbegf,Il15,Insr,Itm2b,Jak3,Ccl21a,Ccl19,Abca7,Bace2,Tmem59,Chp1,Ncstn,Itm2c,Mustn1,Mgat4d,Tm9sf2,Oga,Pomt1,Pawr,Necab2,Slc2a10,Acot8,Arfgef1,Pomt2,Acer2,Pxylp1,Ago2,Fktn,Slc51b
GO:0010560	positive regulation of glycoprotein biosynthetic process	FALSE	15	0.421886	0.266667	Ccr7,Il15,Insr,Ccl21a,Ccl19,Chp1,Ncstn,Mustn1,Pomt1,Pawr,Slc2a10,Arfgef1,Pomt2,Pxylp1,Slc51b
GO:0010565	regulation of cellular ketone metabolic process	FALSE	121	0.394157	0.380165	Acadl,Acadvl,Adipoq,Akt1,Akt2,Abcd1,Apc,Apoa1,Apoa4,Apoc1,Apoc2,Apoc3,Bmp2,Bmp5,Brca1,Cav1,Ces1g,Clcn2,Cln3,Comt,Cpt1a,Cyp7a1,Dab2,Dgat1,Ces1c,Ces1e,Fabp3,Fabp1,Fgf15,Fgfr4,Fh1,Gip,Hnf4a,Il1b,Eif6,Atcay,Fabp5,Anxa1,Pdk2,Pla2g4a,Ppara,Ptgs2,Rdh16,Rest,Rgn,Ncor1,Nr1h4,Slc7a7,Ncor2,Snca,Sox9,Srebf1,Star,Trex1,Twist1,Nr1h3,Nr1h2,Wnt4,Ceacam1,Ceacam2,Abcd2,Pdk4,Abcb11,Dkkl1,Pibf1,Nucb2,Avpr1a,Mlycd,Pa…
GO:0010569	regulation of double-strand break repair via homologous recombination	FALSE	60	0.403282	0.233333	Blm,Chek1,Epc1,Rad51,Rad51ap1,Rpa2,Ruvbl2,Vps72,Morf4l1,Timeless,Was,Trp53bp1,Sirt6,Morf4l2,Ppp4c,Actl6a,Ruvbl1,Terf2ip,Fignl1,Yeats4,Dmap1,Actr2,Khdc3,Wdr48,Ooep,Mrnip,Meaf6,Ing3,Mad2l2,Mms19,Mrgbp,Shld1,Smchd1,Parpbp,Ep400,Shld2,Arid2,Polq,Brd8,Kat5,Ubqln4,Trrap,Radx,Mbtd1,Tex15,Helb,Recql5,Cgas,Wrap53,Rmi2,Spidr,Rbbp8,Epc2,Ppp4r2,Fus,Setd2,Fancb,Rtel1,Usp51,Shld3
GO:0010573	vascular endothelial growth factor production	FALSE	27	0.354487	0.444444	Adora2b,Arnt,Atf4,Brca1,Bsg,C3,C3ar1,C5ar1,Ccr2,Cyp1b1,Flt4,Gata4,Adgrg1,Hc,Hif1a,Hpse,Il1a,Il1b,Il6,Il6ra,Isl1,Nodal,Ptgs2,Sars,Ccl2,Tnf,Cxcl17
GO:0010574	regulation of vascular endothelial growth factor production	FALSE	24	0.341102	0.416667	Adora2b,Arnt,Atf4,Brca1,Bsg,C3,C3ar1,C5ar1,Ccr2,Cyp1b1,Flt4,Gata4,Hc,Hif1a,Hpse,Il1a,Il1b,Il6,Isl1,Nodal,Ptgs2,Sars,Ccl2,Cxcl17
GO:0010575	positive regulation of vascular endothelial growth factor production	FALSE	21	0.330688	0.47619	Adora2b,Arnt,Atf4,Brca1,Bsg,C3,C3ar1,C5ar1,Cyp1b1,Flt4,Gata4,Hc,Hif1a,Hpse,Il1a,Il1b,Il6,Isl1,Nodal,Ptgs2,Cxcl17
GO:0010586	miRNA metabolic process	FALSE	21	0.443832	0.285714	Hras,Rela,Snd1,Carlr,Ddx17,Parn,Bcdin3d,Lin28a,Dicer1,Dis3l2,Tut7,Tent4b,Tut4,Zc3h12a,Ago2,Rc3h2,Rc3h1,Trim71,Mir744,Gm10768,Mir3960
GO:0010591	regulation of lamellipodium assembly	FALSE	33	0.416116	0.424242	Avil,Aqp1,Atp7a,Capzb,Cdc42,Cfl1,Dnm2,Epha2,Fscn1,Fer,Mstn,Pik3r1,Twf1,Rac1,Rac2,Cyfip1,Was,Wnt1,Twf2,Nckap1,Bin3,Abi3,Actr2,Akirin1,Arpc2,Hrg,Brk1,Plxnb3,Hdac4,Clrn1,Carmil2,Abi2,Frmd7
GO:0010592	positive regulation of lamellipodium assembly	FALSE	24	0.462205	0.541667	Avil,Aqp1,Atp7a,Cdc42,Cfl1,Dnm2,Fscn1,Mstn,Pik3r1,Rac1,Rac2,Cyfip1,Wnt1,Twf2,Nckap1,Actr2,Akirin1,Arpc2,Brk1,Hdac4,Clrn1,Carmil2,Abi2,Frmd7
GO:0010594	regulation of endothelial cell migration	FALSE	131	0.432055	0.526718	Acvrl1,Adam17,Adora2b,Ager,Angpt2,Angpt4,Akt1,Alox12,Anxa3,Apoh,Rhoa,Rhob,Atp5a1,Atp5b,Bmp10,Bmp4,Gdf2,Bmpr2,Bsg,Calr,Csnk2b,Gadd45a,Efna1,Egf,Emp2,Epha2,Fgf18,Fgf2,Fgf4,Fgfbp1,Foxc2,Flt4,Fut1,Gata2,Gata3,Gpi1,Grn,Hif1a,Hmgb1,Hmox1,Hspb1,Igf2,Itgb1bp1,Itgb3,Jup,Kdr,Klf4,Lcn2,Anxa1,Meox2,Met,Nf1,Nfe2l2,Nos3,Notch1,Pdgfb,Pdpk1,Pik3c2a,Pik3cd,Pik3r2,Prkca,Prl2c2,Prl7d1,Ptgs2,Rac1,Rock2,Rras,Serpinf1…
GO:0010595	positive regulation of endothelial cell migration	FALSE	81	0.449752	0.567901	Adam17,Adora2b,Angpt4,Akt1,Alox12,Anxa3,Rhob,Atp5a1,Atp5b,Bmp4,Bmpr2,Bsg,Calr,Egf,Fgf18,Fgf2,Fgfbp1,Foxc2,Flt4,Fut1,Gata2,Gata3,Gpi1,Grn,Hif1a,Hmgb1,Hmox1,Hspb1,Igf2,Itgb1bp1,Itgb3,Kdr,Lcn2,Anxa1,Met,Nfe2l2,Nos3,Pdgfb,Pik3c2a,Pik3cd,Prkca,Prl2c2,Ptgs2,Rac1,Rock2,Rras,Shh,Snai2,Sp1,Stat5a,Tek,Tgfb1,Thbs1,Cd40,Gfus,Vegfa,Vegfc,Wnt5a,Wnt7a,Akt3,Ets1,Cib1,Map2k3,Map3k3,Amot,Pik3cg,Nus1,Smoc2,Srpx2,Zf…
GO:0010596	negative regulation of endothelial cell migration	FALSE	42	0.377039	0.452381	Acvrl1,Ager,Angpt2,Angpt4,Apoh,Rhoa,Bmp10,Gdf2,Csnk2b,Gadd45a,Fgf2,Hmgb1,Itgb1bp1,Jup,Klf4,Meox2,Notch1,Pik3r2,Prl7d1,Serpinf1,Sp100,Stc1,Tbxa2r,Tgfb1,Thbs1,Tnf,Map2k5,Synj2bp,Dll4,Cxcl13,Patz1,Pdcd10,Dnaja4,Svbp,Krit1,Hrg,Adamts9,Mmrn2,Card10,Spred1,Vash1,Stard13
GO:0010611	regulation of cardiac muscle hypertrophy	FALSE	49	0.451828	0.469388	Adk,Parp2,Akap1,Slc25a4,Bmp10,Cav3,Edn1,Ptk2,G6pd2,G6pdx,Gata5,Mtpn,Hand2,Jarid2,Lmna,Mef2a,Notch1,Pak1,Prkca,Ppara,Twf1,Rgs2,Rock1,Rock2,Tnfrsf1a,Tnfrsf1b,Ccn4,Yy1,Pin1,Glrx3,Lmcd1,Ddx39b,Becn1,Gsk3b,Hamp2,Ctdp1,Fbxo32,Pi16,Hamp,Sirt1,Trip10,Cdk9,Camk2d,Foxp1,Fdps,Zfp418,Pin1rt1,Trim63,Gsk3a
GO:0010613	positive regulation of cardiac muscle hypertrophy	FALSE	25	0.448978	0.48	Adk,Parp2,Slc25a4,Bmp10,Edn1,Ptk2,Mtpn,Hand2,Mef2a,Prkca,Twf1,Rock1,Rock2,Ccn4,Pin1,Ddx39b,Becn1,Hamp2,Hamp,Sirt1,Trip10,Cdk9,Camk2d,Fdps,Pin1rt1
GO:0010614	negative regulation of cardiac muscle hypertrophy	FALSE	24	0.449522	0.416667	Akap1,Bmp10,Cav3,G6pd2,G6pdx,Gata5,Jarid2,Lmna,Notch1,Pak1,Ppara,Rgs2,Tnfrsf1a,Tnfrsf1b,Yy1,Glrx3,Gsk3b,Ctdp1,Fbxo32,Pi16,Foxp1,Zfp418,Trim63,Gsk3a
GO:0010633	negative regulation of epithelial cell migration	FALSE	51	0.38992	0.45098	Acvrl1,Ager,Angpt2,Angpt4,Apoh,Rhoa,Bmp10,Gdf2,Csnk2b,Gadd45a,Fgf2,Hmgb1,Il4,Itgb1bp1,Jup,Klf4,Meox2,Notch1,Pfn2,Pik3r2,Prl7d1,Pten,Serpinf1,Sp100,Stc1,Tbxa2r,Tgfb1,Thbs1,Tnf,Coro1c,Map2k5,Synj2bp,Dll4,Cxcl13,Patz1,Pdcd10,Tacstd2,Dnaja4,Dusp10,Svbp,Adipor1,Marveld3,Krit1,Hrg,Adamts9,Ptpn23,Mmrn2,Card10,Spred1,Vash1,Stard13
GO:0010634	positive regulation of epithelial cell migration	FALSE	114	0.446904	0.578947	Adam17,Adam9,Adora2b,Angpt4,Akt1,Alox12,Anxa3,Aqp1,Arf6,Rhob,Atp5a1,Atp5b,Bmp4,Bmpr2,Bsg,Calr,Ccr6,Ctsh,Egf,Fgf18,Fgf2,Fgf7,Fgfbp1,Foxc2,Flt4,Fut1,Gata2,Gata3,Gpi1,Grn,Has2,Hdac6,Hbegf,Hif1a,Hmgb1,Hmox1,Hspb1,Hyal1,Ifng,Igf2,Insl3,Itga2,Itga3,Itgb1bp1,Itgb3,Kdr,Lcn2,Anxa1,Met,Mmp9,Nfe2l2,Nos3,Pdgfb,Pfn1,Pik3c2a,Pik3cd,Prkca,Serpine1,Prl2c2,Ptgs2,Rac1,Rock2,Rras,Shh,Snai2,Sox9,Sp1,Stat5a,Tek,Tgfb1…
GO:0010640	regulation of platelet-derived growth factor receptor signaling pathway	FALSE	16	0.419782	0.3125	Adipoq,Cbl,F7,Fshr,Hgs,Inppl1,Lox,Ptgir,Ptprj,Snca,Slc9a3r1,Hip1r,Ift20,Phf14,Glrx,Myocd
GO:0010656	negative regulation of muscle cell apoptotic process	FALSE	48	0.449278	0.458333	Adcyap1,Agtr1a,Alox12,Slc25a4,Apoh,Cav1,Cflar,Cftr,Dnmt1,Edn1,Gapdh,Gata4,Ghrh,Hand2,Hey2,Hmox1,Hspa8,Hsf1,Igf1r,Ilk,Lrp6,Mdk,Naca,Nfe2l2,Nkx2-5,Pax8,Pcmt1,Pdpk1,Pik3r1,Rgl2,Sfrp2,Acot1,Bag3,Nupr1,Gsk3b,Sirt5,Dipk2a,Lypd3,Sirt4,Nol3,Sirt1,Trip10,Mfn2,Myocd,Arrb2,Ambra1,Zc3h12a,Hspb6
GO:0010657	muscle cell apoptotic process	FALSE	77	0.459875	0.480519	Adcyap1,Agtr1a,Alox12,Slc25a4,Apaf1,Apoh,Atf4,Capn1,Casp12,Cav1,Cdkn2a,Cflar,Cftr,Cxcr2,Dmpk,Dnmt1,Edn1,Gapdh,Gata4,Gata6,Ghrh,Gnb1,Gngt1,Hand2,Hey2,Hmox1,Hspa8,Hsf1,Ifng,Igf1r,Igfbp3,Il12a,Il12b,Ilk,Lrp6,Ltk,Mdk,Naca,Nfe2l2,Nkx2-5,Pax8,Pcmt1,Pdpk1,Pik3r1,Pou4f2,Pten,Rgl2,Sfrp2,Trp53,Map2k4,Mapk8,Acot1,Bag3,Nupr1,Gsk3b,Trem1,Fbxo32,Sirt5,Fndc1,Dipk2a,Lypd3,Sirt4,Nol3,Sirt1,Trip10,Camk2d,Arrb1,Grk…
GO:0010658	striated muscle cell apoptotic process	FALSE	49	0.456447	0.469388	Slc25a4,Apaf1,Capn1,Casp12,Cflar,Cxcr2,Gata4,Gata6,Ghrh,Gnb1,Gngt1,Hand2,Hey2,Hspa8,Hsf1,Igfbp3,Ilk,Ltk,Mdk,Naca,Nfe2l2,Nkx2-5,Pax8,Pcmt1,Pdpk1,Pou4f2,Pten,Rgl2,Sfrp2,Trp53,Mapk8,Acot1,Bag3,Nupr1,Trem1,Fbxo32,Sirt5,Fndc1,Sirt4,Nol3,Sirt1,Trip10,Camk2d,Mfn2,Myocd,Ambra1,Hspb6,Eif5a,Tigar
GO:0010659	cardiac muscle cell apoptotic process	FALSE	46	0.459302	0.456522	Slc25a4,Apaf1,Capn1,Cflar,Cxcr2,Gata4,Gata6,Ghrh,Gnb1,Gngt1,Hand2,Hey2,Hspa8,Hsf1,Igfbp3,Ilk,Ltk,Mdk,Nfe2l2,Nkx2-5,Pax8,Pcmt1,Pdpk1,Pou4f2,Pten,Rgl2,Sfrp2,Trp53,Mapk8,Acot1,Nupr1,Trem1,Fbxo32,Sirt5,Fndc1,Sirt4,Nol3,Sirt1,Trip10,Camk2d,Mfn2,Myocd,Ambra1,Hspb6,Eif5a,Tigar
GO:0010660	regulation of muscle cell apoptotic process	FALSE	73	0.467822	0.493151	Adcyap1,Agtr1a,Alox12,Slc25a4,Apoh,Atf4,Capn1,Casp12,Cav1,Cdkn2a,Cflar,Cftr,Cxcr2,Dnmt1,Edn1,Gapdh,Gata4,Gata6,Ghrh,Hand2,Hey2,Hmox1,Hspa8,Hsf1,Ifng,Igf1r,Igfbp3,Il12a,Il12b,Ilk,Lrp6,Ltk,Mdk,Naca,Nfe2l2,Nkx2-5,Pax8,Pcmt1,Pdpk1,Pik3r1,Pou4f2,Pten,Rgl2,Sfrp2,Trp53,Map2k4,Mapk8,Acot1,Bag3,Nupr1,Gsk3b,Trem1,Fbxo32,Sirt5,Fndc1,Dipk2a,Lypd3,Sirt4,Nol3,Sirt1,Trip10,Camk2d,Arrb1,Grk2,Mfn2,Dicer1,Myocd,Ar…
GO:0010661	positive regulation of muscle cell apoptotic process	FALSE	25	0.508664	0.56	Atf4,Capn1,Casp12,Cdkn2a,Cxcr2,Gata6,Ifng,Igfbp3,Il12a,Il12b,Ltk,Pou4f2,Pten,Trp53,Map2k4,Mapk8,Trem1,Fbxo32,Fndc1,Camk2d,Arrb1,Grk2,Mfn2,Eif5a,Tigar
GO:0010662	regulation of striated muscle cell apoptotic process	FALSE	46	0.464598	0.478261	Slc25a4,Capn1,Casp12,Cflar,Cxcr2,Gata4,Gata6,Ghrh,Hand2,Hey2,Hspa8,Hsf1,Igfbp3,Ilk,Ltk,Mdk,Naca,Nfe2l2,Nkx2-5,Pax8,Pcmt1,Pdpk1,Pou4f2,Pten,Rgl2,Sfrp2,Trp53,Mapk8,Acot1,Bag3,Nupr1,Trem1,Fbxo32,Sirt5,Fndc1,Sirt4,Nol3,Sirt1,Trip10,Camk2d,Mfn2,Myocd,Ambra1,Hspb6,Eif5a,Tigar
GO:0010663	positive regulation of striated muscle cell apoptotic process	FALSE	16	0.52122	0.625	Capn1,Casp12,Cxcr2,Gata6,Igfbp3,Ltk,Pou4f2,Pten,Trp53,Mapk8,Trem1,Fbxo32,Fndc1,Camk2d,Eif5a,Tigar
GO:0010664	negative regulation of striated muscle cell apoptotic process	FALSE	30	0.434399	0.4	Slc25a4,Cflar,Gata4,Ghrh,Hand2,Hey2,Hspa8,Hsf1,Ilk,Mdk,Naca,Nfe2l2,Nkx2-5,Pax8,Pcmt1,Pdpk1,Rgl2,Sfrp2,Acot1,Bag3,Nupr1,Sirt5,Sirt4,Nol3,Sirt1,Trip10,Mfn2,Myocd,Ambra1,Hspb6
GO:0010665	regulation of cardiac muscle cell apoptotic process	FALSE	43	0.468221	0.465116	Slc25a4,Capn1,Cflar,Cxcr2,Gata4,Gata6,Ghrh,Hand2,Hey2,Hspa8,Hsf1,Igfbp3,Ilk,Ltk,Mdk,Nfe2l2,Nkx2-5,Pax8,Pcmt1,Pdpk1,Pou4f2,Pten,Rgl2,Sfrp2,Trp53,Mapk8,Acot1,Nupr1,Trem1,Fbxo32,Sirt5,Fndc1,Sirt4,Nol3,Sirt1,Trip10,Camk2d,Mfn2,Myocd,Ambra1,Hspb6,Eif5a,Tigar
GO:0010666	positive regulation of cardiac muscle cell apoptotic process	FALSE	15	0.532299	0.6	Capn1,Cxcr2,Gata6,Igfbp3,Ltk,Pou4f2,Pten,Trp53,Mapk8,Trem1,Fbxo32,Fndc1,Camk2d,Eif5a,Tigar
GO:0010667	negative regulation of cardiac muscle cell apoptotic process	FALSE	28	0.433893	0.392857	Slc25a4,Cflar,Gata4,Ghrh,Hand2,Hey2,Hspa8,Hsf1,Ilk,Mdk,Nfe2l2,Nkx2-5,Pax8,Pcmt1,Pdpk1,Rgl2,Sfrp2,Acot1,Nupr1,Sirt5,Sirt4,Nol3,Sirt1,Trip10,Mfn2,Myocd,Ambra1,Hspb6
GO:0010669	epithelial structure maintenance	FALSE	27	0.33017	0.333333	Il17a,Ldb1,Muc13,Muc2,Neurod1,Slc22a5,Sox9,Srf,Strap,Tff1,Tff2,Tff3,Tlr4,Lsr,Slc22a21,Zfp830,Pbld2,Inava,Pbld1,Vsig1,Tlr9,Ildr1,Muc4,Crocc,Nod2,Piwil4,Mks1
GO:0010675	regulation of cellular carbohydrate metabolic process	FALSE	132	0.420105	0.439394	Acadm,Adipoq,Actn3,Adora2b,Akt1,Akt2,Bad,Bckdk,Cbfa2t3,Cd36,Scarb2,Cry1,Cyp2j6,Ddb1,Fbp1,Gcg,Gcgr,Kat2a,Gfpt1,Gnb3,Gnmt,Hif1a,Hmgb1,Foxa2,Hnf4a,Hsd11b1,Ier3,Igf2,Igfbp3,Igfbp4,Il6,Insr,Khk,Lep,Lepr,Lhcgr,Mas1,Sik1,Mup1,Myog,Ncoa2,Cd244a,Nnmt,Ntsr1,P2ry1,Pdk2,Enpp1,Pfkfb1,Pfkfb2,Pou1f1,Plcd1,Pomc,Ppara,Ppp1ca,Ppp1cb,Inpp5k,Ptafr,Pth,Pth1r,Ranbp2,Rgn,Rorc,Ncor1,Sorbs1,Slc4a1,Snca,Stk11,Tff3,Trp53,P…
GO:0010676	positive regulation of cellular carbohydrate metabolic process	FALSE	48	0.401534	0.416667	Actn3,Akt1,Akt2,Cd36,Cyp2j6,Ddb1,Gcg,Kat2a,Hif1a,Hmgb1,Hnf4a,Igf2,Insr,Lhcgr,Mas1,Mup1,Cd244a,Nnmt,Ntsr1,P2ry1,Pou1f1,Plcd1,Ppara,Ptafr,Pth,Pth1r,Rgn,Sorbs1,Snca,Stk11,Avpr1b,Esrrb,Pmaip1,Arpp19,Dgat2,Dyrk2,C1qtnf2,Gpt,Ppp1r3g,Gper1,Sirt1,Gck,Ppp4r3b,Ppp1r3e,Wdr5,Slc45a3,P2ry6,Irs2
GO:0010677	negative regulation of cellular carbohydrate metabolic process	FALSE	40	0.43866	0.45	Adipoq,Actn3,Cbfa2t3,Cry1,Fbp1,Gfpt1,Foxa2,Ier3,Il6,Lepr,Sik1,Mup1,Myog,Enpp1,Ppara,Inpp5k,Ncor1,Slc4a1,Sirt6,Prkn,Plek,Nupr1,Mtch2,Midn,Fam3a,Pgp,C1qtnf12,Serpina12,Ddit4,C1qtnf3,Gck,Hdac4,Git1,Erfe,Obp2a,Gckr,Pask,Tigar,Ep300,Ugt1a1
GO:0010712	regulation of collagen metabolic process	FALSE	40	0.381383	0.5	Adora2b,Ager,Bmp4,Cyp2j6,Cyp7a1,F2,F2r,Fap,Idua,Ihh,Il6,Il6ra,Itga2,Nppc,Ddr2,Pdgfb,Pdgfrb,Serpine1,Serpinf2,Nr1h4,Scx,Ccl2,Tgfb1,Tgfb3,Ucn,Wnt4,Uts2,Creb3l1,Cbx8,Retn,Larp6,Vsir,Mfap4,Emilin1,Rap1a,Cygb,Serpinb7,Dicer1,Arrb2,Ltbp1
GO:0010714	positive regulation of collagen metabolic process	FALSE	27	0.381274	0.518519	Bmp4,F2,F2r,Idua,Ihh,Itga2,Ddr2,Pdgfb,Pdgfrb,Serpine1,Serpinf2,Scx,Ccl2,Tgfb1,Tgfb3,Ucn,Wnt4,Uts2,Creb3l1,Cbx8,Retn,Larp6,Vsir,Serpinb7,Dicer1,Arrb2,Ltbp1
GO:0010717	regulation of epithelial to mesenchymal transition	FALSE	73	0.467893	0.630137	Ager,Axin2,Bmp2,Bmp4,Bmp7,Col1a1,Dab2,Dag1,Efna1,Eng,Ezh2,Gata3,Pdpn,Foxa1,Foxa2,Hpn,Il1b,Il6,Isl1,Jag1,Mdk,Foxc1,Nog,Notch1,Ppp2ca,Pten,Sfrp2,Sfrp1,Snai1,Tgfb1,Tgfb1i1,Tgfb2,Tgfb3,Tgfbr2,Nkx2-1,Tsc2,Twist1,Vegfa,Grem1,Spry1,Spry2,Ldlrad4,Sdcbp,Tbx20,Sdhaf2,Trim62,Bambi,Fuz,Mad2l2,Adipor1,Clasp2,Clasp1,Bcl9l,Pofut2,Loxl2,Wwtr1,Spred3,Ovol2,Spred1,Pawr,Il17rd,Mcrip1,Myocd,Alx1,Fermt2,Mark1,Crb2,Va…
GO:0010718	positive regulation of epithelial to mesenchymal transition	FALSE	36	0.410187	0.666667	Ager,Axin2,Bmp2,Bmp4,Bmp7,Col1a1,Dab2,Eng,Ezh2,Pdpn,Il1b,Il6,Isl1,Jag1,Mdk,Foxc1,Notch1,Snai1,Tgfb1,Tgfb1i1,Tgfb2,Tgfb3,Tgfbr2,Twist1,Sdcbp,Tbx20,Bambi,Bcl9l,Loxl2,Wwtr1,Myocd,Alx1,Fermt2,Crb2,Zfp703,Glipr2
GO:0010719	negative regulation of epithelial to mesenchymal transition	FALSE	31	0.548258	0.677419	Efna1,Gata3,Foxa1,Foxa2,Hpn,Nog,Ppp2ca,Pten,Sfrp2,Sfrp1,Tgfb2,Nkx2-1,Tsc2,Vegfa,Spry1,Spry2,Ldlrad4,Sdhaf2,Trim62,Fuz,Mad2l2,Adipor1,Spred3,Ovol2,Spred1,Pawr,Il17rd,Mark1,Vasn,Zfp750,Dact3
GO:0010721	negative regulation of cell development	FALSE	134	0.477526	0.61194	Adcyap1,Atoh1,B2m,Bmp4,Bmp7,Bmpr1a,Tspo,Cav3,Cd24a,Cdk5,Cdk5r1,Cdkn2b,Cftr,Cit,Ccr5,Dll3,Dlx1,Dlx2,Drd3,S1pr3,F2,Ptk2,Fas,Fbln1,Fbn1,Gdi1,Hes1,Hmga2,Il1a,Il1b,Itgb1bp1,Arhgef2,Ldlr,Lhx2,Ascl2,Mbd1,Nf1,Nkx6-1,Mycn,Nodal,Nog,Notch1,Nppc,Pcm1,Pitx3,Plxna3,Pten,Pthlh,Ptn,Ptprs,Rest,Ccl11,Sema3b,Sema3f,Sema4a,Sema4b,Sema4c,Sema4f,Sema6b,Sema6c,Sema7a,Frzb,Ski,Abcc8,Syt4,Tbx6,Dynlt1b,Tert,Tgfb1,Thy1,Nr…
GO:0010737	protein kinase A signaling	FALSE	28	0.388896	0.607143	Adipoq,Adrb2,Aip,Calcr,Edn1,Ednra,Fbn1,Fshr,Gcg,Iapp,Mc1r,Mif,Myom1,Prkacb,Lcp1,Tcp11,Ttn,Ezr,Ramp3,Rab13,Tcim,Tcp11x2,Spatc1l,Adgrv1,Mroh2b,Pja2,Akap7,Rps23rg1
GO:0010738	regulation of protein kinase A signaling	FALSE	15	0.353699	0.533333	Adipoq,Adrb2,Aip,Calcr,Fshr,Iapp,Mc1r,Mif,Ramp3,Tcim,Spatc1l,Adgrv1,Pja2,Akap7,Rps23rg1
GO:0010742	macrophage derived foam cell differentiation	FALSE	17	0.381289	0.470588	Abcg1,Adipoq,Alox8,Cd36,Crp,Csf1,Csf2,Itgb3,Lpl,Pla2g5,Ppara,Msr1,Stat1,Hbp1,Selenok,Apob,Ep300
GO:0010758	regulation of macrophage chemotaxis	FALSE	30	0.346535	0.4	C3ar1,C5ar1,Ccr7,Csf1,Cyp19a1,Ptk2,Cmklr1,Hc,Mst1,Mdk,Mif,Mstn,Ccl21a,Ptprj,Ccl2,Ccl5,Cx3cl1,Thbs1,Mapk1,Mapk3,Slamf1,Stap1,Trem1,Trpv4,Akirin1,Rarres2,Slamf8,Mmp28,Cxcl17,Tnfsf18
GO:0010759	positive regulation of macrophage chemotaxis	FALSE	23	0.365565	0.434783	C3ar1,C5ar1,Ccr7,Csf1,Ptk2,Cmklr1,Mdk,Mstn,Ccl21a,Ptprj,Ccl2,Ccl5,Cx3cl1,Thbs1,Mapk1,Mapk3,Slamf1,Trem1,Trpv4,Akirin1,Rarres2,Cxcl17,Tnfsf18
GO:0010761	fibroblast migration	FALSE	39	0.460432	0.487179	Acta2,Ager,Akt1,Cln3,Ptk2,Fer,Fgf2,Has1,Hyal2,Ilk,Itgb1bp1,Itgb3,Ccn3,Ddr2,Pak1,Pak3,Pip5k1a,Pml,Rac1,Sgpl1,Tgfb1,Thbs1,Tsc2,Zfand5,Coro1c,Mta2,Uts2,Schip1,Spag6l,Pdlim1,Bag4,Arid5b,Appl1,Lamtor2,Rcc2,Braf,Cygb,Tmem201,Syne2
GO:0010762	regulation of fibroblast migration	FALSE	26	0.430335	0.461538	Acta2,Ager,Akt1,Cln3,Ptk2,Fer,Fgf2,Has1,Hyal2,Itgb1bp1,Itgb3,Ddr2,Pak1,Pak3,Rac1,Tgfb1,Thbs1,Tsc2,Coro1c,Mta2,Uts2,Bag4,Appl1,Rcc2,Braf,Cygb
GO:0010765	positive regulation of sodium ion transport	FALSE	26	0.501236	0.576923	Adrb2,Akt1,Akt2,Arf1,Dnm2,Drd4,Cxcl1,Ikbkb,Kif5b,Nkx2-5,Scn1b,Scn5a,Sgk1,Akt3,Fxyd1,Chp1,Wnk4,Prss8,Gper1,Nedd4l,Glrx,Ahcyl1,Wnk1,Mllt6,Gpd1l,Scn4b
GO:0010766	negative regulation of sodium ion transport	FALSE	15	0.543048	0.733333	Fxyd2,Drd3,Commd1,Nedd4,Osr1,Slc9a3r1,Stk39,Stoml1,Wnk4,Nedd4l,Hecw1,Pcsk9,Camk2d,Wnk1,Hecw2
GO:0010769	regulation of cell morphogenesis involved in differentiation	FALSE	79	0.503727	0.556962	Ache,Apoa1,Calr,Camk2b,Cask,Cdc42,Crk,Crkl,Cux1,Dab2,Dbnl,Dnm2,Ptk2,Fbln1,Pdpn,Has2,Hpse,Ilk,Itgb1bp1,Itgb3,Marcks,Mdk,Met,Pias2,Afdn,Mpl,Myoc,Nedd9,Numb,Numbl,P4hb,Pak3,Rac1,S100a10,Sgk1,Tesk1,Coro1c,Cib1,Spry4,Ss18l2,Xlr4b,Stau2,Meltf,Postn,Myadm,Caprin1,Sh3glb1,Net1,Tacstd2,Actn4,Cul7,Actr2,Carmil1,Unc13d,Dhx36,Dnm1l,Opa1,Arpc2,Obsl1,Anapc2,Rcc2,Braf,Triobp,Lims1,Mfn2,Rac3,Flna,Ap1ar,Rab21,Fer…
GO:0010770	positive regulation of cell morphogenesis involved in differentiation	FALSE	67	0.507227	0.522388	Ache,Apoa1,Calr,Camk2b,Cask,Cdc42,Crk,Crkl,Cux1,Dab2,Dbnl,Dnm2,Has2,Hpse,Ilk,Itgb3,Marcks,Mdk,Met,Pias2,Afdn,Mpl,Myoc,Nedd9,Numb,Numbl,P4hb,Pak3,Rac1,S100a10,Sgk1,Tesk1,Cib1,Ss18l2,Xlr4b,Stau2,Myadm,Caprin1,Sh3glb1,Net1,Cul7,Actr2,Carmil1,Unc13d,Dhx36,Dnm1l,Opa1,Arpc2,Obsl1,Anapc2,Braf,Triobp,Lims1,Mfn2,Rac3,Flna,Rab21,Fermt2,Lims2,Caprin2,Ankrd27,Ss18l1,Cass4,Olfm4,Cdkl5,Xlr3b,Tnik
GO:0010799	regulation of peptidyl-threonine phosphorylation	FALSE	37	0.476056	0.540541	Bmp7,Cab39,Chil1,Egf,Gcg,S1pr2,Irgm1,Igtp,Met,Ppp1r15a,Plk1,Ppef2,Inpp5k,Sphk1,Ppp2r5d,Tgfb1,Wnt5a,Spry2,Mapk1,Ube2k,Gsk3b,Rptor,Ddit4,Phip,Pard3,Trim6,Ogt,Grk2,Dgkq,Spred1,Ttc36,Ripk2,Eif4g1,Stox1,Tnks1bp1,Cadm4,Gsk3a
GO:0010800	positive regulation of peptidyl-threonine phosphorylation	FALSE	23	0.460666	0.608696	Bmp7,Cab39,Chil1,Egf,Gcg,S1pr2,Irgm1,Igtp,Met,Plk1,Sphk1,Tgfb1,Wnt5a,Mapk1,Ube2k,Gsk3b,Rptor,Phip,Trim6,Ripk2,Stox1,Tnks1bp1,Gsk3a
GO:0010801	negative regulation of peptidyl-threonine phosphorylation	FALSE	15	0.506174	0.466667	Met,Ppp1r15a,Ppef2,Inpp5k,Ppp2r5d,Spry2,Ddit4,Pard3,Ogt,Grk2,Dgkq,Spred1,Ttc36,Eif4g1,Cadm4
GO:0010803	regulation of tumor necrosis factor-mediated signaling pathway	FALSE	36	0.354984	0.277778	Adipoq,Adam17,Apoa1,Casp1,F2rl1,Hipk1,Hspa1b,Laptm5,Naip1,Naip2,Naip5,Naip6,Ppp2cb,Ripk1,Nr1h4,Sphk1,Syk,Tnfrsf1a,Traf2,Traip,Prkn,Ube2k,Gps2,Pias4,Pycard,Trim32,Nkiras2,Ccdc3,Cyld,Nol3,Sharpin,Hspa1a,Peli3,Spata2,Cpne1,Birc7
GO:0010804	negative regulation of tumor necrosis factor-mediated signaling pathway	FALSE	16	0.34894	0.3125	Adipoq,Apoa1,F2rl1,Naip1,Naip2,Naip5,Naip6,Ppp2cb,Nr1h4,Traip,Gps2,Pias4,Ccdc3,Nol3,Peli3,Birc7
GO:0010811	positive regulation of cell-substrate adhesion	FALSE	99	0.478312	0.575758	Alox15,Apoa1,Calr,Cd36,Cd3e,Cdc42,Cdk6,Cfl1,Crk,Crkl,Csf1,Dab2,Dag1,Dmp1,Dnm2,Emp2,Epha1,Fbln1,Fbln2,Fut1,Has2,Foxf1,Hpse,Ccn1,Ilk,Itga3,Itga5,Itgb1bp1,Itgb3,Jup,Kdr,Mdk,Myoc,Nedd9,Nid1,Ninj1,Npy2r,P4hb,Pdgfb,Prkcz,Ccl21a,Ptn,Ptpn11,Ptprj,Rac1,Rock1,Rras,S100a10,Tdgf1,Tek,Tesk1,Thbs1,Thy1,Gfus,Vegfa,Vegfc,Wnt4,Agr2,Cib1,Map4k4,Myadm,Egfl6,Hsd17b12,Net1,Gsk3b,Ccl28,Trem1,Efemp2,Smoc2,Tsc1,Ccdc80,P…
GO:0010812	negative regulation of cell-substrate adhesion	FALSE	44	0.461635	0.590909	Acvrl1,Adam15,Angpt2,Rhoa,Cask,Cdkn2a,Col1a1,Fbln1,Fzd4,Fzd7,Hoxa7,Itgb1bp1,Jag1,Lgals1,Men1,Mmp12,Mmp14,Myoc,Nf1,Notch1,Pik3r1,Serpine1,Pten,Spock1,Thbs1,Wnt1,Coro1c,Spry4,Meltf,Postn,Tacstd2,Actn4,Clasp2,Plet1,Dusp22,Rcc2,Muc4,Bcas3,Ap1ar,Rasa1,Acer2,Coro2b,Fam107a,Muc21
GO:0010818	T cell chemotaxis	FALSE	20	0.3374	0.35	Adam10,Adam17,Cxcr3,Ccr2,Ccr7,Cxcl10,Xcl1,Ccl21a,Ccl27a,Ccl5,Wnt5a,Tnfsf14,Stk39,Cxcl13,Cxcl16,Oxsr1,Wnk1,Gpr183,Tmem102,Ccl26
GO:0010819	regulation of T cell chemotaxis	FALSE	16	0.372916	0.375	Adam10,Adam17,Ccr2,Ccr7,Cxcl10,Xcl1,Ccl21a,Ccl27a,Ccl5,Wnt5a,Tnfsf14,Stk39,Cxcl13,Oxsr1,Wnk1,Tmem102
GO:0010820	positive regulation of T cell chemotaxis	FALSE	15	0.375805	0.4	Adam10,Adam17,Ccr2,Ccr7,Xcl1,Ccl21a,Ccl27a,Ccl5,Wnt5a,Tnfsf14,Stk39,Cxcl13,Oxsr1,Wnk1,Tmem102
GO:0010821	regulation of mitochondrion organization	FALSE	128	0.469396	0.3125	Akt1,Slc25a4,Slc25a5,Atpif1,Bad,Bak1,Bax,Bcl2l1,Bcl2l2,Bcl2l2,Bid,Hrk,Bik,Bcl2l11,Bnip3l,Tspo,Casp1,Cideb,Endog,Fas,Fxn,Gpx1,Htt,Hgf,Hif1a,Ier3,Kdr,Lmna,Mmp9,Mapt,Plaur,Ralbp1,Srebf1,Stat2,Aurka,Tnfsf10,Trp53,Vdac1,Zfp13,Vat1,Hip1r,Siva1,Fbxw7,Prkn,Bok,Acaa2,Pla2g6,Psmd10,Sh3glb1,Rala,Higd1a,Pdcd5,Mtch2,Gsk3b,Dhodh,Mllt11,Pmaip1,Huwe1,Rhot1,Moap1,Htra2,Vps35,Ghitm,Myo19,Fis1,Prelid1,Stoml2,Golph3…
GO:0010822	positive regulation of mitochondrion organization	FALSE	68	0.433713	0.279412	Slc25a4,Slc25a5,Atpif1,Bad,Bak1,Bax,Bid,Hrk,Bik,Bcl2l11,Casp1,Cideb,Endog,Fas,Htt,Hif1a,Kdr,Mmp9,Plaur,Ralbp1,Aurka,Tnfsf10,Trp53,Vdac1,Zfp13,Hip1r,Siva1,Prkn,Bok,Pla2g6,Sh3glb1,Rala,Pdcd5,Gsk3b,Mllt11,Pmaip1,Moap1,Htra2,Vps35,Fis1,Stoml2,Pycard,Mgarp,Spire1,Mul1,Pink1,Ddhd2,Pgam5,Dnm1l,Opa1,Wdr35,Mff,Gper1,Trem2,Cers1,Chchd10,Ppif,Ddhd1,Bbc3,Bmf,Pld6,Mcu,Ambra1,Vps13d,Mief2,Mief1,Ssbp1,Gsk3a
GO:0010823	negative regulation of mitochondrion organization	FALSE	46	0.51044	0.347826	Akt1,Slc25a4,Slc25a5,Bcl2l1,Bcl2l2,Bcl2l2,Tspo,Fxn,Gpx1,Hgf,Ier3,Lmna,Mapt,Trp53,Vat1,Prkn,Bok,Acaa2,Psmd10,Higd1a,Huwe1,Ghitm,Prelid1,Carlr,Oma1,Rnf41,Mul1,Pink1,Triap1,Slc25a31,Dnm1l,Opa1,Clec16a,Slc35f6,4930550C14Rik,Tmem14a,Nol3,Mpv17l,Usp30,Ppif,Mfn2,Flcn,Arrb2,Tigar,Parl,Pam16l
GO:0010824	regulation of centrosome duplication	FALSE	37	0.40355	0.216216	Cep131,Ccnf,Kat2a,Mdm1,Nup62,Pdcd6ip,Rock2,Stil,Plk4,Nubp1,Fbxw5,Azin1,Cep295nl,Chmp4c,Chordc1,2610002M06Rik,Chmp1b,Trim37,Chmp2b,Ppp1r35,Poc1a,Cep192,Sass6,Xrcc3,Chmp4b,Chmp5,Sirt1,Nat10,Gen1,Spice1,Cenpj,Cep76,Chmp1a,Pkhd1,Tmem67,Ccdc84,Kifc1
GO:0010827	regulation of glucose transmembrane transport	FALSE	73	0.47428	0.493151	Ace,Adipoq,Ak1,Akt1,Akt2,Aoc3,C3,Opn3,Edn1,Ednra,Erbb3,Esr1,Fgf15,Gh,Gip,Hk2,Il1b,Insr,Itln1,Fabp5,Lep,Mef2a,Met,Myc,Nfe2l2,Ocln,Enpp1,Pea15a,Prkca,Prkci,Pou4f2,Inpp5k,Pth,Ptpn11,Rtn2,Sorbs1,Tert,Tnf,Yes1,Capn10,Sh2b2,Rnasel,Mapk14,Sirt6,Fgf21,Repin1,Klf15,C1qtnf12,Lmbrd1,Aspscr1,C1qtnf2,Rsc1a1,Rps6kb1,Appl1,Slc25a27,C2cd5,Oga,Clip3,Cers1,Upk3b,Ffar4,Braf,Rap1a,Grk2,Mfn2,Rasa1,Erfe,Trib3,Crebl2,O…
GO:0010828	positive regulation of glucose transmembrane transport	FALSE	43	0.462151	0.465116	Adipoq,Ak1,Akt1,Akt2,Aoc3,C3,Opn3,Erbb3,Fgf15,Gh,Gip,Insr,Itln1,Mef2a,Met,Nfe2l2,Ocln,Prkci,Pou4f2,Pth,Ptpn11,Sorbs1,Tert,Capn10,Rnasel,Mapk14,Fgf21,Repin1,Klf15,C1qtnf12,C1qtnf2,Appl1,C2cd5,Oga,Clip3,Braf,Rap1a,Mfn2,Rasa1,Erfe,Crebl2,Irs2,Itlnb
GO:0010829	negative regulation of glucose transmembrane transport	FALSE	20	0.525555	0.5	Ace,Esr1,Il1b,Fabp5,Lep,Myc,Enpp1,Pea15a,Prkca,Inpp5k,Tnf,Sh2b2,Sirt6,Lmbrd1,Rsc1a1,Cers1,Upk3b,Grk2,Ostn,Gsk3a
GO:0010830	regulation of myotube differentiation	FALSE	36	0.319413	0.305556	Actn3,Smyd1,Cav3,Csrp3,Daxx,Dmpk,Bhlha15,Mmp14,Sik1,Myf5,Myf6,Myod1,Myog,Naca,Nkx2-5,Notch1,Ccn3,Shox2,Tbx1,Thra,Xbp1,Neu2,Mapk14,Rbm38,Ankrd2,Fbxo22,Mamstr,Maml1,Hdac4,Myocd,Plpp7,Tmem119,Cyp26b1,Piezo1,Lmod3,Trim72
GO:0010833	telomere maintenance via telomere lengthening	FALSE	57	0.410349	0.192982	Atm,Cct2,Cct6a,Hsp90aa1,Mapkapk5,Nek2,Pml,Rad50,Rad51,Aurkb,Tcp1,Terc,Terf2,Tert,Tnks,Map2k7,Mapk1,Mapk3,Tinf2,Ercc4,Exosc10,Hnrnpu,Mcrs1,Nhp2,Slx4,Hnrnpa2b1,Ptges3,Terf2ip,Pnkp,Nop10,Gar1,Rpa1,Ctc1,Ten1,Dcp2,Telo2,Dhx36,Pinx1,Pot1b,Parn,Tnks2,Nat10,Zbtb48,Pot1a,Fbxo4,Stn1,Dclre1b,Pif1,Tent4b,Wrap53,Hmbox1,Naf1,Zscan4c,Dkc1,Rtel1,Mapk15,Acd
GO:0010837	regulation of keratinocyte proliferation	FALSE	26	0.346501	0.461538	Zfp36l1,Cask,Cdh3,Twist2,Fgf7,Fgfr2,Has2,Klf9,Mdk,Notch2,Reg3a,Reg3g,Snai2,Tgm1,Trp63,Vdr,Yap1,Zfp36,Sfn,Slurp1,Srsf6,Kdf1,Ovol2,Cd109,Intu,Crnn
GO:0010847	regulation of chromatin assembly	FALSE	26	0.376419	0.115385	Aicda,Apobec1,Cdk2,Dnmt1,H19,Phf2,Pik3ca,Sin3a,Trim28,Zfp42,Zfp57,Atf7ip,Resf1,Lmntd2,Dppa3,Atf7ip2,Mphosph8,Spty2d1,Tpr,Tasor,Pphln1,Zfp445,Setdb2,Morc2b,Samd1,Parp10
GO:0010862	positive regulation of pathway-restricted SMAD protein phosphorylation	FALSE	43	0.376368	0.581395	Acvr1b,Acvrl1,Bmp10,Bmp15,Bmp2,Bmp4,Bmp5,Bmp7,Bmp8a,Bmp8b,Gdf2,Bmpr1a,Bmpr2,Csnk2b,Dab2,Lefty1,Eng,Gdf1,Gdf1,Gdf10,Gdf11,Gdf3,Gdf5,Gdf9,Hfe,Inha,Inhbb,Inhbc,Inhbe,Lgals9,Mstn,Nodal,Tgfb1,Tgfb2,Tgfb3,Tgfbr2,Gdf15,Sdcbp,Twsg1,Bmp3,Gdf7,Gdf6,Lefty2
GO:0010863	positive regulation of phospholipase C activity	FALSE	24	0.311435	0.25	Abl2,Ang,Ang3,Ang2,Phb2,Cd86,Esr1,Ms4a2,Fgf2,Gnaq,Nmur1,Hras,Htr2b,Itk,Pdgfrb,Phb,Ptafr,Pth,Sele,Txk,Avpr1b,Ang4,Gpr55,Ang6
GO:0010866	regulation of triglyceride biosynthetic process	FALSE	19	0.469385	0.526316	Apoc3,C3,Dgat1,Lpin1,Ldlr,Sik1,Rgn,Nr1h4,Scarb1,Srebf1,Thrsp,Nr1h3,Nr1h2,Plin5,Ctdnep1,Dgat2,Mfsd2a,Fitm2,Acsl5
GO:0010874	regulation of cholesterol efflux	FALSE	29	0.35375	0.241379	Abcg1,Adipoq,Apoa1,Cav1,Ces1g,Egf,Ces1c,Ces1e,Irak1,Pon1,Shh,Srebf2,Nr1h3,Nr1h2,Pla2g10,Abca7,Gps2,Lamtor1,Ttc39d,Abca12,Trem2,Sirt1,Ces1d,Abcg4,Abca8a,Ces1f,Ces1a,Naxe,Ces1b
GO:0010875	positive regulation of cholesterol efflux	FALSE	21	0.319074	0.142857	Abcg1,Adipoq,Apoa1,Cav1,Ces1g,Ces1c,Ces1e,Pon1,Nr1h3,Nr1h2,Abca7,Gps2,Abca12,Trem2,Sirt1,Ces1d,Abcg4,Abca8a,Ces1f,Ces1a,Ces1b
GO:0010878	cholesterol storage	FALSE	20	0.355681	0.35	Cd36,Ces1g,Ehd1,Ces1c,Ces1e,Lpl,Ppara,Msr1,Scarb1,Srebf2,Nr1h3,Nr1h2,Ttc39d,Trem2,Ces1d,Stard4,Ces1f,Apob,Ces1a,Ces1b
GO:0010883	regulation of lipid storage	FALSE	44	0.348804	0.386364	Abcg1,Apoc4,Plin2,C3,Cd36,Ces1g,Cidea,Crp,Ehd1,Ces1c,Ces1e,Itgb3,Lep,Lpl,Mup1,Ppara,Msr1,Scarb1,Srebf2,Nr1h3,Nr1h2,Fto,Pla2g10,Ikbke,Alkbh7,Pnpla2,Plin3,Plin5,Abhd5,Ttc39d,Fitm1,Hilpda,Tmem135,Asxl2,Trem2,Sirt1,Acacb,Ces1d,Fitm2,Zc3h12a,Ces1f,Apob,Ces1a,Ces1b
GO:0010884	positive regulation of lipid storage	FALSE	23	0.36882	0.478261	Apoc4,Plin2,C3,Cd36,Cidea,Ehd1,Lpl,Msr1,Scarb1,Srebf2,Nr1h2,Pla2g10,Ikbke,Plin3,Plin5,Fitm1,Hilpda,Tmem135,Asxl2,Acacb,Fitm2,Zc3h12a,Apob
GO:0010885	regulation of cholesterol storage	FALSE	19	0.33423	0.315789	Cd36,Ces1g,Ehd1,Ces1c,Ces1e,Lpl,Ppara,Msr1,Scarb1,Srebf2,Nr1h3,Nr1h2,Ttc39d,Trem2,Ces1d,Ces1f,Apob,Ces1a,Ces1b
GO:0010888	negative regulation of lipid storage	FALSE	19	0.314294	0.263158	Abcg1,Ces1g,Crp,Ces1c,Ces1e,Itgb3,Lep,Mup1,Ppara,Nr1h3,Nr1h2,Pnpla2,Abhd5,Ttc39d,Trem2,Ces1d,Ces1f,Ces1a,Ces1b
GO:0010893	positive regulation of steroid biosynthetic process	FALSE	23	0.410811	0.347826	Abcg1,Adora2b,Cga,Cyp17a1,Cyp7a1,Dab2,Fshb,Gh,Ifng,Igf1r,Igf2,Il1a,Srebf1,Srebf2,Star,Tnf,Wnt4,Sec14l2,Fdps,Stard4,Abcg4,Nr1d1,Scap
GO:0010894	negative regulation of steroid biosynthetic process	FALSE	19	0.432101	0.578947	Nr0b1,Atp1a1,Bmp2,Bmp5,Cyp27b1,Fgf15,Gfi1,Hrh1,Rest,Snai2,Snai1,Sod1,Wnt4,Dkkl1,Insig2,Erlin1,Erlin2,Idi2,Malrd1
GO:0010906	regulation of glucose metabolic process	FALSE	104	0.412636	0.413462	Acadm,Adipoq,Actn3,Adora2b,Akt1,Akt2,Bad,Bckdk,Cd36,Cry1,Cyp2j6,Ddb1,Fbp1,Gcg,Gcgr,Kat2a,Gfpt1,Gnb3,Gnmt,Hif1a,Hmgb1,Foxa2,Hnf4a,Igf2,Igfbp3,Igfbp4,Il6,Insr,Khk,Lep,Lepr,Sik1,Mup1,Ncoa2,Nnmt,Pdk2,Enpp1,Pfkfb1,Pfkfb2,Pomc,Ppara,Ppp1ca,Ppp1cb,Inpp5k,Pth,Ranbp2,Rgn,Rorc,Sorbs1,Stk11,Tff3,Trp53,Phlda2,Esrrb,Pdk4,Prkn,Ppp1r3c,Ppp1r3f,Mlycd,C1qtnf1,Slc35b4,Pmaip1,Arpp19,Midn,Fam3a,Pgp,C1qtnf12,Dgat2,Se…
GO:0010907	positive regulation of glucose metabolic process	FALSE	35	0.393503	0.371429	Actn3,Akt1,Akt2,Cd36,Cyp2j6,Ddb1,Gcg,Kat2a,Hif1a,Hmgb1,Hnf4a,Igf2,Insr,Mup1,Nnmt,Ppara,Pth,Rgn,Sorbs1,Stk11,Esrrb,Pmaip1,Arpp19,Dgat2,Dyrk2,C1qtnf2,Gpt,Ppp1r3g,Sirt1,Gck,Ppp4r3b,Ppp1r3e,Wdr5,Slc45a3,Irs2
GO:0010918	positive regulation of mitochondrial membrane potential	FALSE	17	0.444153	0.294118	Akt1,Akt2,Bad,Bid,Myc,Nnt,Nnt,Tcl1,Prkn,Gsk3b,Stoml2,Mtln,Ndufc2,Tmem135,Ctns,Mfn2,Vcp
GO:0010919	regulation of inositol phosphate biosynthetic process	FALSE	15	0.422756	0.533333	Lhcgr,Mas1,Cd244a,Ntsr1,P2ry1,Pou1f1,Plcd1,Ptafr,Pth,Pth1r,Snca,Avpr1b,Plek,Gper1,P2ry6
GO:0010921	regulation of phosphatase activity	FALSE	65	0.414601	0.338462	Agtr2,Ahr,Bmp2,Cd33,Cry2,Csnk2b,Fkbp1b,Lpin1,Gnai2,Htt,Hpn,Ifng,Ikbkb,Itga2,Ppp1r15a,Ppp1r12a,Pdgfrb,Ppp1r17,Ppp2ca,Ptprc,Rgn,Uri1,Rock1,Rock2,Tgfb2,Tnf,Hsp90b1,Mprip,Ppp6r3,Oaz3,Rcan1,Plek,Chp1,Ripk3,Tsc1,Mastl,Bag4,Ppp1r42,Bod1,Ppp1r35,Chp2,2810408A11Rik,Ppp6r2,Ppp1r14d,Tmem225,Cmya5,Ppp1r11,Styxl1,Cdk5rap3,Vrk3,Nckap1l,Mgat5,Ppp1r15b,Itga1,Ptpa,Npnt,Pawr,Mtmr9,Ppp1r36,Ppp1r9b,Cd300a,Ppp1r26,Pp…
GO:0010922	positive regulation of phosphatase activity	FALSE	25	0.354836	0.36	Agtr2,Bmp2,Cd33,Ifng,Itga2,Ppp1r15a,Ppp1r12a,Pdgfrb,Ppp2ca,Ptprc,Rgn,Rock1,Plek,Ripk3,Chp2,Ppp1r14d,Vrk3,Ppp1r15b,Itga1,Ptpa,Npnt,Pawr,Mtmr9,Cd300a,Rpl5
GO:0010923	negative regulation of phosphatase activity	FALSE	32	0.428106	0.3125	Ahr,Cry2,Fkbp1b,Lpin1,Gnai2,Hpn,Ikbkb,Ppp1r15a,Rgn,Uri1,Rock1,Rock2,Tgfb2,Tnf,Mprip,Chp1,Mastl,Bag4,Bod1,Ppp1r35,Ppp1r14d,Tmem225,Cmya5,Ppp1r11,Styxl1,Nckap1l,Mgat5,Ptpa,Ppp1r36,Ppp1r9b,Ppp1r26,Bod1l
GO:0010927	cellular component assembly involved in morphogenesis	FALSE	88	0.357721	0.329545	Acta1,Actc1,Actg1,Actl7a,Bmp10,Capn3,Casq1,Casq2,Cav3,Cfl2,Cflar,Csrp2,Csrp3,Dag1,Edn1,Epb41l3,Ercc2,Flii,Gpc1,Mfsd14a,Agfg1,Ihh,Ilk,Krt19,Krt8,Mef2a,Mybpc3,Myh6,Myl2,Myom2,Neb,Nkx2-5,Nrap,Pdgfrb,Prkar1a,Prx,Nectin2,Rfx2,Six4,Srf,Tcap,Tnnt1,Tnnt2,Tnnt3,Ttn,Wdr1,Xirp1,Tlr2,Ldb3,Tmod4,Tmod2,Zpbp,Acrbp,Myoz2,Myoz1,Tbc1d20,Spaca1,Eqtn,Cavin4,Synpo2l,Flnc,Mypn,Zpbp2,Actl9,Spink2,Tppp,Ckap5,Clasp2,Clas…
GO:0010934	macrophage cytokine production	FALSE	15	0.421115	0.733333	Cd36,Laptm5,Sema7a,Tgfb1,Tgfb2,Tgfb3,Tlr4,Wnt5a,Tlr2,Rtn4,Irak3,Sirt1,Spon2,Plcg2,Trim55
GO:0010939	regulation of necrotic cell death	FALSE	33	0.377651	0.363636	Ahr,Slc25a4,Birc3,Tspo,Casp2,Casp6,Casp8,Cav1,Cflar,Fadd,Slc6a13,Il17a,Ddr2,Ripk1,Trp53,Ucn,Rbck1,Bok,Hebp2,Nupr1,Ybx3,Ripk3,Zbp1,Peli1,Ndufc2,Mutyh,Cyld,Nol3,Adprs,Ppif,Atg9a,Spata2,Rnf31
GO:0010950	positive regulation of endopeptidase activity	FALSE	135	0.373815	0.4	Ager,Alox12,Apaf1,Rhoa,Bad,Bak1,Bax,Bcl10,Bid,Bcl2l11,Casp1,Casp12,Casp2,Casp6,Casp8,Casp9,Cdkn2a,Cflar,Cideb,Col4a3,Cycs,Cyct,Ddx3x,Efna1,Efna3,F2r,Fadd,Fas,Fasl,Fyn,Rack1,Grin1,Hmgb1,Hsf1,Hspd1,Ifi204,Ccn1,Laptm5,Lck,Men1,Myc,Ngf,Ngfr,Nkx3-1,Nodal,Slc11a2,P2rx1,Pdcd2,Pml,Ppp2ca,Psme1,Psme2,Psme3,Rest,Ret,Rnf7,Rock2,S100a8,S100a9,Sfrp2,Slc22a2,Snca,Sox7,Stat1,Syk,Tnf,Tnfsf10,Wnt3a,Xdh,Casp8ap2,F…
GO:0010952	positive regulation of peptidase activity	FALSE	142	0.369385	0.401408	Ager,Alox12,Apaf1,Rhoa,Bad,Bak1,Bax,Bcl10,Bid,Bcl2l11,Casp1,Casp12,Casp2,Casp6,Casp8,Casp9,Cdkn2a,Cflar,Cideb,Cldn3,Cldn4,Col4a3,Ctsh,Cycs,Cyct,Ddx3x,Efna1,Efna3,F2r,Fadd,Fas,Fasl,Fyn,Rack1,Grin1,Grn,Hmgb1,Hsf1,Hspd1,Ifi204,Ccn1,Laptm5,Lck,Men1,Myc,Ngf,Ngfr,Nkx3-1,Nodal,Slc11a2,P2rx1,Pdcd2,Pml,Ppp2ca,Psme1,Psme2,Psme3,Rest,Ret,Rnf7,Rock2,S100a8,S100a9,Sfrp2,Slc22a2,Snca,Sox7,Stat1,Syk,Tnf,Tnfsf10…
GO:0010954	positive regulation of protein processing	FALSE	22	0.391471	0.5	Ctnnd1,Eno1,Hpse,Hpn,Mmp14,S100a10,Timm17a,Clec3b,Tnp1,Tnp2,Meltf,Ruvbl1,F12,Plgrkt,Fuz,Nkd2,Rhbdd1,Bag2,Astl,Nlrc4,Eno1b,Angptl8
GO:0010955	negative regulation of protein processing	FALSE	25	0.36751	0.32	Xiap,Cast,Cdh1,Cst7,Ctla2a,Fmr1,Gas1,Il1r2,Ppp1r15a,Furin,Serpine1,Serpinf2,Glg1,Thbs1,Snx12,Cpb2,Tmem59,Ctsz,Chac1,Fcmr,Sirt4,Bcl2l12,Nol3,Tmem98,Acp4
GO:0010962	regulation of glucan biosynthetic process	FALSE	25	0.463247	0.48	Akt1,Akt2,Cd36,Gfpt1,Igf2,Insr,Enpp1,Ppp1ca,Ppp1cb,Inpp5k,Pth,Sorbs1,Esrrb,Ppp1r3c,Ppp1r3f,Dyrk2,C1qtnf2,Ppp1r3g,Gck,Ppp1r3e,Ppp1r3a,Ppp1r3d,Ppp1r3b,Pask,Irs2
GO:0010965	regulation of mitotic sister chromatid separation	FALSE	51	0.375967	0.254902	Apc,Birc5,Atm,Bub1,Bub1b,Cit,Plk1,Rad21,Rb1,Aurkb,Tacc3,Ttk,Prap1,Zfp207,Cdc6,Cul3,Zw10,Pttg1,Cdc23,Mad2l1,Anapc7,Anapc5,Nek6,Anapc11,Mad2l1bp,Khdc3,Riok2,Ndc80,Fbxo5,Cdt1,Zwilch,Nsmce2,Ube2c,Trip13,Cdc16,Spdl1,Cep192,Xrcc3,Anapc15,Tex14,Psmg2,Tpr,Kntc1,Gen1,Cdc27,Cenpe,Pcid2,Dync1li1,Ccnb1,Usp44,Hecw2
GO:0010970	transport along microtubule	FALSE	117	0.486126	0.376068	Ap3b1,Ap3d1,Ap3s1,Cep131,Bicd1,Bsn,Cdc42,Cln3,Dync1h1,Dync1i1,Dync1i2,Dst,Fmr1,Bloc1s1,Hdac6,Htt,Hif1a,Hspa8,Hspb1,Kif17,Kif1a,Kif1b,Kif1c,Kif3a,Kif3c,Kif5b,Kif5c,Klc1,Klc2,Lamp1,Mak,Map1a,Map6,Mapt,Bloc1s5,Myo5a,Bloc1s6,Pcm1,Prkcz,Pura,Rab1a,Snapin,Sod1,Stk11,Terf2,Tub,Ubb,Stau2,Spast,Hnrnpu,Bbs1,Copg2,Copg1,Ift20,Arl3,Actr10,Dynll1,Rhot1,Dynlt2b,Ift27,Trak1,Arl8b,Nde1,Agtpbp1,Ift22,Ift172,Mgarp…
GO:0010971	positive regulation of G2/M transition of mitotic cell cycle	FALSE	23	0.477829	0.391304	Ccnd1,Cdc25a,Cdc25b,Cdc25c,Cdk1,Cdc7,Cdk4,Hspa2,Lmnb1,Rad51b,Rrm1,Sin3a,Wnt10b,Rab11a,Brd4,Fbxo5,Dtl,Camk2d,Rcc2,Rad51c,Stox1,Ccnb1,Rrm2b
GO:0010972	negative regulation of G2/M transition of mitotic cell cycle	FALSE	52	0.369041	0.211538	Atm,Blm,Brca1,Ccng1,Cdk1,Cdkn1a,Chek1,Fhl4,Hmga2,Hus1,Ier3,Mbd4,Mre11a,Orc1,Plk1,Rad21,Cdc6,Nbn,Miip,Foxo4,Fzr1,Gpr132,Donson,Inip,Chmp4c,Zfp830,Fam122a,Mrnip,Nop53,Syf2,Nabp2,Abraxas1,Foxn3,Zfyve19,Pinx1,Rint1,Fam122c,Usp47,Dtl,Ticrr,Trim39,Cdk5rap3,Babam2,Nabp1,Hus1b,Brcc3,Taok1,Chfr,Topbp1,Clspn,Taok3,Taok2
GO:0010976	positive regulation of neuron projection development	FALSE	148	0.49765	0.5	Abl2,Adam17,Adamts1,Adcyap1,Adnp,Avil,Ap2a1,Apbb1,Arsb,Atf1,Bmp4,Bmp5,Bmp7,Camk2b,Cask,Cbfa2t2,Cd24a,Scarb2,Cflar,Cntf,Crp,Dbnl,Dvl1,Eef1a1,Ehd1,Mark2,Epo,Epor,Ezh2,Fes,Fkbp1b,Fut9,Fyn,Fzd1,Grn,Hspa5,Hgf,Hnrnpk,Hspb1,Elavl4,Igf1r,Ikbkb,Il6,Itga3,Kif3c,Lif,Lrp6,Ltk,Marcks,Mdk,Met,Afdn,Mapt,Neu1,Nf1,Nfe2l2,Ngf,Ngfr,Nme2,Ntrk1,Ocm,P2ry2,Pak3,Prkci,Twf1,Ptn,Ranbp1,Ret,Rgs2,S100a9,Sf3a2,Stmn2,Scn1b,Cx…
GO:0010977	negative regulation of neuron projection development	FALSE	93	0.477566	0.526882	Adam17,Adcy6,Arf6,Rhoa,B2m,Cd38,Cdk5,Cdk5r1,Ccr5,Dab2,Dkk1,Dync1i2,Efna1,Ptk2,Gdi1,Gfi1,H2-D1,H2-K1,Hes1,Il15ra,Inppl1,Lgals1,Neo1,Ngfr,Plxna3,Prkcsh,Cyth2,Pten,Ptprs,Dennd5a,Stmn2,Sema3b,Sema3f,Sema4a,Sema4b,Sema4c,Sema4f,Sema6b,Sema6c,Sema7a,Snapin,Spock1,Tbx6,Thy1,Tsc2,Ube3a,Ulk1,Wnt3,Wnt3a,Wnt5a,Katna1,Cib1,Sema4g,Dguok,Ulk2,Rufy3,Ptpn9,Gsk3b,Carm1,Trpv4,Ctsz,Itm2c,Tsc1,Rtn4,Bag5,Draxin,Rnf6,…
GO:0010984	regulation of lipoprotein particle clearance	FALSE	21	0.353677	0.47619	Apoc1,Apoc2,Apoc3,Anxa2,Ces1g,Crp,Csk,Hnrnpk,Ldlr,Lipg,Lrpap1,Nr1h4,Abcc8,Cnpy2,Gpihbp1,Trem2,Ldlrap1,Pcsk9,Mylip,Il19,Apoc2l
GO:0014002	astrocyte development	FALSE	24	0.403056	0.5	Adora2a,Ager,C5ar1,Cntf,Dll1,Drd1,Grn,Ifng,Ifngr1,Il1b,Kras,Lamb2,Ldlr,Nf1,Pou3f2,S100a8,S100a9,Tlr4,Lamc3,Ror2,Trem2,Nr1d1,Eif2b5,Smo
GO:0014003	oligodendrocyte development	FALSE	24	0.430756	0.416667	Eif2b4,Ercc2,Ascl1,Nkx2-2,Omg,Enpp1,Pten,Shh,Tgfb1,Tlr2,B4galt6,Med12,Ncstn,Tppp,Ckap5,Prdm8,Nsun5,Eif2b1,Eif2b2,Eif2b5,Myrf,Wasf3,9630013A20Rik,Zfp488
GO:0014009	glial cell proliferation	FALSE	36	0.457456	0.5	Adcyap1,Areg,Tspo,Cdkn2b,Creb1,Csf1,E2f1,Ptk2,Fas,Gba,Hes1,Ifng,Il1b,Il6,Lepr,Lta,Ascl2,Myc,Notch1,Prkci,Ppp1cc,Ptn,Cx3cl1,Ski,Sox4,Abcc8,Tert,Tnf,Rnf10,Plag1,Cers2,Trem2,Mfn2,Dicer1,Lgi4,Idh2
GO:0014013	regulation of gliogenesis	FALSE	84	0.442638	0.559524	Adcyap1,Atoh1,Bag1,Bmp2,Bmp4,Tspo,Cdkn2b,Cxcr4,Dag1,Dll3,Dlx1,Dlx2,Drd3,E2f1,Egr2,Ezh2,F2,Ptk2,Fas,Lrp2,Gsx2,Hes1,Hmga2,Il1b,Il6,Il6st,Ldlr,Lif,Lta,Ascl2,Mbd1,Mdk,Myc,Nf1,Nkx2-2,Nkx6-1,Mycn,Nog,Notch1,Ntf3,Pitx3,Prkci,Ppp1cc,Ptn,Ptpra,Rela,Shh,Ski,Spint1,Abcc8,Tert,Tgfb1,Nr2e1,Tnf,Tnfrsf1b,Trp73,Rnf112,Tlr2,Prmt5,Bin1,Rnf10,Olig2,Clcf1,Plag1,Dusp10,Rtn4,Cers2,Trem2,Lin28a,Tmem98,Synj1,Atf5,Gjc2,M…
GO:0014014	negative regulation of gliogenesis	FALSE	39	0.454485	0.538462	Adcyap1,Atoh1,Bmp4,Tspo,Cdkn2b,Dll3,Dlx1,Dlx2,Drd3,F2,Fas,Hes1,Hmga2,Ldlr,Ascl2,Mbd1,Nf1,Nkx6-1,Mycn,Nog,Notch1,Pitx3,Ptn,Ski,Abcc8,Tert,Nr2e1,Rnf10,Dusp10,Cers2,Trem2,Lin28a,Tmem98,Atf5,Mfn2,Dicer1,Nr1d1,Kdm4a,Idh2
GO:0014015	positive regulation of gliogenesis	FALSE	51	0.427957	0.568627	Bag1,Bmp2,Tspo,Cxcr4,Dag1,E2f1,Egr2,Ptk2,Lrp2,Gsx2,Hes1,Il1b,Il6,Il6st,Lif,Lta,Mdk,Myc,Nkx2-2,Nkx6-1,Nog,Notch1,Ntf3,Prkci,Ppp1cc,Ptn,Ptpra,Rela,Shh,Spint1,Tgfb1,Tnf,Tnfrsf1b,Trp73,Rnf112,Tlr2,Prmt5,Bin1,Olig2,Clcf1,Plag1,Rtn4,Synj1,Gjc2,Dicer1,Zfp488,Mir23a,Hdac1,Mir219a-1,Mir219a-2,Nkx2-2os
GO:0014020	primary neural tube formation	FALSE	97	0.470544	0.57732	Abl2,Adm,Apaf1,Bcl10,Bmp4,Bmp5,Bmp7,Casp3,Celsr1,Cfl1,Dvl1,Dvl2,Dvl3,Enah,Folr1,Brd2,Fzd1,Fzd6,Kat2a,Lrp2,Hif1a,Lhx2,Lrp6,Mthfr,Nodal,Nog,Pax2,Pax3,Pfn1,Prkacb,St14,Rab23,Rara,Rarg,Rock2,Rps7,Sfrp2,Sema4c,Sfrp1,Stil,Ski,Spint1,T,Tfap2a,Tead2,Tgfb1,Tgfb2,Tgif1,Traf6,Tsc2,Twist1,Kdm6a,Vasp,Wnt5a,Zic2,Sufu,Nckap1,Deaf1,Sfrp5,Rala,Tmed2,Fzd2,Sall1,Med12,Tsc1,Zic5,Ift172,Cthrc1,Fuz,Ptk7,Opa1,Specc1l,C…
GO:0014031	mesenchymal cell development	FALSE	70	0.451866	0.614286	Bmp4,Bmp7,Bmpr1a,Cdc42,Cdh2,Cfl1,Cyp26a1,Edn1,Edn3,Ednra,Efnb1,Fgf15,Foxc2,Folr1,Gbx2,Gdnf,Hand2,Hes1,Hey1,Hey2,Hif1a,Htr2b,Isl1,Jag1,Lama5,Foxc1,Notch1,Nrtn,Pax3,Pax6,Pitx2,Phox2b,Aldh1a2,Ret,Sema3b,Sema3f,Sema4a,Sema4b,Sema4c,Sema4f,Sema6b,Sema6c,Sema7a,Shh,Snai2,Sox9,Tbx1,Tfap2a,Tcof1,Twist1,Coro1c,Mapk1,Mapk3,Sema4g,Heyl,Tbx20,Pef1,Fam172a,Nolc1,Rdh10,Ovol2,Dicer1,Sema6d,Alx1,Sema3g,Radil,Kbt…
GO:0014032	neural crest cell development	FALSE	65	0.462668	0.630769	Bmp4,Bmp7,Bmpr1a,Cdc42,Cdh2,Cfl1,Cyp26a1,Edn1,Edn3,Ednra,Efnb1,Fgf15,Foxc2,Folr1,Gbx2,Gdnf,Hand2,Hes1,Hif1a,Htr2b,Isl1,Jag1,Lama5,Foxc1,Nrtn,Pax3,Pax6,Pitx2,Phox2b,Aldh1a2,Ret,Sema3b,Sema3f,Sema4a,Sema4b,Sema4c,Sema4f,Sema6b,Sema6c,Sema7a,Shh,Snai2,Sox9,Tbx1,Tfap2a,Tcof1,Twist1,Coro1c,Mapk1,Mapk3,Sema4g,Pef1,Fam172a,Nolc1,Rdh10,Ovol2,Dicer1,Sema6d,Alx1,Sema3g,Radil,Kbtbd8,Smo,Cyp26c1,Mir452
GO:0014033	neural crest cell differentiation	FALSE	73	0.463591	0.616438	Bmp4,Bmp7,Bmpr1a,Cdc42,Cdh2,Cfl1,Cyp26a1,Edn1,Edn3,Ednra,Efnb1,Ext1,Fgf15,Foxc2,Folr1,Gbx2,Gdnf,Gsc,Hand2,Hes1,Hif1a,Htr2b,Isl1,Jag1,Lama5,Lrp6,Foxc1,Nrtn,Pax3,Pax6,Pitx2,Phox2b,Aldh1a2,Ret,Sema3b,Sema3f,Sema4a,Sema4b,Sema4c,Sema4f,Sema6b,Sema6c,Sema7a,Sfrp1,Frzb,Shh,Six1,Snai2,Sox9,Tbx1,Tfap2a,Tcof1,Twist1,Wnt10a,Coro1c,Mapk1,Mapk3,Sema4g,Otud5,Pef1,Fam172a,Nolc1,Rdh10,Ovol2,Dicer1,Sema6d,Alx1,S…
GO:0014037	Schwann cell differentiation	FALSE	29	0.419442	0.275862	Adam22,Akt1,Akt2,Bag1,Cdk5,Dag1,Egr2,Erbb3,Gpc1,Ilk,Lamb2,Myoc,Nab1,Nab2,Nf1,Pou3f2,Prx,Rela,Ski,Sod1,Med12,Slc25a46,Pard3,Dicer1,Itgb4,Adgrg6,Sh3tc2,Ncmap,Lgi4
GO:0014044	Schwann cell development	FALSE	22	0.41956	0.272727	Adam22,Akt1,Akt2,Cdk5,Dag1,Ilk,Lamb2,Myoc,Nf1,Pou3f2,Prx,Ski,Sod1,Med12,Slc25a46,Pard3,Dicer1,Itgb4,Adgrg6,Sh3tc2,Ncmap,Lgi4
GO:0014046	dopamine secretion	FALSE	24	0.594095	0.708333	Chrna4,Chrna6,Chrnb2,Drd3,Htr1b,Htr6,Myo5a,Npy2r,Oprk1,Rab3a,Snca,Sncg,Syt3,Syt4,Gabbr1,Syt7,Syt8,Rtn4,Pink1,Grm2,Slc18a1,Syt12,Syt11,Syt15
GO:0014047	glutamate secretion	FALSE	23	0.52731	0.695652	Adora2a,Dpysl2,Htr6,Il1b,Il1rn,Myo6,Nf1,Npy5r,Ntsr1,P2rx7,Pak1,Snca,Syt4,Trh,Avpr1a,Gabbr1,Gipc1,Kmo,Hrh3,Grm2,Trpv1,Rab3gap1,Apba1
GO:0014048	regulation of glutamate secretion	FALSE	17	0.501417	0.705882	Adora2a,Dpysl2,Htr6,Il1b,Il1rn,Npy5r,Ntsr1,P2rx7,Snca,Syt4,Trh,Avpr1a,Gabbr1,Kmo,Hrh3,Grm2,Rab3gap1
GO:0014059	regulation of dopamine secretion	FALSE	24	0.594095	0.708333	Chrna4,Chrna6,Chrnb2,Drd3,Htr1b,Htr6,Myo5a,Npy2r,Oprk1,Rab3a,Snca,Sncg,Syt3,Syt4,Gabbr1,Syt7,Syt8,Rtn4,Pink1,Grm2,Slc18a1,Syt12,Syt11,Syt15
GO:0014065	phosphatidylinositol 3-kinase signaling	FALSE	101	0.396724	0.445545	Adora3,Akt1,Zfp36l1,Cat,Cbl,Cd28,Entpd5,Cntf,Cryba1,Csf3,Edn1,Egf,Erbb2,Erbb3,F2,F2r,F2rl1,Ptk2,Fgf2,Fgr,Fshr,Fyn,Gata3,Hcls1,Ptpn6,Hgf,Htr2b,Igf1r,Insr,Kdr,Klf4,Lep,Ltk,Maz,Myoc,Nedd4,Nf1,Nkx3-1,Ntrk1,Osm,Pdgfa,Pdgfb,Pdgfrb,Pik3c2a,Pik3c2g,Pik3ca,Pik3cd,Pik3r1,Pik3r2,Pld2,Pten,Rara,Reg1,Rgl2,Ncor1,Ccl5,Selp,Sox9,Tek,Tgfb2,Tsc2,Twist1,Ube3a,Vegfa,Xbp1,Hax1,Hcst,Ceacam1,Ceacam2,Ror2,Slc9a3r1,Mydgf…
GO:0014066	regulation of phosphatidylinositol 3-kinase signaling	FALSE	77	0.390258	0.480519	Adora3,Cat,Cbl,Cd28,Entpd5,Cntf,Cryba1,Csf3,Egf,Erbb2,F2,F2r,F2rl1,Ptk2,Fgf2,Fgr,Fshr,Fyn,Hcls1,Ptpn6,Hgf,Igf1r,Insr,Kdr,Klf4,Lep,Maz,Myoc,Nedd4,Nkx3-1,Ntrk1,Osm,Pdgfa,Pdgfb,Pdgfrb,Pld2,Rara,Rgl2,Ncor1,Ccl5,Selp,Sox9,Tek,Tgfb2,Tsc2,Twist1,Ube3a,Vegfa,Hax1,Hcst,Ceacam1,Ceacam2,Ror2,Slc9a3r1,Mydgf,Inpp5e,Slc9a3r2,Serpina12,Nop53,Dipk2a,Stambp,Lime1,Cep55,Gper1,Trem2,Pik3ap1,Wnt16,Sirt1,Unc5b,Prr5,A…
GO:0014067	negative regulation of phosphatidylinositol 3-kinase signaling	FALSE	15	0.354336	0.333333	Cryba1,Klf4,Ncor1,Tsc2,Twist1,Slc9a3r1,Inpp5e,Slc9a3r2,Nop53,Stambp,Trem2,Pik3ip1,Btn2a2,Nlrc3,Obscn
GO:0014068	positive regulation of phosphatidylinositol 3-kinase signaling	FALSE	56	0.403664	0.535714	Adora3,Cat,Cbl,Cd28,Cntf,Csf3,Egf,Erbb2,F2,F2r,F2rl1,Ptk2,Fgf2,Fgr,Fshr,Fyn,Hcls1,Ptpn6,Hgf,Igf1r,Insr,Kdr,Lep,Maz,Myoc,Nedd4,Nkx3-1,Ntrk1,Osm,Pdgfa,Pdgfb,Pdgfrb,Pld2,Rara,Rgl2,Ccl5,Selp,Sox9,Tek,Tgfb2,Ube3a,Vegfa,Hax1,Hcst,Ror2,Mydgf,Serpina12,Gper1,Trem2,Pik3ap1,Wnt16,Sirt1,Unc5b,Prr5,Agap2,Plxnb1
GO:0014074	response to purine-containing compound	FALSE	84	0.442888	0.535714	Aanat,Adipoq,Ada,Adora2a,Agxt,Ahr,Aldh3a1,Aqp1,Atf1,Zfp36l1,Casp1,Casq2,Cdk2,Cdo1,Cftr,Cited1,Cnga3,Creb1,Crhbp,Cyp27b1,Slc26a3,Fdx1,Fkbp1a,Gpd1,Il1b,Itpr3,Kcne1,Kcnj11,Kcnq1,Ndufs4,P2rx1,P2rx7,P2rx6,P2ry1,Enpp1,Per1,Pik3r1,Pklr,Inpp5k,Pygm,Ren1,Ryr1,Sell,Abcc9,Hsp90b1,Prss2,Ezr,Wnt10b,Nt5e,Trpm2,Pik3cg,Tmem38b,Panx1,Cib2,Pdxp,Carm1,Asph,Gstm7,Trpm4,Tmem38a,Selenon,Rapgef2,P2rx5,Duox1,Akap9,Prkaa…
GO:0014741	negative regulation of muscle hypertrophy	FALSE	25	0.453379	0.44	Akap1,Bmp10,Cav3,G6pd2,G6pdx,Gata5,Jarid2,Lmna,Mstn,Notch1,Pak1,Ppara,Rgs2,Tnfrsf1a,Tnfrsf1b,Yy1,Glrx3,Gsk3b,Ctdp1,Fbxo32,Pi16,Foxp1,Zfp418,Trim63,Gsk3a
GO:0014742	positive regulation of muscle hypertrophy	FALSE	26	0.444039	0.5	Adk,Parp2,Slc25a4,Bmp10,Edn1,Ptk2,Mtpn,Hand2,Mef2a,Prkca,Twf1,Rock1,Rock2,Ccn4,Pin1,Ddx39b,Becn1,Mymk,Hamp2,Hamp,Sirt1,Trip10,Cdk9,Camk2d,Fdps,Pin1rt1
GO:0014743	regulation of muscle hypertrophy	FALSE	51	0.4511	0.490196	Adk,Parp2,Akap1,Slc25a4,Bmp10,Cav3,Edn1,Ptk2,G6pd2,G6pdx,Gata5,Mtpn,Hand2,Jarid2,Lmna,Mef2a,Mstn,Notch1,Pak1,Prkca,Ppara,Twf1,Rgs2,Rock1,Rock2,Tnfrsf1a,Tnfrsf1b,Ccn4,Yy1,Pin1,Glrx3,Lmcd1,Ddx39b,Becn1,Gsk3b,Mymk,Hamp2,Ctdp1,Fbxo32,Pi16,Hamp,Sirt1,Trip10,Cdk9,Camk2d,Foxp1,Fdps,Zfp418,Pin1rt1,Trim63,Gsk3a
GO:0014808	release of sequestered calcium ion into cytosol by sarcoplasmic reticulum	FALSE	16	0.400945	0.5625	Casq1,Casq2,Ccr5,Fkbp1b,Gsto1,Hrc,Pln,Ryr1,Tmem38b,Gstm7,Dhrs7c,Tmem38a,Trdn,Nol3,Camk2d,Mettl21c
GO:0014812	muscle cell migration	FALSE	81	0.450718	0.62963	Ace,Adipoq,Adamts1,Ager,Aif1,Apex1,Rhoa,Atp7a,Bmpr1a,Crk,Cyp1b1,Ddit3,Drd4,Ptk2,Fga,Gna13,S1pr2,Gstp2,Gstp1,Has2,Igfbp3,Il6st,Ilk,Itga2,Itgb1bp1,Itgb3,Anxa1,Mdk,Met,Mstn,Myc,Myo5a,Naca,Nfe2l2,Ccn3,Ddr2,P2ry2,Pak1,Pdgfa,Pdgfb,Pdgfrb,Enpp1,Serpine1,Plat,Plau,Plxna1,Ptger4,Rock1,S100a11,Ccl5,Six1,Six4,Tert,Thbs4,Tlr4,Ccn4,Coro1b,Nox4,Postn,Foxo4,Net1,Rapgef4,Retn,Bin3,Dock7,Arpc5,Akirin1,Rps6kb1,Arp…
GO:0014821	phasic smooth muscle contraction	FALSE	21	0.417657	0.619048	Dlg1,Drd1,Edn1,Edn2,Edn3,Gdnf,Htr1d,Htr2b,Neurog1,Npy1r,Ptger3,Ptger4,Sstr2,Tacr2,Tbx2,Tbx3,Ghrl,Ghsr,Tifab,P2rx3,P2rx2
GO:0014823	response to activity	FALSE	30	0.378326	0.333333	Capn3,Cry1,Cry2,Gcg,Hadh,Hif1a,Il6,Myh2,Myh4,Myog,Ntrk1,Slc4a1,Smtnl1,Perm1,Selenon,Prkaa1,Srl,Tns2,Metrnl,Prkag3,Mir21a,Lncbate10,Mir705,Mir680-1,Mir709,Mir680-3,Mir680-2,Mir762,Sco2,Myhas
GO:0014829	vascular associated smooth muscle contraction	FALSE	16	0.393443	0.4375	Acta2,Adra2b,Rhoa,Cd38,Comp,Edn1,Edn2,Edn3,Ednra,P2rx1,Scnn1b,Mkks,Bbs2,Zdhhc21,Dock4,Grip2
GO:0014850	response to muscle activity	FALSE	18	0.375377	0.277778	Capn3,Hif1a,Myog,Perm1,Selenon,Srl,Tns2,Metrnl,Prkag3,Mir21a,Lncbate10,Mir705,Mir680-1,Mir709,Mir680-3,Mir680-2,Mir762,Myhas
GO:0014855	striated muscle cell proliferation	FALSE	52	0.411385	0.346154	Apc,Bmp10,Bmpr1a,Cdk1,Cflar,Fgf2,Fgfr2,Foxc2,Gata4,Gata6,Gli1,Hey2,Jarid2,Kpna1,Foxc1,Myog,Nkx2-5,Nog,Notch1,Pim1,Prkar1a,Mapk11,Pten,Rxra,Rxrb,Shh,Six1,Six5,Tbx2,Tbx5,Tgfb2,Tgfbr2,Trp73,Wnt2,Yap1,Mapk1,Mapk14,Tbx20,Sav1,Akirin1,Dipk2a,Selenon,Arid2,Fgf20,Sirt1,Cdk20,Foxp1,Ccnb1,Rtl1,Mir133a-1,Mir133a-2,Mir1a-2
GO:0014887	cardiac muscle adaptation	FALSE	17	0.41389	0.470588	Atp2a2,Bmp10,Ezh2,Gata4,Gata6,Hey2,Lmna,Myh6,Nppb,Tcap,Klf15,Oga,Myh7,Camta2,Kdm4a,Nppa,Mir208b
GO:0014888	striated muscle adaptation	FALSE	34	0.366032	0.470588	Actn3,Atp2a2,Bmp10,Cacna1s,Cflar,Ezh2,Gata4,Gata6,Gtf2i,Hey2,Lmna,Myh6,Myoc,Myod1,Myog,Nfatc1,Nppb,Tcap,Tnnc1,Tnni1,Tnnt1,Myoz2,Myoz1,Asb2,Mymk,Klf15,Oga,Cmya5,Gtf2ird2,Myh7,Camta2,Kdm4a,Nppa,Mir208b
GO:0014896	muscle hypertrophy	FALSE	77	0.424332	0.493506	Adk,Parp2,Agtr2,Akap1,Ang2,Slc25a4,Atp2a2,Bmp10,Cav3,Col14a1,Csrp3,Cyba,Edn1,Ezh2,Ptk2,G6pd2,G6pdx,Gata4,Gata5,Gata6,Mtpn,Hand2,Hey2,Htr2b,Jarid2,Lep,Lmna,Mef2a,Mstn,Myh6,Myoc,Notch1,Nppb,Pak1,Prkca,Ppara,Twf1,Rgs2,Rock1,Rock2,Tcap,Tnfrsf1a,Tnfrsf1b,Ttn,Ccn4,Yy1,Pin1,Map2k4,Glrx3,Lmcd1,Ddx39b,Becn1,Gsk3b,Mymk,Klf15,Hamp2,Ctdp1,Fbxo32,Pi16,Hamp,Sirt1,Trip10,Cdk9,Camk2d,Foxp1,Fdps,Myh7,Myocd,Camta2…
GO:0014897	striated muscle hypertrophy	FALSE	75	0.426962	0.493333	Adk,Parp2,Agtr2,Akap1,Ang2,Slc25a4,Atp2a2,Bmp10,Cav3,Col14a1,Csrp3,Edn1,Ezh2,Ptk2,G6pd2,G6pdx,Gata4,Gata5,Gata6,Mtpn,Hand2,Hey2,Htr2b,Jarid2,Lep,Lmna,Mef2a,Myh6,Myoc,Notch1,Nppb,Pak1,Prkca,Ppara,Twf1,Rgs2,Rock1,Rock2,Tcap,Tnfrsf1a,Tnfrsf1b,Ttn,Ccn4,Yy1,Pin1,Map2k4,Glrx3,Lmcd1,Ddx39b,Becn1,Gsk3b,Mymk,Klf15,Hamp2,Ctdp1,Fbxo32,Pi16,Hamp,Sirt1,Trip10,Cdk9,Camk2d,Foxp1,Fdps,Myh7,Myocd,Camta2,Rap1gds1,…
GO:0014898	cardiac muscle hypertrophy in response to stress	FALSE	16	0.402694	0.5	Atp2a2,Bmp10,Ezh2,Gata4,Gata6,Hey2,Lmna,Myh6,Nppb,Tcap,Klf15,Myh7,Camta2,Kdm4a,Nppa,Mir208b
GO:0014902	myotube differentiation	FALSE	109	0.410545	0.46789	Acta1,Actn3,Barx2,Smyd1,Klf5,Cacna1s,Casp1,Cav2,Cav3,Cd53,Cd81,Cflar,Csrp3,Daxx,Dmpk,Dyrk1b,Ehd1,Flot1,Flt3l,Gpx1,Hdac6,Cxcl10,Il4,Il4ra,Ins2,Met,Cxcl9,Bhlha15,Mmp14,Sik1,Myf5,Myf6,Myod1,Myog,Naca,Neo1,Nfatc2,Nkx2-5,Notch1,Ccn3,Ntn3,Pitx2,Pld3,Ptgfrn,Ryr1,Ccl8,Shh,Shox2,Six1,Six4,Ski,Sort1,Stim1,Tbx1,Thra,Wnt1,Wnt10b,Xbp1,Xk,Adamts5,Gdf15,Kel,Neu2,Mapk14,Dysf,Tnfsf14,Nphs1,Rcan1,Rbm38,Gsk3b,Ankrd…
GO:0014904	myotube cell development	FALSE	38	0.439883	0.5	Acta1,Actn3,Cacna1s,Cav2,Gpx1,Myf5,Myf6,Myod1,Myog,Naca,Nfatc2,Ryr1,Shox2,Six1,Ski,Wnt10b,Xk,Kel,Rcan1,Bin3,Smyd3,Fbxo22,Klhl40,Selenon,Hdac4,Spg11,Klhl41,P2rx2,Lncpint,Stac3,Smo,Lmod3,Myorg,Norad,Tmem182,Mir351,Hottip,Myhas
GO:0014909	smooth muscle cell migration	FALSE	69	0.453186	0.666667	Ace,Adipoq,Adamts1,Ager,Aif1,Apex1,Rhoa,Atp7a,Bmpr1a,Crk,Cyp1b1,Ddit3,Drd4,Ptk2,Fga,Gna13,S1pr2,Gstp2,Gstp1,Has2,Igfbp3,Il6st,Ilk,Itga2,Itgb3,Mdk,Myc,Myo5a,Nfe2l2,Ccn3,Ddr2,P2ry2,Pak1,Pdgfa,Pdgfb,Pdgfrb,Enpp1,Serpine1,Plat,Plau,Plxna1,Ptger4,S100a11,Ccl5,Tert,Tlr4,Ccn4,Coro1b,Nox4,Postn,Foxo4,Rapgef4,Retn,Dock7,Arpc5,Rps6kb1,Arpc2,Tafa5,Camk2d,Hdac4,Trib1,Myocd,Sema6d,Ssh1,P2ry6,Dock4,Smo,Zfp950,…
GO:0014910	regulation of smooth muscle cell migration	FALSE	62	0.444647	0.66129	Ace,Adipoq,Adamts1,Ager,Aif1,Apex1,Rhoa,Atp7a,Bmpr1a,Crk,Cyp1b1,Drd4,Ptk2,Fga,Gna13,S1pr2,Gstp2,Gstp1,Has2,Igfbp3,Il6st,Ilk,Itga2,Itgb3,Mdk,Myc,Myo5a,Nfe2l2,Ddr2,P2ry2,Pak1,Pdgfa,Pdgfb,Pdgfrb,Serpine1,Plau,Plxna1,Ptger4,S100a11,Ccl5,Tert,Tlr4,Ccn4,Coro1b,Nox4,Postn,Foxo4,Rapgef4,Retn,Dock7,Rps6kb1,Arpc2,Tafa5,Camk2d,Hdac4,Trib1,Myocd,Sema6d,Ssh1,P2ry6,Dock4,Smo
GO:0014911	positive regulation of smooth muscle cell migration	FALSE	42	0.456554	0.714286	Adamts1,Ager,Aif1,Atp7a,Crk,Cyp1b1,Ptk2,Fga,Has2,Il6st,Itga2,Itgb3,Mdk,Myc,Myo5a,Ddr2,P2ry2,Pak1,Pdgfb,Pdgfrb,Plau,Ptger4,S100a11,Ccl5,Tert,Tlr4,Ccn4,Nox4,Postn,Foxo4,Rapgef4,Retn,Dock7,Rps6kb1,Arpc2,Camk2d,Hdac4,Sema6d,Ssh1,P2ry6,Dock4,Smo
GO:0014912	negative regulation of smooth muscle cell migration	FALSE	19	0.396477	0.473684	Adipoq,Aif1,Apex1,Rhoa,Bmpr1a,Drd4,Gna13,S1pr2,Gstp2,Gstp1,Igfbp3,Ilk,Nfe2l2,Serpine1,Coro1b,Tafa5,Trib1,Myocd,Sema6d
GO:0015669	gas transport	FALSE	15	0.337331	0.4	Aqp1,Aqp5,Aqp6,Hba-a1,Hba-x,Hbb-bh1,Hbb-y,Mb,Rhag,Car14,Ngb,Car12,Cygb,Hbb-bh2,Hbb-bt
GO:0015695	organic cation transport	FALSE	29	0.446073	0.482759	Adora2a,Htr6,Abcb1a,Ralbp1,Slc18a3,Slc22a1,Slc22a2,Slc22a3,Slc22a5,Tacr2,Slc22a4,Slc22a21,Slc25a20,Pdzk1,Slc25a19,Slc47a1,Slc38a2,Slc44a2,Tspo2,Slc44a4,Slc22a16,Slc25a42,Sec14l1,Slc19a3,Slc44a1,Chrna3,Scn4a,Slc19a2,Slc29a4
GO:0015697	quaternary ammonium group transport	FALSE	15	0.388175	0.266667	Slc22a8,Slc22a1,Slc22a2,Slc22a3,Slc22a5,Slc6a20b,Slc22a4,Slc22a21,Slc25a20,Pdzk1,Slc25a19,Slc38a2,Slc44a4,Slc22a16,Slc25a29
GO:0015698	inorganic anion transport	FALSE	112	0.395653	0.446429	Ank,Aqp6,Atf4,Tspo,Car7,Casr,Cebpb,Cftr,Clca3a1,Clcn1,Clcn2,Clcn3,Clcn4,Clns1a,Clcnka,Cldn4,Slc26a3,Slc26a2,Fgfr4,Slc37a4,Gabra1,Gabre,Gabrr1,Gabrr2,Ostm1,Glra4,Glrb,Nmur1,Kcnq1,Slc11a1,Enpp1,Abcb1b,Abcb1a,Slc25a3,Prnp,Ptafr,Ros1,Sfrp4,Slc12a1,Slc12a3,Slc12a4,Slc12a7,Slc17a1,Slc34a1,Slc34a2,Slc4a1,Slc4a2,Stc2,Tg,Clca1,Slc26a4,Best1,Clcn6,Clcn7,Racgap1,Slc25a10,Abcc6,Atp8b1,Slc13a1,Fxyd1,Clcnkb,Sl…
GO:0015718	monocarboxylic acid transport	FALSE	108	0.349017	0.435185	Ace,Aqp8,Atp5j,Bdkrb2,Casr,Cd36,Ces1g,Abcc2,Drd3,Drd4,Edn1,Ces1c,Ces1e,Slc6a12,Slc6a13,Hrh2,Il1a,Il1b,Lep,Lhcgr,Anxa1,Mif,Mip,Myc,Nos2,Ntsr1,Oc90,P2rx7,P2ry2,Abcb4,Pla2g1b,Pla2r1,Pla2g2c,Pla2g2d,Pla2g4a,Pla2g5,Ptgs2,Nr1h4,Slc10a1,Slc10a2,Slc16a1,Slc16a7,Slc22a3,Sstr4,Syk,Hnf1a,Tnfrsf11a,Tnfsf11,Slco2a1,Avpr1b,Ceacam1,Ceacam2,Pla2g10,Slc27a4,Slc9a3r1,Pla2g2e,Pla2g2f,Abcb11,Slco1a1,Slco1b2,Slco1a6,…
GO:0015721	bile acid and bile salt transport	FALSE	26	0.205948	0.192308	Aqp8,Abcc2,Mip,Nr1h4,Slc10a1,Slc10a2,Hnf1a,Ceacam1,Ceacam2,Abcb11,Slco1a1,Slco1b2,Slco1a6,Atp8b1,Aqp9,Slc10a6,Abcc3,Slc51a,Slco1a5,Slc10a3,Slc10a4,Slc10a5,Slc51b,Gm5724,Slc10a4-ps,Gm6614
GO:0015732	prostaglandin transport	FALSE	19	0.391079	0.631579	Atp5j,Abcc2,Edn1,Il1a,Il1b,Lep,Mif,Nos2,P2rx7,P2ry2,Pla2g4a,Ptgs2,Tnfrsf11a,Tnfsf11,Slco2a1,Pla2g10,Ptges,Slco3a1,Slc22a22
GO:0015740	C4-dicarboxylate transport	FALSE	16	0.400084	0.4375	Ntsr1,Slc13a2,Slc1a5,Slc3a1,Slc25a10,Slc1a4,Slc25a30,Slc25a11,Slc25a22,Slc25a18,Lrrc8e,Slc7a13,Slc25a12,Slc13a3,Slc13a5,Lrrc8a
GO:0015748	organophosphate ester transport	FALSE	93	0.408986	0.397849	Abca4,Abcg1,Slc25a4,Slc25a5,Apoa1,Apoa2,Apoa4,Apoc1,Apoc2,Apoc3,Atp8a1,Atp9a,Scarb2,Fasl,G6pc,Slc37a4,Cd47,Kcnn4,Ldlr,P2rx7,Pctp,Abcb1b,Abcb4,Abcb1a,Pitpna,Pitpnm1,Plscr2,Slc25a17,Slc4a1,Scarb1,Plscr1,Prap1,Pla2g10,Abca7,Abcc5,Abcc6,Vapa,Atp9b,Atp8b2,Atp8b1,Pitpnb,Slc37a2,Apoa5,Scp2d1,Prelid3b,Prelid1,Slc66a2,Slc25a23,Slc25a19,Atp8b3,Abcg8,G6pc3,Triap1,Slc25a32,Tmem30a,Slc44a4,Plscr3,Tmem30c,Ano9…
GO:0015749	monosaccharide transmembrane transport	FALSE	101	0.438914	0.455446	Ace,Adipoq,Ak1,Akt1,Akt2,Aoc3,C3,Drd1,Opn3,Edn1,Ednra,Erbb3,Esr1,Fgf15,Gh,Gip,Hk2,Il1b,Ins1,Ins2,Insr,Itln1,Fabp5,Lep,Mef2a,Met,Myc,Nfe2l2,Ocln,Enpp1,Pea15a,Prkca,Prkci,Pou4f2,Inpp5k,Pth,Ptpn11,Rab4b,Rtn2,Sorbs1,Slc23a1,Slc2a2,Slc2a3,Slc2a4,Slc5a1,Sort1,Hnf1a,Tert,Tnf,Tsc2,Yes1,Capn10,Sh2b2,Rnasel,Mapk14,Slc27a4,Sirt6,Slc23a2,Slc2a8,Slc2a5,Fgf21,Repin1,Slc5a4b,Tsc1,Klf15,C1qtnf12,Lmbrd1,Dhrs7c,As…
GO:0015800	acidic amino acid transport	FALSE	43	0.451295	0.534884	Adora2a,Dpysl2,Slc6a13,Htr6,Il1b,Il1rn,Myo6,Septin2,Septin2,Nf1,Npy5r,Ntsr1,P2rx7,Pak1,Per2,Slc1a6,Slc3a1,Snca,Syt4,Trh,Cln8,Slc9a3r1,Avpr1a,Arl6ip1,Gabbr1,Slc1a4,Arl6ip5,Gipc1,Slc25a22,Slc25a18,Lrrc8e,Slc7a13,Slc25a12,Kmo,Hrh3,Grm2,Slc13a3,Trpv1,Slc17a8,Rab3gap1,Lrrc8a,Slc1a7,Apba1
GO:0015804	neutral amino acid transport	FALSE	31	0.407593	0.516129	Sfxn1,Slc6a9,Lep,Nfkbie,Rgs2,Slc1a5,Slc3a1,Slc7a5,Slc6a20b,Slc7a9,Slc1a4,Slc6a14,Cltrn,Slc38a2,Ace2,Slc43a1,Mfsd12,Slc7a13,Slc6a19,Slc38a3,Ctns,Sfxn2,Sfxn3,Slc25a38,Slc38a5,Slc36a3,Slc36a1,Llgl2,Slc6a17,Slc36a4,Slc36a2
GO:0015807	L-amino acid transport	FALSE	46	0.374774	0.347826	Arg1,Arg2,Slc7a2,Slc7a3,Cln3,Sfxn1,Nat3,Septin2,Septin2,Slc11a1,Ntsr1,Slc25a15,Per2,Slc1a6,Slc1a5,Slc22a2,Slc3a1,Slc7a5,Slc6a20b,Cln8,Slc7a9,Arl6ip1,Slc1a4,Cltrn,Arl6ip5,Slc47a1,Slc38a2,Slc25a22,Ace2,Slc25a18,Slc43a1,Slc7a13,Slc38a3,Slc25a12,Ctns,Slc25a2,Slc38a5,Slc66a1,Slc25a29,Slc36a3,Slc36a1,Slc17a8,Slc36a4,Slc1a7,AU018091,Slc36a2
GO:0015813	L-glutamate transmembrane transport	FALSE	16	0.416523	0.375	Septin2,Septin2,Ntsr1,Per2,Slc1a6,Slc3a1,Cln8,Arl6ip1,Slc1a4,Arl6ip5,Slc25a22,Slc25a18,Slc7a13,Slc25a12,Slc17a8,Slc1a7
GO:0015837	amine transport	FALSE	75	0.488738	0.613333	Chrna4,Chrna6,Chrnb2,Adora2a,Adora2b,Agtr2,Arg1,Arg2,Crh,Crhr1,Crhr2,Dpysl2,Drd3,Gdnf,Htr1a,Htr1b,Htr6,Il1b,Il1rn,Lep,Myo5a,Septin2,Septin2,Npy2r,Npy5r,Ntsr1,Oprk1,Oxtr,P2rx7,P2ry1,Per2,Plcd1,Ptger3,Ptgs1,Rab3a,Rgs2,Slc22a2,Snca,Sncg,Syt3,Syt4,Tacr2,Th,Trh,Tor1a,Avpr1a,Arl6ip1,Gabbr1,Syt7,Syt8,Slc15a1,Cltrn,Aqp9,Sv2a,Arl6ip5,Sdhd,Rtn4,Pink1,Ace2,Slc43a1,Slc38a3,Kmo,Hrh3,Gck,Grm2,Grk2,Chrna3,Slc18…
GO:0015844	monoamine transport	FALSE	67	0.502549	0.656716	Chrna4,Chrna6,Chrnb2,Adora2a,Adora2b,Agtr2,Crh,Crhr1,Crhr2,Drd1,Drd3,Fcer1a,Fcer1g,Fcgr3,Gdnf,Htr1a,Htr1b,Htr6,Itgb3,Lgals3,Myo5a,Npy2r,Oprk1,Oxtr,P2rx1,P2ry1,Pick1,Plcd1,Ptger3,Ptgs1,Rab3a,Slc22a1,Slc22a2,Slc22a3,Slc6a2,Snca,Sncg,Syk,Syt3,Syt4,Xbp1,Tor1a,Prkn,Gabbr1,Syt7,Syt8,Park7,Nisch,Sdhd,Rtn4,Pink1,Hrh3,Gck,Grm2,Maob,Grk2,Slc18a1,Syt12,Ghsr,Chrm5,Cd300a,Syt11,Ffar3,Slc29a4,Fev,Syt15,Mapk15
GO:0015865	purine nucleotide transport	FALSE	18	0.364783	0.333333	Slc25a4,Slc25a5,Cd47,P2rx7,Slc25a17,Abcc5,Abcc6,Slc25a23,Lrrc8e,Slc25a42,Slc25a31,Slc35b2,Slc25a41,Slc17a9,Slc25a24,Calhm3,Lrrc8a,Calhm1
GO:0015868	purine ribonucleotide transport	FALSE	17	0.348287	0.294118	Slc25a4,Slc25a5,Cd47,P2rx7,Slc25a17,Abcc5,Abcc6,Lrrc8e,Slc25a42,Slc25a31,Slc35b2,Slc25a41,Slc17a9,Slc25a24,Calhm3,Lrrc8a,Calhm1
GO:0015872	dopamine transport	FALSE	36	0.543013	0.666667	Chrna4,Chrna6,Chrnb2,Drd1,Drd3,Gdnf,Htr1b,Htr6,Myo5a,Npy2r,Oprk1,Rab3a,Slc22a1,Slc22a2,Slc22a3,Slc6a2,Snca,Sncg,Syt3,Syt4,Tor1a,Prkn,Gabbr1,Syt7,Syt8,Park7,Rtn4,Pink1,Grm2,Slc18a1,Syt12,Chrm5,Syt11,Slc29a4,Syt15,Mapk15
GO:0015874	norepinephrine transport	FALSE	20	0.487019	0.7	Adora2a,Adora2b,Agtr2,Crh,Crhr2,Oxtr,P2ry1,Plcd1,Ptger3,Ptgs1,Slc22a1,Slc22a2,Slc22a3,Slc6a2,Snca,Nisch,Hrh3,Ghsr,Ffar3,Slc29a4
GO:0015908	fatty acid transport	FALSE	82	0.378256	0.47561	Ace,Plin2,Agtr2,Akt1,Akt2,Abcd1,Fabp4,Atp5j,Bdkrb2,Fabp7,Cd36,Cpt1b,Crabp1,Crabp2,Drd3,Drd4,Edn1,Fabp3,Fabp2,Fabp1,Hrh2,Il1a,Il1b,Fabp6,Fabp5,Lhcgr,Anxa1,Mif,Ntsr1,Oc90,P2rx7,P2ry2,Pla2g1b,Pla2r1,Pla2g2c,Pla2g2d,Pla2g4a,Pla2g5,Pmp2,Abcd4,Rbp1,Rbp2,Slc25a17,Sstr4,Syk,Hnf1a,Thbs1,Fabp9,Tnfrsf11a,Tnfsf11,Avpr1b,Slc27a2,Slc27a5,Pla2g10,Slc27a4,Abcd2,Pla2g2e,Pla2g2f,Pla2g6,Repin1,Rbp7,Ptges,Pla2g12a,F…
GO:0015909	long-chain fatty acid transport	FALSE	55	0.403083	0.472727	Ace,Plin2,Akt1,Akt2,Abcd1,Fabp4,Atp5j,Bdkrb2,Cd36,Cpt1b,Drd3,Drd4,Fabp3,Fabp2,Fabp1,Hrh2,Fabp5,Lhcgr,Anxa1,Mif,Ntsr1,Oc90,Pla2g1b,Pla2r1,Pla2g2c,Pla2g2d,Pla2g4a,Pla2g5,Abcd4,Sstr4,Syk,Thbs1,Avpr1b,Slc27a2,Slc27a5,Pla2g10,Slc27a4,Abcd2,Pla2g2e,Pla2g2f,Pla2g6,Pla2g12a,Pnpla8,Nmb,Pla2g12b,Rps6kb1,Mfsd2a,Kiss1r,Acsl6,Nmur2,Proca1,Pla2g4f,Spx,Irs2,Acsl5
GO:0015914	phospholipid transport	FALSE	67	0.419808	0.447761	Abca4,Abcg1,Apoa1,Apoa2,Apoa4,Apoc1,Apoc2,Apoc3,Atp8a1,Atp9a,Scarb2,Fasl,Kcnn4,Ldlr,P2rx7,Pctp,Abcb1b,Abcb4,Abcb1a,Pitpna,Pitpnm1,Plscr2,Slc4a1,Scarb1,Plscr1,Prap1,Pla2g10,Abca7,Vapa,Atp9b,Atp8b2,Atp8b1,Pitpnb,Apoa5,Scp2d1,Prelid3b,Prelid1,Slc66a2,Atp8b3,Abcg8,Triap1,Tmem30a,Plscr3,Tmem30c,Ano9,Abca12,Atp11b,Mfsd2a,Prelid2,1700057G04Rik,Osbpl5,Cptp,Xkr6,Xkr7,Atp10d,Plscr4,Tmem30b,Atp8b4,Tnfaip8l3…
GO:0015918	sterol transport	FALSE	64	0.392349	0.375	Abcg1,Apoa1,Apoa2,Apoa4,Apoc1,Apoc2,Anxa2,Cd36,Ces1g,Cftr,Cyp8b1,Ces1c,Ces1e,Lipc,Lcat,Ldlr,Lep,Lipg,Lrp6,Furin,Abcb4,Pip4k2a,Msr1,Scarb1,Star,Hnf1a,Nr1h3,Nr1h2,Abcg5,Vapa,Nus1,Gramd1a,Syt7,Apom,Stard3,Apoa5,Scp2d1,Arl8b,Abcg8,Arv1,Pnlip,Tspo2,Osbpl6,Ldlrap1,Pcsk9,Ces1d,Acat2,Stard4,Abcg4,Gramd1c,Abca8a,Relch,Tpcn2,Ces1f,Gramd1b,Npc1l1,Enpp7,Apob,Ces1a,Abca13,Serac1,Ces1b,Apoc2l,Snord60
GO:0015986	proton motive force-driven ATP synthesis	FALSE	19	0.378406	0	Atp5a1,Atp5b,Atp5c1,Atp5pb,Atp5g1,Atp5j,Atp5k,ATP8,Atp5l,Atp5o,Atp5j2,Dnajc30,Stoml2,Atp5e,Atp5g2,Atpsckmt,Atp5h,Antkmt,Atp5g3
GO:0016045	detection of bacterium	FALSE	17	0.252031	0.235294	Dmbt1,Naip1,Naip2,Naip5,Naip6,Tlr1,Tlr6,Pglyrp1,Tlr2,Pglyrp2,Cd209b,Nod1,Pglyrp3,Nod2,Nlrc4,Ssc5d,Pglyrp4
GO:0016048	detection of temperature stimulus	FALSE	17	0.360698	0.588235	Cxcr4,Nr2f6,Lxn,Ngfr,Ntrk1,Ntsr1,Tlr4,Opn4,Tac4,Prrxl1,Pawr,Asic3,Trpm8,Trpv1,Rho,Arrb2,Prdm12
GO:0016052	carbohydrate catabolic process	FALSE	115	0.408593	0.373913	Actn3,Aldoa,Bad,Glb1,Cbfa2t3,Rb1cc1,Scarb2,Entpd5,Chil3,Eno1,Eno2,Eno3,Fbp1,G6pc,Galt,Gapdh,Gapdhs,Gpd1,Galk1,Gm2a,Gpi1,Hif1a,Hk1,Hk2,Hmgb1,Hsd11b1,Ier3,Ifng,Il3,Insr,Eif6,Khk,Zbtb7a,Lrp5,Myc,Myog,Naga,Neu1,P2rx7,Enpp1,Pfkfb2,Pfkl,Pgam1,Pgk1,Pgk2,Pkm,Pklr,Ppara,Ppp1ca,Ppp1cb,Pygm,Ncor1,Sord,Slc4a1,Tpi1,Trex1,Trp53,Neu2,Esrrb,Aoah,Sirt6,Neu3,Stbd1,Ppp1r3c,Nudt5,Pgam2,Nupr1,Pfkp,Mtch2,Miox,Mlxipl,T…
GO:0016073	snRNA metabolic process	FALSE	41	0.370369	0.0731707	Ell,Myod1,Ints6,Zfp143,Exosc5,Larp7,Exosc9,Exosc10,Nhp2,Zc3h8,Nop10,Exosc3,Exosc7,Rbm7,Toe1,Ints1,Exosc8,Ints14,Tut1,Ints2,Ints12,Ints11,Exosc6,Mettl4,Ints7,Ice2,Ints4,Usb1,Exosc4,Ints5,Ints9,Cc2d1a,Ice1,Snapc4,Exosc2,Rpap2,Mepce,Uspl1,Dkc1,Ell3,Snapc5
GO:0016074	sno(s)RNA metabolic process	FALSE	18	0.372816	0.111111	Fbl,Exosc5,Larp7,Exosc10,Exosc3,Rnf113a2,Gm12666,Rnf113a1,Nolc1,Exosc6,Nudt16l2,Parn,Nudt16,Exosc4,Tent4b,Exosc2,Fbll1,Dkc1
GO:0016075	rRNA catabolic process	FALSE	20	0.357062	0.15	Xrn1,Ern2,Exosc5,Exosc9,Exosc10,Exosc3,Exosc7,Trir,Exosc8,Exosc6,Dis3,Pelo,Exosc4,Dicer1,Dis3l,Exosc2,Ddx49,Slfn9,Slfn14,Slfn8
GO:0016079	synaptic vesicle exocytosis	TRUE	78	0.547731	0.641026	Chrna4,Chrna6,Chrnb2,Adora2a,Adora2b,Adra2a,Adrb2,Apba2,Atp2a2,Bcl2l1,Cask,Ctbp2,Doc2b,Drd1,Drd4,Dvl1,Stx2,Fmr1,Ncs1,Grik5,Htr1a,Htr1b,Myo6,P2rx1,P2rx7,P2ry1,P2ry2,Pfn2,Prkca,Septin5,Cyth1,Rab3a,Snapin,Snca,Stx4a,Syt4,Wnt7a,Bace1,Git2,Syt7,Syt8,Stx1b,Gsk3b,P2ry4,Sv2a,Snap29,Gipc1,Stx19,Prrt2,Syde1,Fbxl20,Dnm1l,Stx11,Otof,Trim9,Synj1,Scrib,Chrnb3,Napa,Braf,Rap1a,Nr3c2,Chrna3,Chrna5,Erc1,Syt12,Stxb…
GO:0016101	diterpenoid metabolic process	FALSE	56	0.340193	0.410714	Abca4,Adh1,Adh7,Adh5,Aldh3a2,Akr1b3,Crabp1,Crabp2,Cyp1a1,Cyp1a2,Cyp1b1,Cyp26a1,Cyp2j6,Dgat1,Lcn5,Rdh11,Aldh1a2,Rbp1,Rbp2,Rdh5,Rdh16,Rpe65,Dhrs3,Adh4,Dhrs4,Aldh1a3,Bco1,Dhrs7,Retsat,Adh6a,Dhrs13,Isx,Rarres2,Prmt3,Cyp2c55,Cyp2s1,Rdh12,Lrat,Rdh10,Rdh9,Rdh14,Rdh1,Rdh13,Pecr,Bco2,Rdh19,Rdh16f2,Cyp26b1,Rdh8,Aldh8a1,Dhrs9,Sdr16c5,Cyp2w1,Cyp26c1,Plb1,Adh6b
GO:0016114	terpenoid biosynthetic process	FALSE	17	0.300156	0.352941	Cyp1a1,Hmgcs2,Lss,Aldh1a2,Rbp1,Rdh16,Rpe65,Aldh1a3,Prmt3,Rdh10,Rdh9,Rdh1,Fdps,Rdh19,Rdh16f2,Aldh8a1,Dhrs9
GO:0016125	sterol metabolic process	FALSE	120	0.400006	0.366667	Abcg1,Acadl,Acadvl,Aplp2,Apoa1,Apoa2,Apoa4,Apoc1,Apoc3,Cat,Cebpa,Cel,Ces1g,Cftr,Ch25h,Cyp11a1,Cyp11b2,Cyp26a1,Cyp7a1,Dhcr7,Ebp,Ephx2,Ces1c,Ces1e,Fdx1,Fdxr,Fmo5,G6pd2,G6pdx,Gba,Gnb3,Hmgcs2,Lipc,Hsd17b7,Il4,Lcat,Ldlr,Lep,Lepr,Lipa,Lipe,Lrp5,Lss,Mvk,Nsdhl,Pctp,Pon1,Pex2,Saa1,Smpd1,Sod1,Sqle,Scarb1,Srebf1,Srebf2,Sult2a1,Hnf1a,Thrb,Tnfsf4,Vldlr,Cln8,Apon,Angptl3,Sult2b1,Cyp39a1,Cubn,Apoa5,Ttc39d,Dgat2…
GO:0016126	sterol biosynthetic process	FALSE	49	0.450114	0.326531	Abcg1,Apoa1,Apoa4,Ces1g,Cftr,Ch25h,Cyp7a1,Dhcr7,Ebp,Ces1c,Ces1e,G6pd2,G6pdx,Hmgcs2,Hsd17b7,Lss,Mvk,Nsdhl,Pex2,Sod1,Sqle,Srebf1,Srebf2,Apoa5,Sec14l2,Pmvk,Cyb5r1,Insig2,Tm7sf2,Dhcr24,Lbr,Ces1d,Prkaa1,Cyb5r3,Fdps,Mvd,Abcg4,Erlin1,Ces1f,Scap,Npc1l1,Apob,Erlin2,Ces1a,Idi2,Cyb5r2,Ces1b,Gm12248,Gm9745
GO:0016137	glycoside metabolic process	FALSE	17	0.377564	0.235294	Gla,Akr1b3,Gba,Naga,Akr1a1,Fuca2,Akr1cl,Fuca1,Akr1c21,Akr1c6,Akr1c18,Akr1c14,Gusb,Akr1c20,Abhd10,Gba2,Cbr4
GO:0016180	snRNA processing	FALSE	21	0.376024	0.0476191	Ints6,Exosc5,Exosc9,Exosc3,Exosc7,Toe1,Ints1,Exosc8,Ints14,Tut1,Ints2,Ints12,Ints11,Exosc6,Ints7,Ints4,Usb1,Exosc4,Ints5,Ints9,Exosc2
GO:0016226	iron-sulfur cluster assembly	FALSE	19	0.411286	0.105263	Fxn,Hspa9,Xdh,Ciao1,Nubp1,Nubp2,Glrx3,Iscu,Ciao3,Ciao2a,Ciao2b,Isca1,Mms19,Glrx5,Nubpl,Hscb,Ciapin1,Iba57,AK157302
GO:0016233	telomere capping	FALSE	32	0.397058	0.28125	Atm,Hnrnpd,Ercc1,Mapkapk5,Mre11a,Nek2,Rad50,Aurkb,Terf2,Tnks,Xrcc1,Map2k7,Mapk1,Mapk3,Nbn,Tinf2,Ercc4,Hnrnpa2b1,Dclre1a,Terf2ip,Pnkp,Nabp2,Pot1b,Tnks2,Pot1a,Smg6,Stn1,Dclre1b,Dclre1c,Rtel1,Mapk15,Acd
GO:0016239	positive regulation of macroautophagy	FALSE	61	0.473448	0.42623	Adrb2,Slc25a4,Slc25a5,Bnip3l,Htt,Hif1a,Hmox1,Irgm1,Igtp,Ikbkg,Il4,Kdr,Pim2,Pip4k2a,Rab12,Supt5,Tsc2,Ulk1,Vdac1,Tlr2,Mapk3,Bag3,Prkn,Wipi1,Wdr45,Sh3glb1,Becn1,Scoc,Moap1,Ralb,Tsc1,Trim13,Gpsm1,Pink1,Optn,Sting1,Larp1,C9orf72,Clec16a,Calcoco2,Hspb8,Sirt1,Cers1,Rab3gap2,Nod1,Pip4k2b,Sesn1,Snx18,Ripk2,Snx30,Wac,Rab3gap1,Lrsam1,Ambra1,Sesn2,Vps13d,Smcr8,Nod2,Rnf31,Atg2a,Rufy4
GO:0016241	regulation of macroautophagy	FALSE	88	0.478876	0.386364	Adrb2,Slc25a4,Slc25a5,Atp6v0a1,Bnip3l,Cln3,Hdac6,Htt,Hif1a,Hmox1,Irgm1,Igtp,Ikbkg,Il4,Kdr,Pim2,Pip4k2a,Rab12,Sec22b,Supt5,Trp53,Tsc2,Ulk1,Vdac1,Tlr2,Mapk3,Bag3,Prkn,Wipi1,Ubqln2,Wdr45,Sh3glb1,Ubqln1,Becn1,Nupr1,Scoc,Moap1,Ralb,Tsc1,Trim13,Rnf41,Poldip2,Gpsm1,Tmem39a,Pink1,Tecpr1,Optn,Sting1,Larp1,C9orf72,Clec16a,Chmp4b,Pik3r4,Calcoco2,Phf23,Hspb8,Sirt1,Cers1,Ubqln4,Rab3gap2,Usp30,Qsox1,Nod1,Pip4k…
GO:0016242	negative regulation of macroautophagy	FALSE	23	0.488992	0.217391	Hmox1,Sec22b,Trp53,Tsc2,Becn1,Nupr1,Tsc1,Rnf41,Poldip2,Tmem39a,Pink1,Clec16a,Chmp4b,Phf23,Ubqln4,Usp30,Qsox1,Ehmt2,Fez2,Smg1,Fez1,Smcr8,Tigar
GO:0016331	morphogenesis of embryonic epithelium	FALSE	148	0.469551	0.560811	Abl2,Adm,Apaf1,Bcl10,Bmp4,Bmp5,Bmp7,Casp3,Casp8,Celsr1,Cfl1,Coq7,Dvl1,Dvl2,Dvl3,Enah,Fgf8,Fgfr2,Folr1,Brd2,Fzd1,Fzd6,Gata3,Kat2a,Gdnf,Gli2,Lrp2,Hand1,Htt,Hhex,Hif1a,Irx1,Irx2,Irx3,Jag2,Lama5,Lhx2,Lrp6,Mthfr,Nodal,Nog,Pax2,Pax3,Pax8,Pcdh8,Pdx1,Pfn1,Prkacb,St14,Rab23,Aldh1a2,Rara,Rarg,Ret,Rock2,Rps7,Sfrp2,Sema4c,Sfrp1,Shh,Stil,Six1,Six4,Ski,Sox4,Sox9,Spint1,T,Hnf1b,Tfap2a,Tead2,Tgfb1,Tgfb1i1,Tgfb2,…
GO:0016339	calcium-dependent cell-cell adhesion via plasma membrane cell adhesion molecules	FALSE	21	0.407957	0.428571	Arvcf,Cdh1,Cdh16,Cdh17,Cdh2,Cdh5,Ajuba,Kifap3,Sell,Selp,Ceacam1,Pcdh12,Pcdh18,Pcdh1,Pcdhgc3,Pcdhga12,Pcdhb16,Dchs1,Atp2c1,Cdh24,Cdh10
GO:0016441	post-transcriptional gene silencing	FALSE	142	0.421449	0.140845	Bmp4,Celf1,Ddx3x,Ddx5,Esr1,Fmr1,Fxr1,Elavl1,Il6,Eif6,Ajuba,Mov10,Rbm4,Ripk1,Ncor1,Zc3h7b,Ncor2,Tarbp2,Tert,Tgfb1,Tial1,Tnf,Trp53,Tsn,Zfp36,Prkra,Map2k2,Limd1,Hnrnpa2b1,Tsnax,Mettl3,Henmt1,Carlr,Mir124-2hg,Xpo5,Bcdin3d,Snip1,Pum1,Pum2,Mov10l1,Lin28a,Dgcr8,Mael,Wtip,Zc3h10,Dicer1,Dnd1,Tnrc6b,Ago3,Tut7,Myocd,Tnrc6c,Nrde2,Marf1,Gigyf2,Spout1,Tut4,Zmpste24,Zc3h12a,Tnrc6a,Cnot1,Ago2,Mir124a-1hg,Mir9-1,…
GO:0016444	somatic cell DNA recombination	FALSE	69	0.356761	0.304348	Aicda,Atm,Ccr6,Cd28,Ercc1,Ezh2,Xrcc6,Hmgb1,Hspd1,Ifng,Il2,Il4,Mlh1,Msh2,Msh6,Pms2,Pms2,Polb,Ptprc,Rag1,Rag2,Foxp3,Stat6,Supt6,Swap70,Tcf7,Tcf3,Tgfb1,Cd40,Cd40lg,Tnfsf4,Ung,Yy1,Exo1,Trp53bp1,Nbn,Icosl,Il27ra,Batf,Paxip1,Clcf1,Tbx21,Ndfip1,Exosc3,Pagr1a,Tnfsf13,Rnf168,Mad2l2,Aplf,Exosc6,Shld1,Nhej1,Shld2,Cyren,Slc15a4,Nsd2,Foxp1,Thoc1,Kmt5b,Dclre1c,Hmces,Kmt5c,Parp3,Atad5,Lig4,Tnfsfm13,Mir181b-1,Mi…
GO:0016445	somatic diversification of immunoglobulins	FALSE	68	0.364614	0.308824	Aicda,Ccr6,Cd28,Ercc1,Ezh2,Hspd1,Ifng,Il2,Il4,Mlh1,Msh2,Msh6,Pms2,Pms2,Polb,Ptprc,Foxp3,Stat6,Supt6,Swap70,Tcf3,Tgfb1,Cd40,Cd40lg,Tnfsf4,Ung,Yy1,Exo1,Trp53bp1,Nbn,Icosl,Il27ra,Batf,Polm,Mcm3ap,Paxip1,Samhd1,Clcf1,Tbx21,Ndfip1,Exosc3,Pagr1a,Tnfsf13,Rnf168,Mad2l2,Aplf,Exosc6,Shld1,Nhej1,Shld2,Polq,Cyren,Slc15a4,Nsd2,Foxp1,Thoc1,Kmt5b,Hmces,Kmt5c,Parp3,Atad5,Lig4,Ighd,Tnfsfm13,Mir181b-1,Mir181b-2,Nu…
GO:0016446	somatic hypermutation of immunoglobulin genes	FALSE	15	0.371406	0.266667	Aicda,Mlh1,Msh2,Msh6,Pms2,Pms2,Polb,Ung,Exo1,Polm,Mcm3ap,Samhd1,Polq,Ighd,Nuggc
GO:0016447	somatic recombination of immunoglobulin gene segments	FALSE	62	0.364629	0.322581	Aicda,Ccr6,Cd28,Ercc1,Ezh2,Hspd1,Ifng,Il2,Il4,Mlh1,Msh2,Msh6,Pms2,Pms2,Polb,Ptprc,Foxp3,Stat6,Supt6,Swap70,Tcf3,Tgfb1,Cd40,Cd40lg,Tnfsf4,Ung,Yy1,Exo1,Trp53bp1,Nbn,Icosl,Il27ra,Batf,Paxip1,Clcf1,Tbx21,Ndfip1,Exosc3,Pagr1a,Tnfsf13,Rnf168,Mad2l2,Aplf,Exosc6,Shld1,Nhej1,Shld2,Cyren,Slc15a4,Nsd2,Foxp1,Thoc1,Kmt5b,Hmces,Kmt5c,Parp3,Atad5,Lig4,Tnfsfm13,Mir181b-1,Mir181b-2,Shld3
GO:0016482	cytosolic transport	FALSE	119	0.493972	0.319328	Ap1g1,Ap4m1,Atp9a,Coro1a,Cln3,Dab2,Dctn1,Emp2,Eps15,Evi5,Srsf10,Aktip,Ighm,Kif1a,Kif1b,Kif1c,Kif5b,Lamp1,Laptm5,Msn,Pip4k2a,Rab6a,Dennd5a,Rab7,Rdx,Trim27,Sort1,Syt4,Vamp3,Ezr,Map2k2,Mapk1,Mapk3,Mapk8,Magel2,Snf8,Vps26a,Wipi1,Gosr1,Vti1a,Vti1b,Snx3,Bet1l,Syt7,Sh3glb1,Snx12,Becn1,Rab9,Stx5a,Ykt6,Vps29,Ehd3,Stx6,Vps35,Sys1,Actr2,Slc66a2,Arl8b,Cltc,Tbc1d23,Rab14,Tbc1d10b,Vps51,Washc1,Vps26b,Dop1b,Rnf…
GO:0016525	negative regulation of angiogenesis	FALSE	84	0.419353	0.452381	Adamts1,Adrb2,Angpt2,Angpt4,Alox5,Apoh,Atf2,Cd36,Cd59a,Cxcr3,Ccr2,Col4a3,Crhr2,Gadd45a,Efna3,Epha2,Epn1,Epn2,Fasl,Gtf2i,Hgs,Hhex,Hhip,Hoxa5,Cxcl10,Klf4,Cnmd,Lif,Sh2b3,Foxc1,Nf1,Ngfr,Ngp,Pgk1,Serpine1,Prl7d1,Plg,Pml,Ptn,Rock1,Rock2,Sars,Ccl2,Serpinf1,Sema4a,Shc1,Stat1,Abcc8,Tek,Tgfb2,Thbs1,Thbs2,Tie1,Tnf,Fbln5,Spry2,Synj2bp,Creb3l1,Amot,Cd160,Foxo4,Foxj2,Tnmd,Ecscr,Krit1,Hrg,Emilin1,Adamts9,Tafa5,…
GO:0016540	protein autoprocessing	FALSE	31	0.274303	0.290323	Capn1,Casp1,Casp4,Casp12,Casp6,Ctse,Dhh,Fxn,Ihh,Shh,Ctsj,Tmprss2,Cts7,Cts8,Ctsr,Pidd1,Cts6,F12,Ctsm,Oma1,Hjv,Ctsll3,Pcsk9,Ctsq,Fam111a,Cts3,4930486L24Rik,BC051665,Myrf,Myrfl,Sprtn
GO:0016556	mRNA modification	FALSE	23	0.340543	0.304348	Apobec1,Apobec2,Hnrnpc,Hnrnpab,Trmt10c,Mettl3,Pus1,Syncrip,Wtap,Pus3,Zc3h13,A1cf,Trub1,Cmtr1,Cbll1,Mettl14,Trub2,Mettl8,Pcif1,Cmtr2,Dkc1,Rpusd2,Trmt61a
GO:0016571	histone methylation	FALSE	135	0.400325	0.222222	Smyd1,Brca1,Crebbp,Ctcf,Dnmt1,Dnmt3b,Eed,Ezh2,Fbl,Fh1,Gata3,Gcg,Gfi1,Gfi1b,H1f3,Hcfc1,Prmt1,Jarid2,Lmna,Men1,Mtf2,Mthfr,Myb,Nfya,Nfyb,Nnmt,Nsd1,Pax5,Pax7,Nr1h4,Supt6,Suv39h1,Phf1,Xbp1,Atrx,Ash2l,Nelfa,Macroh2a1,Prmt5,Nelfe,H1f2,H1f4,Mcrs1,Suz12,Paf1,Paxip1,Ncoa6,H1f5,Brd4,Carm1,Suv39h2,Zfp110,Dpy30,Snw1,Coprs,Chtop,Ntmt1,Pagr1a,Trmt112,N6amt1,Kat8,Fendrr,Pih1d1,Pygo2,Kmt2e,Dydc1,Wdr5b,Smyd3,Prdm5…
GO:0016572	histone phosphorylation	FALSE	35	0.417205	0.285714	Atm,Ccna2,Cdk2,Cdk5,Daxx,Drd1,Fmr1,Haspin,H3f3a,Hmga2,Incenp,Prkca,Slk,Aurkb,Twist1,Ube2b,Vrk1,Baz1b,Mapk3,Macroh2a1,Akap8l,Akap8,Ppp4c,Rps6ka4,Vrk2,Smarca5,Vrk3,Ppp4r3b,Cdk9,Nek11,Pim3,Zmpste24,Ppp4r2,Hipk4,Ccnb1
GO:0016573	histone acetylation	FALSE	139	0.392812	0.201439	Apbb1,Atf2,Bmi1,Brca1,Brca2,Chek1,Crebbp,Ctbp1,Ctcf,Dr1,Eomes,Epc1,Gata2,Gata3,Kat2a,Hcfc1,Irf4,Isl1,Ldb1,Lif,Mbd3,Msl3,Msx3,Muc1,Myod1,Ncoa1,Nfya,Nfyb,Pax6,Per1,Pou5f1,Ruvbl2,Foxp3,Spi1,Sin3a,Snai2,Smarca4,Snca,Taf6,Hnf1a,Tcf3,Vps72,Morf4l1,Tgfb1,Twist1,Wbp2,Pcgf2,Taf7,Taf10,Mapk3,Tada1,Ing4,Mcrs1,Kat6b,Paxip1,Morf4l2,Actl6a,Ruvbl1,Rps6ka4,Sphk2,Brd4,Park7,Noc2l,Piwil2,Eid1,Pole3,Yeats4,Mllt1,Dm…
GO:0016574	histone ubiquitination	FALSE	38	0.427545	0.157895	Bmi1,Ddb1,Phc1,Trip12,Uhrf1,Rag1,Ring1,Skp1,Ube2e1,Ube2a,Ube2b,Pcgf2,Cbx8,Suz12,Paf1,Park7,Huwe1,Otub2,Trim37,Pcgf3,Pcgf1,Rnf168,Ubr5,Pcgf6,Bcor,Cul4b,Ube2n,Scml2,Cdk9,Dtx3l,Cdc73,Atxn7l3,Ubr2,Wac,Kdm2a,Rnf40,Leo1,Wdr70
GO:0016575	histone deacetylation	FALSE	79	0.435178	0.316456	Ctbp1,Dr1,Elk4,Eomes,Lpin1,Kat2a,Hdac3,Hdac6,Mbd3,Msl3,Per1,Per2,Phb,Pml,Rbbp4,Rest,Ncor1,Foxp3,Sin3a,Sin3b,Ncor2,Srebf1,Suv39h1,Tbl1x,Tbr1,Tcf21,Morf4l1,Tgfb1,Trp53,Vegfa,Zbtb7b,Aplnr,Mta2,Sirt6,Brms1l,Akap8l,Morf4l2,Akap8,Sphk2,Sap30bp,Pink1,Ing2,Znhit1,Hdac8,Mier2,Prdm5,Mier1,Nipbl,Sfpq,Suds3,Msl3l2,Hopx,Sgf29,BC004004,Tbl1xr1,Sirt1,Smarca5,Prmt6,Tada3,Prkd2,Rrp8,Rcor2,Brms1,Chd4,Zzz3,Mta1,Wdr…
GO:0016577	histone demethylation	FALSE	21	0.440337	0.285714	Hr,Phf2,Kdm5c,Kdm5d,Ube2b,Kdm6a,Hsf4,Riox2,Pagr1a,Riox1,Kdm5b,Kdm4c,Kdm8,Jmjd1c,Kdm5a,Kdm6b,Kdm1b,Kdm2a,Kdm4a,Kdm4d,Kdm7a
GO:0016578	histone deubiquitination	FALSE	34	0.412969	0.0588235	Usp15,Kat2a,Taf6,Taf7,Taf10,Tada1,Usp21,Sart3,Sf3b5,Taf12,Supt7l,Sgf29,Trrap,Tada3,Taf5l,Epop,Bap1,Taf9,Taf9,Brcc3,Atxn7l3,Eny2,Usp49,Taf6l,Taf5,Asxl1,Taf4,Tada2b,Atxn7,Usp7,Taf2,Mysm1,Gm5136,Usp51
GO:0016579	protein deubiquitination	FALSE	97	0.409991	0.185567	Usp17la,Usp17lc,Usp15,Kat2a,Itch,Usp34,Trim21,Taf6,Tnfaip3,Usp10,Usp5,Usp9x,Taf7,Taf10,Usp18,Tada1,Usp39,Usp21,Usp2,Sart3,Otud5,Usp27x,Park7,Tnip1,Usp14,Psmd14,Eif3f,Sf3b5,Taf12,Wdr48,Nop53,Otub2,Stambp,Vcpip1,Abraxas1,Otud1,Usp19,Supt7l,Otud6b,Otud3,Josd1,Cyld,Usp38,Usp47,Mindy1,Usp50,Sgf29,Usp31,Usp42,Usp45,Desi2,Usp26,Uchl4,Trrap,Usp30,Tada3,Taf5l,Epop,Bap1,Usp9y,Shmt2,Taf9,Taf9,Abraxas2,Otud7…
GO:0016601	Rac protein signal transduction	FALSE	34	0.451759	0.323529	Aif1,Arf6,Crk,Dbnl,Dnm2,Kras,Nf1,Rac1,Rac2,Rasgrf1,Stmn3,Sh3bp1,Cyfip1,Dynlt1b,Pik3cg,Nckap1,Rhog,Gabarap,Nisch,Eps8l1,Rtn4,Rhoh,Dock2,Eps8l2,Brk1,Arap3,Camk2d,Ogt,Elmo1,Kbtbd7,Cadm4,Abi2,Kbtbd6,Dynlt1c
GO:0016925	protein sumoylation	FALSE	32	0.395126	0.34375	Ahrr,Arnt,Capn3,Cbx4,Cdkn2a,Egr2,Hmg20b,Pias2,Rela,Sumo3,Trim28,Sumo1,Tollip,Pias1,Park7,Pias4,Rwdd3,Hmg20a,Mul1,Nsmce2,Trpm4,Ifih1,Rasd2,Zfp451,Topors,Sumo2,Hdac4,Rfpl4b,Traf7,Pias3,Fscb,Rnf212
GO:0016973	poly(A)+ mRNA export from nucleus	FALSE	20	0.35938	0.15	Ddx19a,Hhex,Ddx25,Nxf1,Pabpn1,Mcm3ap,Sarnp,1700017N19Rik,Zc3h11a,Zc3h11a,Poldip3,Nxf2,Nxf7,Eny2,Pcid2,Ddx19b,Nup133,Nxf3,Thoc2,Thoc2l
GO:0017004	cytochrome complex assembly	FALSE	26	0.370649	0.0384615	Cox17,Cyba,Hccs,Surf1,Coa3,Sco1,Cox16,Smim20,Cox20,Cox14,Bcs1l,Timm21,Uqcc2,Coa6,Coa4,Fastkd3,Taco1,Ttc19,Lyrm7,Coa5,Uqcc3,Cox15,Cox18,1190007I07Rik,Pet117,Sco2
GO:0017015	regulation of transforming growth factor beta receptor signaling pathway	FALSE	93	0.436122	0.44086	Adam17,Bmp2,Cav1,Cav2,Cav3,Cdkn1c,Cdkn2b,Cidea,Crebbp,Dab2,Dnm2,Eng,Fbn1,Folr1,Hspa5,Hipk2,Onecut1,Itga3,Lox,Zbtb7a,Smad6,Men1,Fam89b,Furin,Ppara,Ppm1a,Glg1,Ski,Stk11,Strap,Zeb1,Tdgf1,Tgfb1,Tgfb1i1,Tgfb3,Thbs1,Nkx2-1,Trp53,Wnt1,Xbp1,Dand5,Pin1,Spry1,Spry2,Lats2,Lats2,Ldlrad4,Sdcbp,Stub1,Smurf2,Snw1,Nepn,Aspn,Pbld2,1700037H04Rik,Gipc1,Bambi,Pbld1,Rasl11b,Ing2,Veph1,Lrg1,Adamtsl2,Htra3,Bcl9l,Sirt1,…
GO:0017121	plasma membrane phospholipid scrambling	FALSE	16	0.384014	0.4375	Fasl,P2rx7,Plscr2,Slc4a1,Plscr1,Plscr3,Ano9,1700057G04Rik,Xkr6,Xkr7,Plscr4,Xkr5,Xkr9,Xkr8,Ano7,Plscr5
GO:0017145	stem cell division	FALSE	37	0.473735	0.540541	Bmi1,Zfp36l2,Cdkn2a,Ext1,Fzd7,Hoxb4,Hoxc4,Mpl,Myb,Notch1,Sfrp2,Sox17,Stra8,Tgfb2,Tial1,Wnt3a,Wnt7a,Esrrb,Cul3,Cntrl,Fubp1,Cdk2ap2,Ing2,Mllt3,Nanog,Lbh,Vangl2,Wwtr1,Thoc5,Prdm15,Fut10,Samd9l,Evi2b,Smyd5,Zbtb16,Thoc2,Gm30731
GO:0017156	calcium-ion regulated exocytosis	FALSE	42	0.505439	0.452381	Adra2a,Arf1,Atp2a2,Cdk5,Cdk5r2,Doc2a,Doc2b,Gnai2,Notch1,P2rx7,Pou5f1,Ppp3cb,Rab3a,Rest,Sdf4,Snapin,Syt3,Syt4,Vamp3,Vamp8,Nlrp5,Syt7,Syt8,Stx1b,Rapgef4,Scamp5,Cltrn,Cacna1h,Arl8b,Eqtn,Unc13d,Trim9,Hyal3,Syt12,Rap1b,Rab3gap1,Syt11,Syt15,Rph3al,Unc13a,Baiap3,Cbarp
GO:0017158	regulation of calcium ion-dependent exocytosis	FALSE	28	0.553653	0.571429	Adra2a,Arf1,Atp2a2,Cdk5,Cdk5r2,Doc2a,Doc2b,Gnai2,Notch1,P2rx7,Pou5f1,Rest,Syt3,Syt4,Syt7,Syt8,Scamp5,Cacna1h,Trim9,Hyal3,Syt12,Rap1b,Rab3gap1,Syt11,Syt15,Rph3al,Baiap3,Cbarp
GO:0018022	peptidyl-lysine methylation	FALSE	123	0.40115	0.235772	Smyd1,Brca1,Dnmt1,Dnmt3b,Eed,Ezh2,Fh1,Gata3,Gcg,Gfi1,Gfi1b,H1f3,Hcfc1,Jarid2,Lmna,Men1,Mtf2,Myb,Nfya,Nfyb,Nnmt,Nsd1,Pax5,Supt6,Suv39h1,Phf1,Atrx,Ash2l,Nelfa,Macroh2a1,Nelfe,H1f2,H1f4,Mcrs1,Setd3,Paxip1,Ncoa6,H1f5,Brd4,Suv39h2,Zfp110,Setd6,Dpy30,Snw1,Mettl21a,Pagr1a,Trmt112,N6amt1,Kat8,Atpsckmt,Pih1d1,Pygo2,Kmt2e,Dydc1,Wdr5b,Smyd3,Mettl18,Prdm5,Dydc2,Dmrtc2,Bcor,Eef1akmt2,Setd5,Setd7,Camkmt,Phf19,…
GO:0018023	peptidyl-lysine trimethylation	FALSE	48	0.38382	0.1875	H1f3,Lmna,Nfya,Nfyb,Suv39h1,Atrx,H1f2,H1f4,Setd3,Ncoa6,Brd4,Suv39h2,Zfp110,Atpsckmt,Pih1d1,Kmt2e,Dmrtc2,Setd5,Kmt2b,Rtf1,Kdm4c,Wdr82,Sirt1,Arid4b,Pwp1,Ogt,Zfp369,Tet3,Vcpkmt,Setd1b,Prdm9,Kmt2a,Antkmt,Kmt5b,Kdm4a,Smyd5,Kmt5c,Setd1a,Nsd3,Setd2,Arid4a,Kdm4d,Etfbkmt,Zfp335,Bend3,Kmt2d,Mettl21e,Mettl21c
GO:0018027	peptidyl-lysine dimethylation	FALSE	21	0.395068	0.0952381	Suv39h1,Setd3,Suv39h2,Pih1d1,Dmrtc2,Eef1akmt2,Setd7,Setmar,Kmt2b,Ehmt1,Ehmt2,Ash1l,Setd1b,Prdm9,Kmt2a,Kmt5b,Kmt5c,Setd1a,Setd2,Kmt2d,Prdm12
GO:0018107	peptidyl-threonine phosphorylation	FALSE	92	0.478452	0.478261	Acvr1b,Akt1,Atf2,Bmp7,Cab39,Cdk1,Cdk5,Cdk5r1,Chek1,Chil1,Cit,Clk1,Csnk2a1,Csnk2a2,Csnk2b,Dyrk1a,Dyrk1b,Egf,Gcg,S1pr2,Haspin,H3f3a,Hipk1,Hipk2,Hipk3,Hk1,Irgm1,Igtp,Met,Ppp1r15a,Nlk,Prkca,Plk1,Ppef2,Inpp5k,Rock1,Rock2,Sphk1,Stk11,Ppp2r5d,Tgfb1,Tgfbr2,Tnks,Ttk,Ulk1,Umod,Vrk1,Wnt5a,Akt3,Spry2,Mapk1,Mapk8,Pbk,Ube2k,Stk39,Gsk3b,Dyrk2,Cad,Tssk4,Rptor,Ddit4,Phip,Pard3,Trim6,Dyrk4,Prkd2,Sbk1,Camk2d,Ogt,Ox…
GO:0018126	protein hydroxylation	FALSE	23	0.509881	0.521739	Fkbp10,P3h3,P4ha1,P4ha2,P4hb,Pah,Plod1,Plod2,Plod3,Prdx4,P3h1,Crtap,Asph,P3h4,Vipas39,Jmjd6,Egln2,Egln3,Jmjd4,Vps33b,Ogfod1,Hif1an,P4ha3
GO:0018149	peptide cross-linking	FALSE	37	0.299987	0.324324	Bgn,Col3a1,Epb42,Evpl,F13b,Ivl,Krt10,Krt1,Krt2,Lor,Anxa1,Sprr1a,Sprr3,Stfa1,Stfa2,Stfa3,Tgm1,Tgm2,Tgm3,Thbs1,Abca7,Mamdc2,Tgm5,Csta2,Spock2,Dsp,Csta1,Tgm6,Egflam,Stfa2l1,Prss34,Tgm4,Csta3,Cstdc4,Tgm7,Cstdc5,Cstdc6
GO:0018195	peptidyl-arginine modification	FALSE	22	0.334188	0.272727	Art1,Art2a,Art2b,Art5,Prmt1,Padi1,Padi2,Padi3,Padi4,Nr1h4,Prmt5,Park7,Carm1,Coprs,Prmt3,Prmt6,Prmt9,Art4,Art3,Jmjd4,Padi6,Prdm14
GO:0018196	peptidyl-asparagine modification	FALSE	15	0.478279	0.466667	Ddost,Stt3a,Mgat1,Fut8,Ube2j1,Uggt2,Magt1,Ost4,Stt3b,Derl3,Tusc3,Mgat5,Mgat2,Hif1an,Alg8
GO:0018198	peptidyl-cysteine modification	FALSE	34	0.451004	0.382353	Ace,Adh5,Prdx3,Gapdh,Hmbs,Nos2,Rab3d,Rab6a,S100a8,S100a9,Txn1,Park7,Golga7,Zdhhc12,Tmx3,Zdhhc21,Zdhhc25,Zdhhc24,Golga7b,Zdhhc11,Chchd4,Zdhhc4,Zdhhc20,Clip3,Zdhhc7,Zdhhc15,Map6d1,Zdhhc9,Ncoa7,Zdhhc14,Hhat,Zdhhc22,Zdhhc19,Zdhhc17
GO:0018200	peptidyl-glutamic acid modification	FALSE	27	0.401177	0.37037	Vkorc1,Naa10,Ggcx,Naa80,Tpgs2,Agtpbp1,Ttll4,Vkorc1l1,Ttll7,Ttll11,Ttll9,Agbl3,Cep41,Naa11,Ttll3,Tpgs1,Agbl5,Ttll6,Ttll8,Agbl1,Ttll13,Agbl2,Ttll1,Ttll5,Ttll10,Ttll2,Gm16286
GO:0018208	peptidyl-proline modification	FALSE	27	0.454811	0.37037	Fkbp1a,Fkbp1b,Fkbp10,Nktr,P4ha1,P4ha2,P4hb,Ppib,Ppic,Ranbp2,Pin1,Prdx4,Ppie,Crtap,Ppih,Ntmt1,Ppil1,Ppil3,Ppil6,Ppif,Egln2,Egln3,Ppig,Ppwd1,Pin1rt1,Ogfod1,P4ha3
GO:0018210	peptidyl-threonine modification	FALSE	96	0.480029	0.489583	Acvr1b,Akt1,Atf2,Bmp7,Cab39,Cdk1,Cdk5,Cdk5r1,Chek1,Chil1,Cit,Clk1,Csnk2a1,Csnk2a2,Csnk2b,Dyrk1a,Dyrk1b,Egf,Galnt1,Galnt3,Gcg,S1pr2,Haspin,H3f3a,Hipk1,Hipk2,Hipk3,Hk1,Irgm1,Igtp,Met,Ppp1r15a,Nlk,Prkca,Plk1,Ppef2,Inpp5k,Rock1,Rock2,Sphk1,Stk11,Ppp2r5d,Tgfb1,Tgfbr2,Tnks,Ttk,Ulk1,Umod,Vrk1,Wnt5a,Akt3,Spry2,Mapk1,Mapk8,Pbk,Ube2k,Stk39,Gsk3b,Dyrk2,Cad,Tssk4,Rptor,Ddit4,Phip,Pard3,Trim6,Dyrk4,Eogt,Prkd2…
GO:0018230	peptidyl-L-cysteine S-palmitoylation	FALSE	17	0.474704	0.470588	Golga7,Zdhhc12,Zdhhc21,Zdhhc25,Zdhhc24,Golga7b,Zdhhc11,Zdhhc4,Zdhhc20,Clip3,Zdhhc7,Zdhhc15,Zdhhc9,Zdhhc14,Zdhhc22,Zdhhc19,Zdhhc17
GO:0018231	peptidyl-S-diacylglycerol-L-cysteine biosynthetic process from peptidyl-cysteine	FALSE	17	0.474704	0.470588	Golga7,Zdhhc12,Zdhhc21,Zdhhc25,Zdhhc24,Golga7b,Zdhhc11,Zdhhc4,Zdhhc20,Clip3,Zdhhc7,Zdhhc15,Zdhhc9,Zdhhc14,Zdhhc22,Zdhhc19,Zdhhc17
GO:0018345	protein palmitoylation	FALSE	25	0.465704	0.4	Porcn,Golga7,Zdhhc12,Zdhhc21,Zdhhc25,Zdhhc24,Golga7b,Zdhhc11,Zdhhc4,Zdhhc16,Hhatl,Zdhhc20,Clip3,Selenok,Zdhhc7,Zdhhc15,Map6d1,Zdhhc9,Zdhhc14,Hhat,Zdhhc5,Zdhhc22,Zdhhc13,Zdhhc19,Zdhhc17
GO:0018393	internal peptidyl-lysine acetylation	FALSE	147	0.387237	0.197279	Apbb1,Atf2,Bmi1,Brca1,Brca2,Chek1,Crebbp,Ctbp1,Ctcf,Dr1,Eomes,Epc1,Gata2,Gata3,Kat2a,Hcfc1,Irf4,Isl1,Ldb1,Lif,Mbd3,Msl3,Msx3,Muc1,Myod1,Ncoa1,Nfya,Nfyb,Pax6,Per1,Pou5f1,Ruvbl2,Foxp3,Spi1,Sin3a,Snai2,Smarca4,Snca,Taf6,Hnf1a,Tcf3,Vps72,Morf4l1,Tgfb1,Twist1,Wbp2,Pcgf2,Taf7,Taf10,Mapk3,Tada1,Ing4,Mcrs1,Kat6b,Paxip1,Morf4l2,Actl6a,Ruvbl1,Rps6ka4,Sphk2,Brd4,Park7,Noc2l,Piwil2,Eid1,Pole3,Yeats4,Mllt1,Na…
GO:0018904	ether metabolic process	FALSE	18	0.406537	0.333333	Alox5,Ephx1,Ephx2,Fasn,Lipe,Pla2g4a,Pla2g5,Txn1,Pla2g10,Plaat1,Txn2,Far1,Tmem86b,Ephx3,Chpt1,Dhrs7b,Pla2g4c,Nceh1
GO:0018958	phenol-containing compound metabolic process	FALSE	96	0.409768	0.5	Chrnb2,Agtr1a,Agtr2,Aldh2,Akr1b3,Atp7a,Cdh3,Cga,Cited1,Comt,Crhr2,Ctsb,Ctsk,Cyp2e1,Dao,Dbh,Dct,Ddt,Dio1,Dio2,Drd1,Drd4,Opn3,Ednra,Fah,Gata3,Gch1,Hand2,Hdc,Hpn,Hprt,Htr1a,Itgam,Kl,Maoa,Mc1r,Myo5a,Ndufs4,Npr1,Oca2,Pax8,Pnmt,Pmel,Snca,Spr,Sult2a1,Sult1a1,Tacr3,Tgfb2,Tg,Th,Tph1,Tpo,Trpc1,Tyr,Tyrp1,Slc45a2,Vhl,Wnt5a,a,a,Prkn,Sult1d1,Insm1,Sult1b1,Cyp2d22,Pnkd,Park7,Moxd1,Vps35,Duoxa2,Gipc1,Iyd,Appl1,M…
GO:0019065	receptor-mediated endocytosis of virus by host cell	FALSE	17	0.232323	0.176471	Cav1,Cav2,Eps15,Siglec1,Ctsj,Rnasek,Cts7,Cts8,Ctsr,Cts6,Ctsm,Ctsll3,Ctsq,Cts3,4930486L24Rik,BC051665,Tpcn2
GO:0019068	virion assembly	FALSE	20	0.449788	0.2	Nedd4,Pcx,Pdcd6ip,Rab1a,Snf8,Chmp4c,2610002M06Rik,Chmp1b,Tbc1d20,Chmp2b,Spcs1,Rab43,Mvb12b,Mvb12a,Chmp4b,Chmp5,Chmp7,Chmp6,Lrsam1,Chmp1a
GO:0019076	viral release from host cell	FALSE	19	0.443937	0.263158	Cav2,Ddb1,Pcx,Rab7,Vapa,Vapb,Chmp4c,2610002M06Rik,Chmp1b,Arl8b,Trim62,Chmp2b,Chmp4b,Chmp5,Chmp7,Chmp6,Trim25,Trim31,Chmp1a
GO:0019079	viral genome replication	FALSE	107	0.355546	0.224299	Aicda,Ccnk,Cdc42,Ddb1,Ddx3x,Ddx5,Stom,Fmr1,Hmga2,Hspa8,Ifi204,Ifnb1,Kpna6,Ltf,Notch1,Pcbp2,Phb,Pik3c2g,Cnot7,Ppara,Ppib,Inpp5k,Eif2ak2,Rad23a,Rock2,Ccl12,Ccl5,Ccl8,Slpi,Srpk2,Tarbp2,Trim28,Tnf,Top2a,Top2b,Plscr1,Banf1,Oas1g,Oas1b,Oasl2,Pcbp1,Rnasel,Ceacam1,Nr5a2,Vapa,Prkn,Ifi27,Ppie,Vapb,Isg20,Hacd3,Rsad2,Ppih,Ifitm3,Tbc1d20,Resf1,Tmem39a,Ifitm1,Bst2,Ifih1,Larp1,Atg16l2,Ifitm7,Mphosph8,Atg16l1,Zc…
GO:0019080	viral gene expression	FALSE	59	0.383205	0.20339	Ccnt1,Eif3a,Hmga2,Hpn,Mdfic,Eif2d,Notch1,Pcbp2,Pfn1,Pou2f3,Inpp5k,Ptbp1,Rest,Trim27,Ccl5,Smarca4,Sp1,Sp100,Trim21,Ssb,Tarbp2,Usf1,Zfp36,Map3k1,Eif3b,Larp7,Eif3g,Eif3d,Brd4,Eif3f,Snw1,Mcts2,Trim62,Ctdp1,Denr,Taf11,Spcs1,Trim32,Rrp1b,Ccnt2,Trim14,Spcs3,Arxes2,Tfap4,Trim8,Trim11,Nucks1,Cdk9,Hexim1,Eif3l,Trim31,Csde1,Gtf2b,Tardbp,Rsf1,Mon1b,Ep300,Trim65,Hdac1
GO:0019083	viral transcription	FALSE	43	0.393942	0.232558	Ccnt1,Hmga2,Hpn,Mdfic,Notch1,Pfn1,Pou2f3,Inpp5k,Rest,Trim27,Ccl5,Smarca4,Sp1,Sp100,Trim21,Tarbp2,Usf1,Zfp36,Map3k1,Larp7,Brd4,Snw1,Trim62,Ctdp1,Taf11,Trim32,Rrp1b,Ccnt2,Trim14,Tfap4,Trim8,Trim11,Nucks1,Cdk9,Hexim1,Trim31,Gtf2b,Tardbp,Rsf1,Mon1b,Ep300,Trim65,Hdac1
GO:0019098	reproductive behavior	FALSE	40	0.460711	0.65	Ada,Aplp2,Cyp11a1,Dbh,Drd1,Drd4,Drd5,Ednra,Gnaq,Grin1,Grn,Ncoa1,Ncoa2,Nhlh2,Npas1,Oprk1,Oxtr,P2rx1,P2ry1,P2ry2,Prl,Pten,Shh,Th,Thra,Thrb,Trpc2,Avpr1a,Svs3a,Fuom,Ube2q1,Crebrf,Hdac4,Taar5,Dmrta1,Klk14,Tgm4,Peg13,Esp1,Vmn2r116
GO:0019217	regulation of fatty acid metabolic process	FALSE	79	0.389751	0.329114	Acadl,Acadvl,Adipoq,Akt1,Akt2,Abcd1,Apoa1,Apoa4,Apoc1,Apoc2,Apoc3,Brca1,Cav1,Cpt1a,Cyp7a1,Dgat1,Fabp3,Fabp1,Gip,Hnf4a,Il1b,Eif6,Fabp5,Anxa1,Pdk2,Pla2g4a,Ppara,Ptgs2,Rgn,Ncor1,Snca,Sox9,Srebf1,Trex1,Twist1,Nr1h3,Nr1h2,Ceacam1,Ceacam2,Abcd2,Pdk4,Abcb11,Pibf1,Nucb2,Avpr1a,Mlycd,Mlxipl,Apoa5,Lonp2,Plin5,Dgat2,Mtln,Mid1ip1,C1qtnf2,Tysnd1,Insig2,Sirt4,Mfsd2a,Sirt1,Acacb,Slc22a13,Ghsr,Slc45a3,Erlin1,Lpg…
GO:0019218	regulation of steroid metabolic process	FALSE	91	0.393702	0.406593	Abcg1,Acadl,Acadvl,Adora2b,Agtr1a,Agtr1b,Nr0b1,Apoa1,Apoa2,Apoa4,Atp1a1,Bmp2,Bmp5,Tspo,Ces1g,Cga,Clcn2,Cyp17a1,Cyp27b1,Cyp7a1,Dab2,Dhcr7,Dhh,Ephx2,Ces1c,Ces1e,Fgf15,Fgfr4,Fmo5,Fshb,Gfi1,Gh,Gnb3,Foxa2,Hrh1,Hsd3b4,Ifng,Igf1r,Igf2,Il1a,Ldlr,Lep,Lhcgr,Pex2,Rest,Rorc,Scd1,Snai2,Snai1,Sod1,Srebf1,Srebf2,Star,Stat5a,Thrb,Tnf,Wnt4,Sf1,Abcb11,Dkkl1,Ddx20,Stub1,Apoa5,Lamtor1,Ttc39d,Dgat2,Sec14l2,Serpina12,…
GO:0019226	transmission of nerve impulse	FALSE	51	0.456237	0.588235	Chrna1,Cacna1e,Clcn1,Drd1,Drd5,Fkbp1b,Fmr1,Gba,Hcrt,Ifng,Il6,Itga2,P2rx1,P2rx7,Pak1,Prx,Scn10a,Scn1b,Scn5a,Scn7a,Scn8a,Sod1,Scn11a,Avpr1a,Rapgef4,Cacna1h,Ghrl,Gpr35,Gpr88,Myh14,Tymp,Kcnc4,Chrnb4,Chrna5,Scn2a,Scn4a,Pawr,Cacng5,Dcdc2a,Ghsr,Chrm5,P2rx3,P2rx2,Dmrt3,Cldn19,Mtnr1b,Otoa,Trpa1,Nrcam,Rgs21,Kcnmb3
GO:0019228	neuronal action potential	FALSE	28	0.477841	0.642857	Chrna1,Drd1,Fmr1,Gba,Ifng,P2rx1,P2rx7,Scn10a,Scn5a,Scn7a,Scn8a,Scn11a,Rapgef4,Cacna1h,Gpr35,Gpr88,Myh14,Kcnc4,Chrna5,Scn2a,Scn4a,Pawr,Dcdc2a,P2rx3,P2rx2,Mtnr1b,Trpa1,Kcnmb3
GO:0019229	regulation of vasoconstriction	FALSE	63	0.466304	0.68254	Ace,Adm,Adra1d,Adra2a,Adra2b,Adra2c,Agtr1a,Agtr1b,Ahr,Akt1,Alox5,Rhoa,Avpr2,Bmpr2,Casr,Cav1,Cd38,Dbh,Drd1,Edn1,Edn2,Edn3,F2r,Fga,Gja5,Hif1a,Hrh1,Hrh2,Htr1a,Icam1,Kcna5,Lep,Smad6,Mmp2,Npy1r,Oxtr,P2rx1,Pdgfb,Per2,Ptger3,Ptgs1,Ptgs2,Cx3cl1,Shc1,Tbxa2r,Tbxas1,Avpr1b,Add3,Apln,Avpr1a,Cysltr1,Zdhhc21,Trpm4,Smtnl1,Wdr35,Fgg,Fgb,Grk2,Uts2r,Dock4,Dusp5,Mtnr1b,Smtnl2
GO:0019233	sensory perception of pain	FALSE	100	0.461051	0.58	Ace,Chrna4,Chrnb2,Adcyap1,Adra2c,Adrb2,Alox5,Aqp1,Bdkrb1,Cacna1e,Cacnb3,Cckbr,Cdk5,Cxcr4,Ccr2,Cnr2,Comt,Crhr2,Edn1,Ednra,Ephx2,Nr2f6,F2r,Fcgr1,Fyn,Gip,Grin1,Grin2d,Hoxb8,Hoxd1,Iapp,Il10,Il12b,Il1a,Il1rn,Itga2,Kcnk4,Fabp5,Lxn,Mc1r,Mme,Ngf,Ngfr,Ccn3,Npy1r,Npy2r,Ntrk1,Ntsr1,Oprd1,Oprk1,Oprl1,P2rx7,P2ry1,P2ry2,Prkar1b,Prx,Ptafr,Ptgs1,Ptgs2,Scn10a,Ccl2,Smr3a,Smr2,Tlr4,Aloxe3,Bace1,Scn11a,Mapk1,Mapk3,N…
GO:0019236	response to pheromone	FALSE	105	0.208957	0.12381	Gng8,Trpc2,Vmn1r51,Vmn1r45,Vmn1r49,Vmn2r1,Vmn2r26,Gpr180,Vmn1r48,Vmn1r47,Vmn1r43,Vmn1r42,Vmn1r52,V1ra8,Vmn1r54,Vmn1r50,Vmn1r53,Vmn1r44,Vmn1r40,Vmn1r46,Vmn1r41,Vmn1r37,Vmn1r36,Vmn1r35,Vmn1r38,Vmn1r33,Vmn1r32,Vmn1r17,Vmn1r26,Vmn1r24,Vmn1r5,Vmn1r6,Vmn1r4,Vmn1r30,Vmn1r22,Vmn1r23,Vmn1r28,Vmn1r18,Vmn1r19,Vmn1r21,Vmn1r16,Vmn1r9,Vmn1r8,Vmn1r27,Vmn1r229,Vmn1r226,Vmn1r228,Vmn1r232,Vmn1r225,Vmn1r227,Vmn1r23…
GO:0019319	hexose biosynthetic process	FALSE	69	0.42441	0.362319	Acadm,Adipoq,Atf3,Atf4,Car5a,Cry1,Cyp2j6,Ddb1,Eno2,Fbp2,Fbp1,G6pc,G6pc2,Gapdh,Gcg,Kat2a,Gpd1,Gpd2,Gnmt,Gpi1,Hif1a,Hnf4a,Il6,Lep,Lepr,Sik1,Mup1,Nnmt,Pck1,Pcx,Pdk2,Per2,Pgk1,Pgk2,Ppara,Ranbp2,Sord,Stk11,Tpi1,Gnpda1,Pgam2,Slc35b4,Arpp19,Fam3a,Pgp,C1qtnf12,Dgat2,Serpina12,G6pc3,Crtc2,Pck2,Gpt,Chst15,C1qtnf3,Sirt1,Gck,Ppp4r3b,Ogt,Dgkq,Wdr5,Sirt7,Slc39a14,Erfe,Obp2a,Sesn2,Sds,Usp7,Ep300,Gm10768
GO:0019320	hexose catabolic process	FALSE	23	0.455875	0.434783	Actn3,Bad,Glb1,Eno1,Eno2,Galt,Galk1,Gpi1,Hk1,Khk,Lrp5,Pfkfb2,Pfkl,Trp53,Pfkp,Foxk2,Gale,Mpi,Tkfc,Aldob,Galm,Tigar,Eno1b
GO:0019359	nicotinamide nucleotide biosynthetic process	FALSE	15	0.421928	0.6	G6pdx,Ido1,Nampt,Nmnat1,Qprt,Aspdh,Nadk2,Kynu,Nmnat3,Nadsyn1,Haao,Ido2,Naprt,Nmnat2,Idh2
GO:0019362	pyridine nucleotide metabolic process	FALSE	26	0.396048	0.538462	Art2b,G6pdx,Ido1,Ncf1,Ncf2,Nampt,Nmnat1,Qprt,Nudt13,Nudt12,Aspdh,Nadk2,Nmrk2,Kynu,Nmnat3,Nudt17,Nadsyn1,Kmo,Haao,Ido2,Naprt,Nmrk1,Nmnat2,Sarm1,Naxe,Idh2
GO:0019363	pyridine nucleotide biosynthetic process	FALSE	18	0.390944	0.555556	G6pdx,Ido1,Nampt,Nmnat1,Qprt,Aspdh,Nadk2,Nmrk2,Kynu,Nmnat3,Nadsyn1,Kmo,Haao,Ido2,Naprt,Nmrk1,Nmnat2,Idh2
GO:0019369	arachidonic acid metabolic process	FALSE	75	0.248314	0.173333	Alox12,Alox12e,Alox12b,Alox15,Alox8,Alox5,Cyp1b1,Cyp2a12,Cyp2a4,Cyp2a5,Cyp2b10,Cyp2b13,Cyp2b19,Cyp2b9,Cyp2c29,Cyp2c37,Cyp2c38,Cyp2c39,Cyp2c40,Cyp2d10,Cyp2d9,Cyp2e1,Cyp2f2,Cyp2g1,Cyp2j5,Cyp2j6,Cyp4a10,Cyp4a12b,Cyp4a14,Ephx1,Gpx1,Pla2g4a,Ptgs1,Ptgs2,Sphk1,Aloxe3,Pla2g2f,Sco1,Cyp2d22,Cyp4f14,Pnpla8,Cyp2c66,Cyp2u1,Cyp4f18,Cyp2c55,Cyp2c65,Cyp2s1,Cyp2j9,Fads1,Cyp2d26,Cyp2j11,Cyp4f15,Cyp2c50,Cyp2d34,Cyp…
GO:0019373	epoxygenase P450 pathway	FALSE	36	0.181022	0.0555556	Cyp2a12,Cyp2a4,Cyp2a5,Cyp2b10,Cyp2b13,Cyp2b19,Cyp2b9,Cyp2c29,Cyp2c37,Cyp2c38,Cyp2c39,Cyp2c40,Cyp2e1,Cyp2f2,Cyp2g1,Cyp2j5,Cyp2j6,Cyp2c66,Cyp2c55,Cyp2c65,Cyp2s1,Cyp2j9,Cyp2j11,Cyp2c50,Cyp2c70,Cyp2c23,Cyp2j13,Cyp2a22,Cyp2j12,Cyp2b23,Cyp2t4,Cyp2c54,Cyp2c68,Cyp2c67,Cyp2j8,Cyp2c69
GO:0019395	fatty acid oxidation	FALSE	91	0.439378	0.494505	Acadl,Acadm,Acadvl,Acads,Acox1,Adipoq,Adh7,Adh5,Akt1,Akt2,Abcd1,Alox12,Auh,Cd36,Cpt1a,Cpt2,Crat,Cyp24a1,Eci1,Dgat1,Fabp3,Fabp1,Hadh,Hsd17b10,Hao1,Lep,Ppara,Abcd4,Pex2,Pex5,Slc25a17,Sox9,Twist1,Eci2,Mapk14,Slc27a2,Abcd2,Adh4,Pdk4,Abcb11,Echdc2,Acaa2,Nucb2,Tuba8,Hao2,Mlycd,Hacl1,Etfdh,Lonp2,Plin5,Decr1,Dgat2,Mtln,Eci3,C1qtnf2,Bdh2,Tysnd1,Cyp4f18,Adipor1,Crot,Acoxl,Ehhadh,Sirt4,Mfsd2a,Acox3,Acox2,Ec…
GO:0019400	alditol metabolic process	FALSE	20	0.38353	0.45	Akr1b3,Gykl1,Gk2,Galk1,Lep,Pck1,Pla2g4a,Sord,Tpi1,Dysf,Angptl3,Pgp,Dgat2,Mogat1,Coq2,Pck2,Tkfc,Myof,Mogat2,Gk5
GO:0019432	triglyceride biosynthetic process	FALSE	32	0.470069	0.5	Apoc3,C3,Dgat1,Lpin1,Ldlr,Lpl,Sik1,Pck1,Rgn,Nr1h4,Scarb1,Srebf1,Thrsp,Nr1h3,Nr1h2,Lpin2,Lpin3,Plin5,Ctdnep1,Dgat2,Mogat1,Pck2,Mfsd2a,Gpat4,Pnpla3,Gpat2,Acsl6,Lpgat1,Fitm2,Gpat3,Mogat2,Acsl5
GO:0019433	triglyceride catabolic process	FALSE	29	0.338568	0.344828	Apoa1,Apoa4,Apoc2,Apoc3,Apoh,Lipc,Ldlr,Lipe,Lipg,Lpl,Pnliprp2,Pik3cg,Fgf21,Apoa5,Pnpla2,Plin5,Abhd5,Aadac,Gpihbp1,Ddhd2,Pnpla5,Pnpla3,Cps1,Apob,Liph,Lipi,Pnpla1,Plb1,Apoc2l
GO:0019646	aerobic electron transport chain	FALSE	38	0.422288	0.0789474	Cox4i1,Cox5b,Cox6a1,Cox6a2,Cox7c,Cycs,Cyct,ND3,ND5,ND6,Uqcrq,Park7,Sdhc,Sdhaf2,Dnajc15,Uqcr10,Ndufb9,Iscu,Ndufa7,Cyc1,Uqcrh,Uqcrfs1,Sdhd,Sdha,Ndufb8,Ndufa10,Coq9,Ndufc2,Ndufa8,Pink1,Ndufaf1,Ndufv2,Ndufs7,Cox4i2,Uqcc3,Ndufs2,Ndufs1,Ndufs6
GO:0019674	NAD metabolic process	FALSE	20	0.459438	0.55	Actn3,Cbr2,Eno1,Eno2,Gpd1,Gpi1,Hk1,Mdh1,Nqo1,Pfkl,Trp53,Pfkp,Slc37a2,Nadk2,Foxk2,Kmo,Aldob,Tigar,Gpd1l,Eno1b
GO:0019692	deoxyribose phosphate metabolic process	FALSE	41	0.417267	0.439024	Ada,Adk,Ak2,Dck,Guk1,Nme2,Pnp,Rrm1,Rrm2,Shmt1,Dtymk,Cmpk2,Tyms,Uox,Upp1,Xdh,Dguok,Nt5c,Samhd1,Dpys,Dctpp1,Cmpk1,Cda,Tymp,Nudt16,Oga,Upp2,Nt5c2,Urah,Nme3,Upb1,Dut,Nudt18,Nudt15,Nt5c1a,Urad,Tbpl1,Dctd,Dnph1,Rrm2b,Ak9
GO:0019722	calcium-mediated signaling	FALSE	145	0.371633	0.448276	Actn3,Ada,Adora3,Agtr1a,Agtr1b,Atp2a2,Cxcr5,Bst1,Cacna1d,Casq1,Casq2,Ccr6,Cd22,Cd24a,Cd3e,Cd4,Cd8a,Cxcr2,Cxcr3,Cxcr4,Ccr1,Ccr9,Ccr1l1,Ccr3,Ccr2,Ccr4,Ccr5,Ccr7,Ccr8,Ccr10,Ackr3,Cyp19a1,Defb1,Dmpk,Drd1,Drd4,Edn1,Edn2,Erbb3,Fcer1a,Fkbp1b,Cmklr1,Ptgdr2,Nmur1,Htt,Hint1,Htr2b,Irgm1,Igtp,Itgal,Kdr,Lat,Lhcgr,Bhlha15,Mapt,Neurod2,Nfatc1,Nfatc2,Gpr143,Pdk2,Pln,Pomc,Ppp3cb,Prnp,Ptbp1,Ptgfr,Ptprc,Ptprj,Rgn,C…
GO:0019730	antimicrobial humoral response	FALSE	146	0.27042	0.184932	Adm,Ang,Ang3,Ang2,B2m,Bcl3,Camp,Dmbt1,Cst9,Ctsg,Defb1,Defa29,Defa31,Defa25,Defa3,Defa5,Wfdc18,F2,Fau,Fga,Gapdh,Gata6,Cxcl1,Hmgn2,Cxcl10,Ighm,Jchain,Il17a,Acod1,Kng1,Krt6a,Lgals3,Ltf,Cxcl9,Mmp7,Nppb,Reg3b,Pla2g1b,Ccl21a,Bpifa1,Pomc,Reg1,Reg2,Reg3a,Reg3g,Rpl30,Rps19,S100a9,Ccl1,Ccl12,Ccl17,Ccl20,Ccl22,Ccl27a,Ccl8,Cxcl15,Cxcl2,Cxcl5,Sftpd,Slpi,Pglyrp1,Wap,Defa17,Klk7,Ccl19,Reg3d,Elane,Pla2g6,Tslp,Il…
GO:0019731	antibacterial humoral response	FALSE	78	0.293091	0.205128	Adm,Ang,Ang3,Ang2,B2m,Camp,Dmbt1,Ctsg,Defb1,Defa29,Defa31,Defa25,Defa3,Defa5,Wfdc18,Fau,Fga,Ighm,Jchain,Ltf,Mmp7,Pla2g1b,Bpifa1,Sftpd,Slpi,Wap,Defa17,Klk7,Elane,Pla2g6,Wfdc21,Defa21,Bpifa5,Rpl39,Wfdc2,Defa20,Wfdc15a,Klk5,Inhca,Wfdc3,Spink5,Spag11a,Rnase6,Spon2,Pgc,Fgb,Wfdc12,Wfdc15b,Wfdc5,Ang4,Nod2,Wfdc16,Bpi,Defa39,Defa22,Ighg2c,Wfdc13,Defa23,Defa24,Ang5,Defa28,Defa26,Wfdc9,Wfdc10,Wfdc11,Ang6,De…
GO:0019748	secondary metabolic process	FALSE	55	0.33617	0.327273	Akr1b3,Atp7a,Cdh3,Cited1,Abcc2,Cyp1a1,Cyp1a2,Cyp1b1,Cyp2a12,Cyp2a4,Cyp2a5,Dct,Ddt,Atn1,Opn3,Fmo1,Gsta3,Mc1r,Myo5a,Nfe2l2,Oca2,Pam,Pmel,Trpc1,Tyr,Tyrp1,Slc45a2,Vhl,Wnt5a,a,a,Fmo2,As3mt,Akr1a1,N6amt1,Gipc1,Bdh2,Akr1cl,Appl1,Mfsd12,Rapgef2,Akr1c21,Ctns,Akr1c6,Arl1,Akr1c18,Akr1c14,Akr1c20,Cyp2a22,Cbr4,Acmsd,Pon3,Slc24a5,Ugt1a7c,Cyp2w1
GO:0019751	polyol metabolic process	FALSE	84	0.448146	0.488095	Akr1b3,Cyp27b1,Pcbd1,Dhfr,Ephx1,Fgf2,Gba,Gch1,Gykl1,Gk2,Galk1,Inpp1,Inppl1,Lep,Lhcgr,Mas1,Cd244a,Ntsr1,P2ry1,Pck1,Pou1f1,Pla2g4a,Plcb3,Plcd1,Inpp5k,Ptafr,Pten,Pth,Pth1r,Pts,Sord,Snca,Sphk1,Spr,Tpi1,Bpnt1,Avpr1b,Dysf,Ip6k1,Angptl3,Plpp2,Slc5a3,Asah2,Impa1,Plek,Nudt3,Sphk2,Miox,Nudt11,Inpp5e,Sptssb,Acer3,Pgp,Naaa,Dgat2,Mogat1,Ipmk,Degs2,Isyna1,Coq2,Pck2,Ippk,Gper1,Sgpp1,Nudt10,Synj1,Cyp27a1,Sptssa,…
GO:0019827	stem cell population maintenance	FALSE	138	0.388597	0.398551	Apc,Bmp7,Bmpr1a,Zfp36l2,Aspm,Cdh2,Cdkn2a,Cdx2,Crebbp,Smc3,Dll1,Eif4e,Elf5,Eomes,Fancc,Fgf4,Fzd7,Gata2,Kat2a,Hes1,Hesx1,Hmga2,Elavl1,Klf4,Ldb1,Lif,Lrp5,Ascl2,Mtf2,Myc,Nfya,Nodal,Nog,Pax2,Pax8,Pcm1,Padi4,Prrx1,Pou5f1,Ptn,Rest,Sct,Spi1,Sfrp1,Six2,Ski,Smarca4,Sox2,Sox4,Sox9,Stag2,Tal1,Tbx3,Tcf15,Hnf1b,Tcf7l1,Tfap2c,Vps72,Tcl1,Tead3,Tead4,Klf10,Nr2e1,Trp63,Tpt1,Wnt9b,Wnt7a,Yap1,Med24,Esrrb,Mapk8,Med10…
GO:0019835	cytolysis	FALSE	20	0.226425	0.15	C9,Fgl2,Gzma,Gzmb,Gzmc,Gzmd,Gzme,Gzmf,Gzmg,Hc,Lbp,Lyz1,Ninj1,Prf1,Tgfb1,Ccl28,C8g,Lyzl6,C8b,C8a
GO:0019882	antigen processing and presentation	FALSE	112	0.339187	0.366071	Ap3b1,Ap3d1,Azgp1,B2m,Calr,Cd1d1,Cd1d2,Cd68,Ccr7,Ctse,Ext1,Fcer1g,Fcgr1,Fcgr2b,Fcgr3,Fgl2,Flt3,Gba,Pdia3,H2-Aa,H2-Ab1,H2-Bl,H2-D1,H2-Eb1,H2-K1,H2-M10.1,H2-M2,H2-M3,H2-M9,H2-DMa,H2-DMb1,H2-DMb2,H2-Oa,H2-Ob,H2-Q1,H2-Q10,H2-Q2,H2-Q4,H2-Q7,H2-T10,H2-T22,H2-T23,H2-T24,H2-T3,Mr1,Hfe,Icam1,Ide,Ifng,Ighm,Psmb9,Psmb8,Slc11a1,Ccl21a,Psap,Psme1,Psme2,Rab10,Rab33a,Rab4a,Rab5b,Rab6a,Rab34,Relb,Kdm5d,Tap1,Tap2…
GO:0019883	antigen processing and presentation of endogenous antigen	FALSE	40	0.358099	0.425	Azgp1,B2m,Cd1d1,Cd1d2,H2-Bl,H2-D1,H2-K1,H2-M10.1,H2-M2,H2-M3,H2-M9,H2-Q1,H2-Q10,H2-Q2,H2-Q4,H2-Q7,H2-T10,H2-T22,H2-T23,H2-T24,H2-T3,Hfe,Ide,Tap1,Tap2,Tapbp,Erap1,H2-Q6,H2-Q9,H2-M10.3,H2-M10.4,H2-M11,H2-M1,H2-M10.5,H2-M5,H2-M10.2,H2-M10.6,Gm7030,Gm8909,Gm11127
GO:0019884	antigen processing and presentation of exogenous antigen	FALSE	37	0.337448	0.432432	Ap3b1,Ap3d1,B2m,Cd1d1,Cd1d2,Ctse,Fcer1g,Fcgr1,Fcgr2b,Fcgr3,H2-Aa,H2-Ab1,H2-Eb1,H2-K1,H2-M3,H2-DMa,H2-DMb1,H2-DMb2,H2-Oa,H2-Ob,Mr1,Psme1,Psme2,Tap1,Tap2,Tapbp,Traf6,Clec4a2,Unc93b1,Ifi30,Clec4b1,Clec4a3,Mfsd6,Clec4a1,H2-Eb2,Clec4a4,H2-Ea
GO:0019885	antigen processing and presentation of endogenous peptide antigen via MHC class I	FALSE	38	0.34896	0.421053	Azgp1,B2m,H2-Bl,H2-D1,H2-K1,H2-M10.1,H2-M2,H2-M3,H2-M9,H2-Q1,H2-Q10,H2-Q2,H2-Q4,H2-Q7,H2-T10,H2-T22,H2-T23,H2-T24,H2-T3,Hfe,Ide,Tap1,Tap2,Tapbp,Erap1,H2-Q6,H2-Q9,H2-M10.3,H2-M10.4,H2-M11,H2-M1,H2-M10.5,H2-M5,H2-M10.2,H2-M10.6,Gm7030,Gm8909,Gm11127
GO:0019886	antigen processing and presentation of exogenous peptide antigen via MHC class II	FALSE	17	0.298771	0.411765	B2m,Ctse,Fcer1g,Fcgr2b,H2-Aa,H2-Ab1,H2-Eb1,H2-DMa,H2-DMb1,H2-DMb2,H2-Oa,H2-Ob,Traf6,Unc93b1,Ifi30,H2-Eb2,H2-Ea
GO:0019915	lipid storage	FALSE	71	0.395409	0.380282	Abcg1,Apoc4,Plin2,Apoa1,Aup1,C3,Cav1,Cd36,Ces1g,Cidea,Crp,Cry1,Cry2,Dgat1,Ehd1,Ces1c,Ces1e,B4galnt1,Gba,Gm2a,Hexa,Il1b,Itgb3,Lep,Lpl,Mup1,Enpp1,Ppara,Msr1,Sqle,Scarb1,Srebf2,Stat5a,Tnf,Nr1h3,Nr1h2,Fto,Pla2g10,Dysf,Angptl3,Ikbke,Alkbh7,Pnpla2,Plin3,Plin5,Abhd5,Ttc39d,Dgat2,Fitm1,Hilpda,Tmem135,Asxl2,Trem2,Sirt1,Acacb,Ces1d,Cds2,Stard4,Fitm2,4932438A13Rik,Zc3h12a,Pla2g4c,Ffar2,Tmem159,Ces1f,Apob,Ce…
GO:0019933	cAMP-mediated signaling	FALSE	49	0.446418	0.469388	Adcyap1,Adora2b,Ahr,Atf1,Creb1,Crh,Crhr1,Crhr2,Defb1,Gapdh,Ghrh,Ghrhr,Gip,Glp1r,Gnai1,Gpr3,Insl3,Mgrn1,Npy2r,Oprl1,Pde7a,Pomc,Ptger3,Ptger4,Sct,Sox9,Ube2b,Ucn,Aplnr,Pebp1,Nucb2,Cap2,Rasd2,Rapgef2,Ffar4,Dgkq,Taar1,Rxfp2,Olfr78,Pde2a,Pde2a,Cgas,Adgrg6,Cdc34,Gpr61,Olfr734,Sctr,Gipr,Gpr62
GO:0019934	cGMP-mediated signaling	FALSE	26	0.315483	0.423077	Adnp,Adora2b,Aqp1,Cd36,Guca1a,Guca2b,Gucy2d,Gucy2e,Htr2b,Irag1,Nos2,Nppb,Nppc,Npr1,Thbs1,Rundc3a,Gucy1b1,Pdzd3,Pde2a,Pde2a,Cgas,Npr2,Nppa,Gucy1b2,Mtnr1b,Gucy2f
GO:0019935	cyclic-nucleotide-mediated signaling	FALSE	71	0.409594	0.478873	Adcyap1,Adnp,Adora2b,Ahr,Aqp1,Atf1,Cd36,Creb1,Crh,Crhr1,Crhr2,Defb1,Gapdh,Ghrh,Ghrhr,Gip,Glp1r,Gnai1,Gpr3,Guca1a,Guca2b,Gucy2d,Gucy2e,Htr2b,Insl3,Mgrn1,Irag1,Nos2,Nppb,Nppc,Npr1,Npy2r,Oprl1,Pde7a,Pomc,Ptger3,Ptger4,Sct,Sox9,Thbs1,Ube2b,Ucn,Aplnr,Pebp1,Rundc3a,Nucb2,Gucy1b1,Cap2,Rasd2,Rapgef2,Ffar4,Dgkq,Taar1,Rxfp2,Olfr78,Pdzd3,Pde2a,Pde2a,Cgas,Adgrg6,Cdc34,Gpr61,Npr2,Nppa,Gucy1b2,Mtnr1b,Gucy2f,Ol…
GO:0019985	translesion synthesis	FALSE	21	0.416132	0.238095	Pcna,Pold1,Pold2,Pole2,Rev3l,Poli,Polk,Rev1,Faap20,Poldip2,Pold3,Pclaf,Mad2l2,Dtl,Polh,Sprtn,Zbtb1,Vcp,Poln,Primpol,Parp10
GO:0020027	hemoglobin metabolic process	FALSE	17	0.398027	0.352941	Add1,Alas1,Alas2,Ambp,Cat,Epb42,Epo,Slc6a9,Hif1a,Hpx,Prmt1,Inha,Klf4,Ldb1,Snx3,Abcb10,Slc25a37
GO:0021510	spinal cord development	FALSE	83	0.442802	0.554217	Akt1,Phox2a,Chrd,Dbx1,Dctn1,Dll1,Ercc2,Gata2,Gdf11,Gdnf,Gli2,Gsx1,Gsx2,Mnx1,Hoxb8,Hoxd10,Isl1,Lbx1,Lhx1,Lhx3,Lhx4,Lhx5,Loxl3,Ascl1,Nf1,Nkx2-2,Nog,Pax3,Pax6,Pax7,Enpp1,Ptprs,Rab23,Shh,Ighmbp2,Sox1,Sox12,Sox13,Sox4,Tal1,Uncx,Vldlr,Wnt1,Wnt3a,Zpr1,Sufu,Cln8,Abt1,Olig2,Dll4,Tbx20,Med12,Foxb1,Ift172,Vstm5,Fuz,Draxin,Vit,Scyl1,Ift122,Olig3,Isl2,Prrxl1,Foxp1,Dync2h1,Foxn4,Dicer1,Hoxc10,Gigyf2,Gbx1,Phgdh…
GO:0021511	spinal cord patterning	FALSE	18	0.45351	0.722222	Chrd,Dbx1,Gdf11,Gli2,Lhx3,Ascl1,Nkx2-2,Rab23,Shh,Sox1,Sufu,Dll4,Fuz,Ift122,Foxn4,Dmrt3,Smo,Intu
GO:0021513	spinal cord dorsal/ventral patterning	FALSE	17	0.447097	0.705882	Chrd,Dbx1,Gli2,Lhx3,Ascl1,Nkx2-2,Rab23,Shh,Sox1,Sufu,Dll4,Fuz,Ift122,Foxn4,Dmrt3,Smo,Intu
GO:0021515	cell differentiation in spinal cord	FALSE	53	0.406601	0.471698	Phox2a,Dbx1,Gata2,Gli2,Gsx1,Gsx2,Mnx1,Hoxd10,Isl1,Lbx1,Lhx1,Lhx3,Lhx4,Lhx5,Ascl1,Nkx2-2,Pax3,Pax7,Shh,Ighmbp2,Sox1,Sox13,Sox4,Tal1,Wnt1,Wnt3a,Sufu,Cln8,Abt1,Olig2,Dll4,Tbx20,Ift172,Draxin,Scyl1,Olig3,Isl2,Dync2h1,Foxn4,Dicer1,Hoxc10,Gigyf2,Gbx1,Gdf7,Dmrt3,Scyl3,Mir18,Mir20a,Tctn1,Mir19a,Mir17,Mir19b-1,Mir92-1
GO:0021516	dorsal spinal cord development	FALSE	17	0.471797	0.705882	Gdnf,Gsx1,Gsx2,Hoxb8,Lhx1,Lhx3,Lhx5,Ascl1,Pax3,Pax7,Tal1,Uncx,Wnt1,Wnt3a,Draxin,Prrxl1,Gdf7
GO:0021517	ventral spinal cord development	FALSE	47	0.428887	0.468085	Phox2a,Dbx1,Dctn1,Gata2,Gli2,Mnx1,Hoxd10,Isl1,Lbx1,Lhx1,Lhx3,Lhx4,Ascl1,Nkx2-2,Pax6,Shh,Ighmbp2,Sox1,Sox4,Vldlr,Sufu,Cln8,Abt1,Olig2,Dll4,Tbx20,Ift172,Vstm5,Scyl1,Olig3,Isl2,Foxp1,Dync2h1,Foxn4,Dicer1,Hoxc10,Gigyf2,Gbx1,Dmrt3,Scyl3,Mir18,Mir20a,Tctn1,Mir19a,Mir17,Mir19b-1,Mir92-1
GO:0021522	spinal cord motor neuron differentiation	FALSE	34	0.379878	0.382353	Phox2a,Gli2,Mnx1,Hoxd10,Isl1,Lbx1,Lhx3,Lhx4,Nkx2-2,Shh,Ighmbp2,Sox4,Sufu,Cln8,Abt1,Olig2,Tbx20,Ift172,Scyl1,Olig3,Isl2,Dync2h1,Dicer1,Hoxc10,Gigyf2,Gbx1,Scyl3,Mir18,Mir20a,Tctn1,Mir19a,Mir17,Mir19b-1,Mir92-1
GO:0021532	neural tube patterning	FALSE	41	0.438476	0.536585	Bmi1,Bmp4,En1,Fgf8,Fkbp8,Gas1,Gbx2,Gli2,Gsc,Hes1,Hes3,Mnx1,Foxa1,Foxa2,Kif3a,Lrp6,Pax6,Pax7,Prkacb,Psen2,Rab23,Shh,Sox17,Wnt1,Wnt3a,Sufu,Rnf220,Tmem107,Arl13b,Atp6ap2,Dzip1l,Traf3ip1,Ift122,Gorab,Cdk20,Ift140,Wdr19,Gpr161,Smo,Mks1,Tctn1
GO:0021533	cell differentiation in hindbrain	FALSE	20	0.549537	0.55	Atp7a,Cbln1,Gata2,Foxa2,Ldb1,Lhx1,Lhx5,Nfix,Nog,Phox2b,Psap,Atxn2,Ulk1,Wnt7a,Agtpbp1,Slc25a46,Faim2,Herc1,Ttll1,Skor2
GO:0021536	diencephalon development	FALSE	54	0.410065	0.574074	Chrnb2,Arx,Bax,Bmp2,Bmp4,Bmpr1a,Creb1,Fgf2,Fgf8,Gata2,Gbx2,Ghrh,Ghrhr,Gli1,Gli2,Gsx1,Hes1,Hesx1,Hmga2,Isl1,Lhx3,Lrp6,Nhlh2,Nkx2-6,Nog,Otp,Otx1,Otx2,Pax6,Pou1f1,Pitx1,Pitx2,Pou3f2,Pou4f1,Prop1,Rax,Ncor1,Shh,Six3,Sox2,Sox3,Tal2,Nkx2-1,Ubb,Uqcrq,Wnt1,Wnt4,Wnt5a,Olig2,Foxb1,Tbx19,Duox2,Rab3gap1,Smo
GO:0021543	pallium development	FALSE	110	0.458163	0.436364	Rhoa,Arx,Atoh1,Bax,Aspm,Cdh2,Cdk5,Cdk5r1,Cdk5r2,Col3a1,Crk,Crkl,Celf1,Dlx1,Dlx2,Drd1,Emx1,Emx2,Eomes,Fgf8,Srgap2,Adgrg1,Grin1,Foxg1,Hif1a,Hnrnpk,Hsd3b1,Hsd3b2,Hsd3b3,Hsd3b4,Hsd3b5,Hsd3b6,Htr6,Kif3a,Lamb1,Lhx2,Lhx5,Lhx6,Lrp6,Ascl1,Mdk,Afdn,Neurod1,Nf1,Pax5,Pax6,Plxna3,Pou3f2,Pten,Ptprs,Pex5,Rac1,Rnf7,Sct,Sema6b,Tra2b,Sox2,Srf,Tacc3,Tbr1,Tfap2c,Nkx2-1,Nr2e1,Trp73,Uqcrq,Usp9x,Wnt3a,Xrcc1,Ywhae,Bbs1,…
GO:0021544	subpallium development	FALSE	16	0.548269	0.4375	Dlx1,Dlx2,Drd1,Fgf8,Gsx2,Htt,Hprt,Ascl1,Bbs1,Aldh1a3,Mkks,Zswim6,Bbs2,Slitrk5,Secisbp2,Bbs4
GO:0021545	cranial nerve development	FALSE	39	0.536861	0.666667	Chrnb2,Phox2a,Ackr3,Egr2,Erbb3,Ext1,Hes1,Hes3,Hoxa1,Hoxa3,Hoxb1,Hoxb3,Hoxd3,Isl1,Mafb,Neurog1,Pax2,Plxna3,Phox2b,Pou4f1,Pou4f3,Sema3f,Six1,Six4,Tbx1,Tfap2a,Tcirg1,Atoh7,Atp8b1,Sall1,Tmem126a,Slc25a46,Rpl24,Nav2,Hoxb2,Prrxl1,Tifab,Slitrk6,Cngb1
GO:0021549	cerebellum development	FALSE	76	0.483811	0.460526	Abl2,Agtr2,Atp7a,Atrn,Cbln1,Cbs,Cd3e,Cdk5,Cdk5r1,Cdk5r2,Crk,Crkl,Dll1,En1,Ezh2,Fcgr2b,Fzd4,Gas1,Gba,Gbx2,Gli1,Gli2,Hspa5,Igf1r,Ldb1,Lhx1,Lhx5,Lmx1b,Lrp6,Mdk,Foxc1,Neurod1,Neurod2,Nfix,Pcnt,Psap,Ptf1a,Ptpn11,Ptprs,Atxn2,Sdf4,Sema4c,Nr2c2,Trp53,Ulk1,Uqcrq,Usp9x,Wnt1,Wnt7a,Xrcc1,Naglu,B4galt2,Pantr2,Pfdn1,Agtpbp1,Slc25a46,Rere,Pdss2,Faim2,Cplane1,Coq8b,Nav2,Clp1,Lmx1a,Ttbk2,Arcn1,Samd4b,Sez6l2,Aars,…
GO:0021575	hindbrain morphogenesis	FALSE	39	0.473923	0.538462	Abl2,Atp7a,Cbln1,Cbs,Cdk5,Dll1,Gas1,Gba,Gli1,Gli2,Hspa5,Gsx2,Hes1,Hes3,Ldb1,Lhx1,Lhx5,Lmx1b,Lrp6,Nfix,Pcnt,Psap,Ptpn11,Atxn2,Ulk1,Usp9x,Wnt1,Wnt7a,Xrcc1,Pantr2,Agtpbp1,Slc25a46,Faim2,Coq8b,Herc1,Smo,Ttll1,Kif14,Skor2
GO:0021587	cerebellum morphogenesis	FALSE	36	0.475394	0.5	Abl2,Atp7a,Cbln1,Cbs,Cdk5,Dll1,Gas1,Gba,Gli1,Gli2,Hspa5,Ldb1,Lhx1,Lhx5,Lmx1b,Lrp6,Nfix,Pcnt,Psap,Ptpn11,Atxn2,Ulk1,Usp9x,Wnt1,Wnt7a,Xrcc1,Pantr2,Agtpbp1,Slc25a46,Faim2,Coq8b,Herc1,Smo,Ttll1,Kif14,Skor2
GO:0021591	ventricular system development	FALSE	23	0.482024	0.608696	Aqp1,Grcc10,Numb,Numbl,Pax5,Ttn,Bbs1,Celsr2,Anp32b,Ak8,Odad2,Kif27,Nme5,Rapgef2,Ccdc134,Mboat7,Bbs4,Cenpf,Dnah5,Sema6d,Dpcd,Tsku,Hydin
GO:0021602	cranial nerve morphogenesis	FALSE	19	0.544562	0.578947	Chrnb2,Phox2a,Egr2,Hoxa1,Hoxa3,Hoxb1,Hoxb3,Hoxd3,Mafb,Neurog1,Pax2,Plxna3,Sema3f,Six1,Tbx1,Tfap2a,Atp8b1,Hoxb2,Tifab
GO:0021675	nerve development	FALSE	57	0.518993	0.666667	Chrnb2,Phox2a,Ackr3,Dag1,Edn1,Ednra,Egr2,Erbb3,Ext1,Hes1,Hes3,Mnx1,Hoxa1,Hoxa3,Hoxb1,Hoxb3,Hoxd3,Ilk,Isl1,Itga4,Mafb,Neurog1,Ngf,Ngfr,Nrtn,Ntf3,Ntrk1,Pax2,Plxna3,Phox2b,Pou4f1,Pou4f3,Ret,Sema3f,Six1,Six4,Tbx1,Tfap2a,Vcam1,Tcirg1,Atoh7,Atp8b1,Sall1,Tmem126a,Slc25a46,Rpl24,Nav2,Ntf5,Hoxb2,Prrxl1,Dicer1,Tifab,Rnf165,Slitrk6,Fbxo45,Cngb1,Unc13a
GO:0021680	cerebellar Purkinje cell layer development	FALSE	25	0.485682	0.4	Atp7a,Dll1,Gba,Hspa5,Ldb1,Lhx1,Lhx5,Nfix,Psap,Atxn2,Uqcrq,Naglu,B4galt2,Agtpbp1,Slc25a46,Rere,Faim2,Coq8b,Arcn1,Sez6l2,Aars,Herc1,Ttll1,Kif14,Skor2
GO:0021692	cerebellar Purkinje cell layer morphogenesis	FALSE	16	0.492472	0.5	Atp7a,Dll1,Gba,Ldb1,Lhx1,Lhx5,Psap,Atxn2,Agtpbp1,Slc25a46,Faim2,Coq8b,Herc1,Ttll1,Kif14,Skor2
GO:0021695	cerebellar cortex development	FALSE	44	0.494031	0.431818	Agtr2,Atp7a,Cbln1,Cdk5,Dll1,Ezh2,Gba,Gli1,Gli2,Hspa5,Ldb1,Lhx1,Lhx5,Mdk,Neurod2,Nfix,Pcnt,Psap,Ptpn11,Atxn2,Ulk1,Uqcrq,Usp9x,Wnt7a,Naglu,B4galt2,Pantr2,Agtpbp1,Slc25a46,Rere,Faim2,Coq8b,Nav2,Clp1,Ttbk2,Arcn1,Sez6l2,Aars,Herc1,Smo,Ttll1,Dixdc1,Kif14,Skor2
GO:0021696	cerebellar cortex morphogenesis	FALSE	28	0.485251	0.464286	Atp7a,Cbln1,Cdk5,Dll1,Gba,Gli1,Gli2,Ldb1,Lhx1,Lhx5,Nfix,Pcnt,Psap,Ptpn11,Atxn2,Ulk1,Usp9x,Wnt7a,Pantr2,Agtpbp1,Slc25a46,Faim2,Coq8b,Herc1,Smo,Ttll1,Kif14,Skor2
GO:0021697	cerebellar cortex formation	FALSE	20	0.529806	0.5	Atp7a,Cbln1,Cdk5,Dll1,Gba,Ldb1,Lhx1,Lhx5,Nfix,Psap,Ptpn11,Atxn2,Ulk1,Wnt7a,Agtpbp1,Slc25a46,Faim2,Herc1,Ttll1,Skor2
GO:0021761	limbic system development	FALSE	68	0.418551	0.367647	Bax,Cdk5,Cdk5r1,Cdk5r2,Crk,Crkl,Dlx1,Dlx2,Drd1,Emx2,Fgfr2,Gsx1,Hsd3b1,Hsd3b2,Hsd3b3,Hsd3b4,Hsd3b5,Hsd3b6,Kif3a,Lhx5,Mdk,Neurod1,Nf1,Nhlh2,Nkx2-6,Otp,Pak1,Pitx2,Plxna3,Pou3f2,Prop1,Pten,Ptprs,Rax,Sct,Sema6b,Sox3,Srf,Tbr1,Tbx3,Nkx2-1,Nr2e1,Trp73,Ubb,Uqcrq,Usp9x,Wnt3a,Xrcc1,Ywhae,Bbs1,Fezf2,Gsk3b,Aldh1a3,Mkks,Foxb1,Tsc1,Bbs2,Dclk2,Atat1,Mfsd2a,Bbs4,Lmx1a,Rab3gap1,Tsku,Smo,Kif14,Hdac1,Hsd3b9
GO:0021766	hippocampus development	FALSE	49	0.426527	0.326531	Cdk5,Cdk5r1,Cdk5r2,Crk,Crkl,Dlx1,Dlx2,Drd1,Emx2,Hsd3b1,Hsd3b2,Hsd3b3,Hsd3b4,Hsd3b5,Hsd3b6,Kif3a,Lhx5,Mdk,Neurod1,Plxna3,Pten,Ptprs,Sct,Sema6b,Srf,Nkx2-1,Nr2e1,Trp73,Uqcrq,Usp9x,Wnt3a,Xrcc1,Ywhae,Bbs1,Fezf2,Gsk3b,Mkks,Tsc1,Bbs2,Dclk2,Atat1,Mfsd2a,Bbs4,Lmx1a,Tsku,Smo,Kif14,Hdac1,Hsd3b9
GO:0021772	olfactory bulb development	FALSE	33	0.506904	0.515152	Arx,Dlx2,Dlx5,Eomes,Ext1,Fut1,Gsx2,Lhx2,Pax6,Pcnt,Rac1,Ski,Sall3,Srf,Nr2e1,Uncx,Wnt5a,Sall1,Agtpbp1,Fezf1,Ttc8,Atf5,Dicer1,Kif14,Mir9-1,Mir141,Mir200a,Mir200b,Mir376a,Mir429,Mir200c,Mir9-2,Mir9-3
GO:0021782	glial cell development	FALSE	73	0.411038	0.424658	Adam22,Adora2a,Ager,Akt1,Akt2,C5ar1,Cdk5,Cntf,Dag1,Dll1,Drd1,Eif2b4,Ercc2,Grn,Ifng,Ifngr1,Il1b,Ilk,Itgam,Kras,Lamb2,Ldlr,Ascl1,Mdk,Myoc,Nf1,Nkx2-2,Omg,Pdgfb,Enpp1,Pick1,Pou3f2,Prx,Pten,S100a8,S100a9,Shh,Ski,Sod1,Sox4,Tgfb1,Tlr4,Lamc3,Tlr2,Ror2,B4galt6,Med12,Ncstn,Slc25a46,Tppp,Mxra8,Ckap5,Prdm8,Trem2,Pard3,Nsun5,Dicer1,Itgb4,Eif2b1,Adgrg6,Nr1d1,Eif2b2,Eif2b5,Nrros,Sh3tc2,Myrf,Ncmap,Phgdh,Lgi4,Was…
GO:0021795	cerebral cortex cell migration	FALSE	31	0.54531	0.612903	Rhoa,Arx,Cdk5,Cdk5r1,Cdk5r2,Srgap2,Adgrg1,Foxg1,Htr6,Lamb1,Lhx6,Lrp6,Pou3f2,Pex5,Rac1,Rnf7,Nkx2-1,Nr2e1,Bmerb1,Rtn4,Efhc1,Cul5,Mboat7,Ndel1,Fut10,Socs7,Sun2,Disc1,Fbxo45,Syne2,Dixdc1
GO:0021799	cerebral cortex radially oriented cell migration	FALSE	24	0.567086	0.666667	Cdk5,Cdk5r1,Cdk5r2,Srgap2,Adgrg1,Foxg1,Lamb1,Lhx6,Pou3f2,Rac1,Rnf7,Nr2e1,Bmerb1,Rtn4,Cul5,Mboat7,Ndel1,Fut10,Socs7,Sun2,Disc1,Fbxo45,Syne2,Dixdc1
GO:0021801	cerebral cortex radial glia-guided migration	FALSE	15	0.594046	0.8	Cdk5,Cdk5r1,Cdk5r2,Srgap2,Adgrg1,Foxg1,Lamb1,Nr2e1,Bmerb1,Rtn4,Mboat7,Socs7,Sun2,Disc1,Syne2
GO:0021846	cell proliferation in forebrain	FALSE	29	0.462888	0.586207	Arx,Fabp7,Dct,Emx2,Fgf8,Fgfr2,Hhex,Hmga2,Kif1a,Lhx5,Numb,Numbl,Pax6,Pcm1,Pou3f2,Six3,Ncor2,Tacc3,Wnt3a,Wnt7a,Wnt7b,Dock7,Akna,Igf2bp1,Disc1,Tacc1,Hook3,Dixdc1,Kif14
GO:0021871	forebrain regionalization	FALSE	23	0.512594	0.826087	Bmp2,Bmp4,Emx1,Emx2,Eomes,Fgf8,Adgrg1,Gsx2,Lhx1,Lhx2,Otx2,Pax6,Shh,Tra2b,Six3,Nkx2-1,Wnt1,Wnt2b,Wnt7b,Fezf2,Bhlhe22,Fezf1,Dmrta2
GO:0021872	forebrain generation of neurons	FALSE	43	0.516222	0.651163	Rhoa,Atp7a,B2m,Aspm,Dct,Dlx1,Dlx2,Fgf8,Fgfr2,Gata2,Gbx2,Gnaq,Hes1,Foxg1,Lhx5,Lhx6,Lhx8,Lrp6,Ascl1,Nhlh2,Otp,Pax6,Plxna3,Pou3f4,Ptger3,Sox1,Sox2,Tbr1,Tfap2a,Tfap2c,Nkx2-1,Nr2e1,Ubb,Uqcrq,Wnt3a,Fezf2,Mettl3,Zswim6,Dclk2,Rapgef2,Slc4a10,Mettl14,Disc1
GO:0021879	forebrain neuron differentiation	FALSE	35	0.561237	0.771429	Atp7a,B2m,Dlx1,Dlx2,Fgf8,Fgfr2,Gata2,Gbx2,Gnaq,Hes1,Foxg1,Lhx5,Lhx6,Lhx8,Ascl1,Nhlh2,Otp,Pax6,Plxna3,Pou3f4,Ptger3,Sox1,Sox2,Tbr1,Tfap2a,Tfap2c,Nkx2-1,Ubb,Uqcrq,Fezf2,Zswim6,Dclk2,Rapgef2,Slc4a10,Disc1
GO:0021884	forebrain neuron development	FALSE	18	0.517708	0.722222	Atp7a,Fgf8,Fgfr2,Gbx2,Gnaq,Foxg1,Lhx6,Lhx8,Nhlh2,Plxna3,Sox1,Tfap2a,Ubb,Uqcrq,Dclk2,Rapgef2,Slc4a10,Disc1
GO:0021885	forebrain cell migration	FALSE	40	0.528954	0.625	Rhoa,Arx,Cdk5,Cdk5r1,Cdk5r2,Cxcr4,Drd1,Emx2,Srgap2,Adgrg1,Foxg1,Htr6,Lamb1,Lhx6,Lrp6,Pou3f2,Pex5,Rac1,Rnf7,Srf,Nkx2-1,Nr2e1,Tyro3,Axl,Fezf2,Foxb1,Bmerb1,Arl13b,Rtn4,Efhc1,Cul5,Mboat7,Ndel1,Fut10,Socs7,Sun2,Disc1,Fbxo45,Syne2,Dixdc1
GO:0021889	olfactory bulb interneuron differentiation	FALSE	19	0.573656	0.421053	Arx,Dlx5,Gsx2,Rac1,Sall3,Uncx,Wnt5a,Sall1,Atf5,Dicer1,Mir9-1,Mir141,Mir200a,Mir200b,Mir376a,Mir429,Mir200c,Mir9-2,Mir9-3
GO:0021895	cerebral cortex neuron differentiation	FALSE	19	0.556032	0.578947	Arx,Celf1,Dlx1,Dlx2,Drd1,Emx1,Eomes,Hprt,Elavl4,Lhx6,Pex5,Rac1,Sin3a,Nkx2-1,Nr2e1,Fezf2,D16Ertd472e,Rac3,Zfp335
GO:0021904	dorsal/ventral neural tube patterning	FALSE	26	0.462595	0.576923	Bmp4,Fkbp8,Gas1,Gli2,Gsc,Mnx1,Foxa1,Foxa2,Kif3a,Pax7,Prkacb,Psen2,Rab23,Shh,Wnt3a,Sufu,Rnf220,Traf3ip1,Ift122,Gorab,Cdk20,Wdr19,Gpr161,Smo,Mks1,Tctn1
GO:0021952	central nervous system projection neuron axonogenesis	FALSE	15	0.480383	0.733333	Chrnb2,Ephb3,Ephb6,Gli2,Grcc10,Nfib,Scn1b,Nr2e1,Bhlhe22,Draxin,Prdm8,Spg11,Szt2,Tsku,Fbxo45
GO:0021953	central nervous system neuron differentiation	FALSE	143	0.481059	0.545455	Chrnb2,Phox2a,Arx,Neurog2,Atp7a,B2m,Cbln1,Cdk5,Celf1,Dbx1,Dlx1,Dlx2,Drd1,Emx1,Eomes,Ephb3,Ephb6,Ptk2,Fgf8,Fgfr2,Gata2,Gbx2,Gli2,Gnaq,Grcc10,Gsx1,Gsx2,Hes1,Foxg1,Mnx1,Hoxa1,Hoxd10,Hprt,Hsp90aa1,Elavl4,Isl1,Lbx1,Ldb1,Lep,Lhx1,Lhx3,Lhx4,Lhx5,Lhx6,Lhx8,Lmx1b,Ascl1,Nfib,Nfix,Nhlh2,Nkx2-2,Nkx6-1,Otp,Pax3,Pax6,Pax7,Prkca,Plxna3,Phox2b,Pou3f4,Pou4f1,Psap,Pten,Ptger3,Pex5,Rac1,Atxn2,Scn1b,Shh,Sin3a,Ighmbp…
GO:0021954	central nervous system neuron development	FALSE	58	0.519431	0.62069	Chrnb2,Arx,Neurog2,Atp7a,Cdk5,Drd1,Ephb3,Ephb6,Ptk2,Fgf8,Fgfr2,Gata2,Gbx2,Gli2,Gnaq,Grcc10,Foxg1,Hprt,Hsp90aa1,Lep,Lhx6,Lhx8,Lmx1b,Ascl1,Nfib,Nhlh2,Prkca,Plxna3,Phox2b,Pten,Rac1,Scn1b,Sox1,Tfap2a,Nr2e1,Ubb,Uqcrq,Fezf2,B4galt6,Bhlhe22,Agtpbp1,Draxin,Dclk2,Rapgef2,Prdm8,Ndel1,Slc4a10,Rac3,Ttc36,Spg11,Gba2,Szt2,Arhgap35,Tsku,Disc1,Fbxo45,Nova2,Tctn1
GO:0021955	central nervous system neuron axonogenesis	FALSE	24	0.504376	0.583333	Chrnb2,Ephb3,Ephb6,Ptk2,Gli2,Grcc10,Hsp90aa1,Nfib,Prkca,Phox2b,Pten,Scn1b,Nr2e1,B4galt6,Bhlhe22,Draxin,Prdm8,Ndel1,Spg11,Szt2,Arhgap35,Tsku,Fbxo45,Tctn1
GO:0021978	telencephalon regionalization	FALSE	15	0.539834	0.866667	Bmp2,Bmp4,Emx1,Emx2,Eomes,Adgrg1,Gsx2,Lhx2,Otx2,Pax6,Shh,Tra2b,Six3,Bhlhe22,Dmrta2
GO:0021983	pituitary gland development	FALSE	33	0.415257	0.606061	Bmp2,Bmp4,Bmpr1a,Creb1,Fgf2,Fgf8,Gata2,Ghrh,Ghrhr,Gli1,Gli2,Gsx1,Hes1,Hesx1,Hmga2,Isl1,Lhx3,Nog,Otp,Pax6,Pou1f1,Pitx1,Pitx2,Pou3f2,Prop1,Six3,Sox2,Sox3,Nkx2-1,Wnt4,Wnt5a,Tbx19,Duox2
GO:0021987	cerebral cortex development	FALSE	78	0.48641	0.5	Rhoa,Arx,Atoh1,Bax,Aspm,Cdh2,Cdk5,Cdk5r1,Cdk5r2,Col3a1,Crk,Crkl,Celf1,Emx1,Emx2,Eomes,Srgap2,Adgrg1,Grin1,Foxg1,Hif1a,Hnrnpk,Htr6,Lamb1,Lhx2,Lhx6,Lrp6,Ascl1,Mdk,Afdn,Nf1,Pax5,Pax6,Pou3f2,Ptprs,Pex5,Rac1,Rnf7,Tra2b,Sox2,Tacc3,Tbr1,Tfap2c,Nkx2-1,Nr2e1,Ywhae,Bbs1,Gsk3b,Mkks,Bhlhe22,Tsc1,Nde1,Bmerb1,Bbs2,Rtn4,Efhc1,Cul5,Trappc9,Mboat7,Ndel1,Nsun5,Bbs4,Fut10,Dicer1,Socs7,Sun2,Btbd3,Wdr62,Dmrta2,Disc1,…
GO:0021988	olfactory lobe development	FALSE	35	0.522048	0.514286	Arx,Dlx2,Dlx5,Eomes,Ext1,Fut1,Gsx2,Htt,Lhx2,Pax6,Pcnt,Rac1,Sema7a,Ski,Sall3,Srf,Nr2e1,Uncx,Wnt5a,Sall1,Agtpbp1,Fezf1,Ttc8,Atf5,Dicer1,Kif14,Mir9-1,Mir141,Mir200a,Mir200b,Mir376a,Mir429,Mir200c,Mir9-2,Mir9-3
GO:0022011	myelination in peripheral nervous system	FALSE	19	0.437867	0.315789	Adam22,Akt1,Akt2,Dag1,Ilk,Myoc,Nf1,Pou3f2,Prx,Ski,Sod1,Slc25a46,Pard3,Dicer1,Itgb4,Adgrg6,Sh3tc2,Ncmap,Lgi4
GO:0022029	telencephalon cell migration	FALSE	37	0.530631	0.621622	Rhoa,Arx,Cdk5,Cdk5r1,Cdk5r2,Cxcr4,Drd1,Srgap2,Adgrg1,Foxg1,Htr6,Lamb1,Lhx6,Lrp6,Pou3f2,Pex5,Rac1,Rnf7,Srf,Nkx2-1,Nr2e1,Fezf2,Foxb1,Bmerb1,Arl13b,Rtn4,Efhc1,Cul5,Mboat7,Ndel1,Fut10,Socs7,Sun2,Disc1,Fbxo45,Syne2,Dixdc1
GO:0022030	telencephalon glial cell migration	FALSE	15	0.594046	0.8	Cdk5,Cdk5r1,Cdk5r2,Srgap2,Adgrg1,Foxg1,Lamb1,Nr2e1,Bmerb1,Rtn4,Mboat7,Socs7,Sun2,Disc1,Syne2
GO:0022037	metencephalon development	FALSE	88	0.4834	0.454545	Abl2,Agtr2,Phox2a,Atf2,Atp7a,Atrn,Cbln1,Cbs,Cd3e,Cdk5,Cdk5r1,Cdk5r2,Crk,Crkl,Dll1,En1,Ezh2,Fcgr2b,Fzd4,Gas1,Gba,Gbx2,Kat2a,Gli1,Gli2,Grin1,Hspa5,Hoxa1,Hoxb1,Igf1r,Kcne1,Ldb1,Lhx1,Lhx5,Lmx1b,Lrp6,Ascl1,Mdk,Foxc1,Neurod1,Neurod2,Nfix,Otx1,Otx2,Pcnt,Psap,Ptf1a,Ptpn11,Ptprs,Atxn2,Sdf4,Sema4c,Nr2c2,Trp53,Ulk1,Uqcrq,Usp9x,Wnt1,Wnt7a,Xrcc1,Naglu,B4galt2,Pantr2,Pfdn1,Agtpbp1,Slc25a46,Rere,Pdss2,Faim2,Cpl…
GO:0022401	negative adaptation of signaling pathway	FALSE	23	0.480113	0.608696	Adm,Adrb2,Camk2b,Dnm1,Dnm2,Drd3,Htr1b,Htr2b,Pld2,Ptger3,Sag,Aplnr,Grk6,Apln,Ubqln2,Ly6g6e,Arrb1,Grk2,Necab2,Arr3,Arrb2,Gipr,Apela
GO:0022403	cell cycle phase	FALSE	21	0.276457	0.285714	Cdk6,Haspin,Mlh1,Nfatc1,Trex1,Ttk,Ube2b,Spo11,Chek2,Piwil2,Piwil1,Mei1,Cdc20,Dek,D1Pas1,Sycp2,Nanos2,Sycp2l,Topaz1,Mir489,Paupar
GO:0022404	molting cycle process	FALSE	92	0.409207	0.478261	Acvr1b,Akt1,Alx4,Apc,Atp7a,Barx2,Runx3,Cdh3,Celsr1,Dkk1,Dlx3,Edar,Ercc2,Ext1,Fgf7,Fgfr2,Fst,Fzd6,Gli2,Foxn1,Foxq1,Hoxc13,Hpse,Krt17,Krt27,Krtap6-2,Dsg4,Lama5,Ldb1,Lhx2,Msx2,Myo5a,Nf1,Ngfr,Notch1,Nsdhl,Pdgfa,Psen2,Ptgs2,Rela,Shh,Snai1,Sos1,Sox18,Sox9,Tfap2c,Tgfb2,Tnf,Trp63,Wnt10a,Wnt10b,Wnt5a,Pla2g10,Trpc4ap,Krt71,Pias4,Sav1,Sostdc1,Dnase1l2,Zdhhc21,Fuz,Krt25,Tradd,Tmem79,Mfsd12,Prss8,Pum2,Vangl2,…
GO:0022405	hair cycle process	FALSE	92	0.409207	0.478261	Acvr1b,Akt1,Alx4,Apc,Atp7a,Barx2,Runx3,Cdh3,Celsr1,Dkk1,Dlx3,Edar,Ercc2,Ext1,Fgf7,Fgfr2,Fst,Fzd6,Gli2,Foxn1,Foxq1,Hoxc13,Hpse,Krt17,Krt27,Krtap6-2,Dsg4,Lama5,Ldb1,Lhx2,Msx2,Myo5a,Nf1,Ngfr,Notch1,Nsdhl,Pdgfa,Psen2,Ptgs2,Rela,Shh,Snai1,Sos1,Sox18,Sox9,Tfap2c,Tgfb2,Tnf,Trp63,Wnt10a,Wnt10b,Wnt5a,Pla2g10,Trpc4ap,Krt71,Pias4,Sav1,Sostdc1,Dnase1l2,Zdhhc21,Fuz,Krt25,Tradd,Tmem79,Mfsd12,Prss8,Pum2,Vangl2,…
GO:0022406	membrane docking	FALSE	54	0.519708	0.407407	Atp2a2,Cav2,Cftr,Cln3,Ctbp2,Stx2,Rab8a,Bloc1s6,Pex16,Septin5,Psen2,Rab10,Rab12,Rab3a,Rab3d,Rab7,Rock1,Exoc4,Stx4a,Stxbp2,Vamp8,Bves,Esyt1,Esyt2,Stx7,Snx3,Uso1,Plek,Stx1b,Stx5a,Chp1,Ykt6,Vapb,Stx6,Ralb,Snap29,Stx17,Stx19,Rab13,Mospd3,Syde1,Vps11,Stx11,Vmp1,Exoc6b,Stx12,Rab15,Vps18,Stx16,Ahcyl1,Esyt3,Unc13a,Gramd2,Atg14
GO:0022410	circadian sleep/wake cycle process	FALSE	23	0.346766	0.521739	Chrnb2,Ada,Adora2a,Alb,Casp1,Cort,Csf2,Drd1,Drd3,Ghrh,Ghrhr,Il6,Npy2r,Ptger3,Ptger4,Uts2,Opn4,Nmu,Ghrl,Uts2r,Btbd9,Mtnr1b,Nps
GO:0022600	digestive system process	FALSE	101	0.38239	0.465347	Aco1,Apoa1,Apoa2,Apoa4,Aqp1,Aqp5,Cckar,Cckbr,Cd36,Cel,Chrm1,Copa,Crh,Crhr2,Cyp8b1,Dgat1,Drd3,Fabp2,Fabp1,Hrh2,Il17a,F11r,Kcnn4,Kcnq1,Ldlr,Lep,Muc13,Mdk,Mmp13,Muc2,Neurod1,Neurog1,Npr3,Oprk1,Oprl1,Oxtr,Abcb1a,Ptger1,Ptger3,Sct,Slc22a5,Slc5a1,Sox9,Scarb1,Strap,Tff1,Tff2,Tff3,Tlr4,Trpc1,Ucn,Ugcg,Nr1h3,Nr1h2,Prap1,Vamp8,Vdr,Vil1,Ezr,Abcg5,Hip1r,Stk39,Nmu,Slc22a21,Ghrl,Ireb2,Apoa5,Hamp2,Zfp830,Pbld2,I…
GO:0022602	ovulation cycle process	FALSE	38	0.402807	0.473684	Adamts1,Afp,Amh,Edn2,Ereg,Esr1,Fshb,Fshr,Fzd4,Gdf9,Lep,Lhcgr,Nos3,Npy5r,Pla2g4a,Ptger4,Ptprn,Ptx3,Sgpl1,Stat5a,Zp3,Nr5a1,Schip1,Adrm1,Retn,Zfp830,Sohlh2,Sirt1,Oas1d,Plekha1,Arrb1,Grk2,Mfn2,Arrb2,Gpr149,Scaper,Nrip1,Kiss1
GO:0022612	gland morphogenesis	FALSE	118	0.421926	0.601695	Areg,Bax,Phb2,Bmp4,Bmp7,Btrc,Capn1,Ctnnd1,Cav1,Cav3,Cd44,Cdh1,Cdkn2a,Cebpb,Cflar,Csf1,Dag1,Edar,Elf3,Epha2,Esr1,Esr2,Fem1b,Fgf18,Fgf7,Fgf8,Fgfr2,B4galt1,Gli1,Gli2,Hgf,Mst1,Foxa1,Hoxa13,Hoxb13,Hoxd13,Hpn,Ifng,Igf1r,Il6,Lama5,Lrp5,Lrp6,Mdk,Met,Mki67,Mmp2,Msn,Msx2,Nfib,Nkx2-3,Nkx3-1,Nog,Notch1,Notch2,Pax3,Pax6,Pdgfa,Pdgfb,Etv4,Plau,Plxna1,Pml,Polb,Prop1,Pthlh,Ptn,Rarg,Rln1,Rps6ka1,Rxra,Ccl11,Sfrp1,S…
GO:0022616	DNA strand elongation	FALSE	34	0.380085	0.235294	Lig1,Lig3,Mcm3,Mcm4,Mcm7,Mre11a,Pcna,Pold2,Pole,Rad50,Ruvbl2,Tert,Yy1,Nbn,Mcrs1,Actr8,Actl6a,Ruvbl1,Pole3,Pold3,Ino80,Gins1,Tfpt,Ino80b,Pot1b,Nucks1,Pot1a,Actr5,Dclre1b,Ino80c,Ino80d,Ino80e,Nfrkb,Dna2
GO:0022617	extracellular matrix disassembly	FALSE	33	0.403907	0.484848	Ctsg,Dpp4,Eng,Fscn1,Fap,Fgfr4,Flot1,Pdpn,Hpn,Il6,Kif9,Cma1,Tpsb2,Mmp13,Ddr2,Lcp1,Tgfb2,Adamts5,Ets1,Meltf,Mmp20,Klk4,Klk5,Noxo1,Clasp2,Clasp1,Exoc8,Pbxip1,Carmil2,Adamts15,Sh3pxd2b,Wdr72,Tpsab1
GO:0022618	ribonucleoprotein complex assembly	FALSE	133	0.350146	0.0676692	Rplp0,Atm,Bop1,Clns1a,Coil,Celf1,Eif3a,Srsf10,Hsp90aa1,Eif6,Rpsa,Eif2d,Rps2,Rpl6,Rps14,Rps15,Rps19,Rps5,Ruvbl2,Sf3a2,Smn1,Snrpc,Snrpd1,Snrpe,Srpk2,Snu13,Strap,Rpl13a,Eif4h,Eif2s3x,Nufip1,Prmt5,Lsm2,Usp39,Abt1,Mrps7,Lsm4,Ddx39b,Sart3,Ddx20,Rps28,Eif3d,Ptbp2,Ptges3,Srpk3,Ruvbl1,Mbnl1,Rps27,Eral1,Isy1,Rrs1,Rpl3l,Mcts2,Mrpl20,Gemin2,Crnkl1,Luc7l,Rpl11,Ramac,Eif2s2,Rpf2,Gemin6,Xab2,Sf3a1,Luc7l3,Brix1,…
[truncated: 2,718 more rows]
